# Supplementary material for: Ultralow-temperature-driven water-based sorption refrigeration enabled by low-cost zeolite-like porous aluminophosphate
Source: Nat Commun. 2022 Jan 11;13:193. doi: 10.1038/s41467-021-27883-4 (PMC8752593; doi:10.1038/s41467-021-27883-4)
Supplement: Supplementary file 3 — Source Data [file 41467_2021_27883_MOESM3_ESM.zip]

Archive with 21 entries (20 files):
- Source Data/
- Source Data/Manuscript-Figure1.xls
- Source Data/Manuscript-Figure2.xls
- Source Data/Manuscript-Figure3.xls
- Source Data/Manuscript-Figure5.xls
- Source Data/Supplementary Information-Figure10.xls
- Source Data/Supplementary Information-Figure11.xls
- Source Data/Supplementary Information-Figure12.xls
- Source Data/Supplementary Information-Figure13.xls
- Source Data/Supplementary Information-Figure14.xls
- Source Data/Supplementary Information-Figure15.xls
- Source Data/Supplementary Information-Figure16.xls
- Source Data/Supplementary Information-Figure19.xls
- Source Data/Supplementary Information-Figure20.xls
- Source Data/Supplementary Information-Figure21.xls
- Source Data/Supplementary Information-Figure3.xls
- Source Data/Supplementary Information-Figure4.xls
- Source Data/Supplementary Information-Figure5.xls
- Source Data/Supplementary Information-Figure6.xls
- Source Data/Supplementary Information-Figure8.xls
- Source Data/Supplementary Information-Figure9.xls
