# Supplementary material for: Ultralow-temperature-driven water-based sorption refrigeration enabled by low-cost zeolite-like porous aluminophosphate
Source: Nat Commun. 2022 Jan 11;13:193. doi: 10.1038/s41467-021-27883-4 (PMC8752593; doi:10.1038/s41467-021-27883-4)
Supplement: Supplementary file 3 — Source Data [file 41467_2021_27883_MOESM3_ESM.zip › Source Data/Manuscript-Figure1.xls]

## Sheet: Figure1a
Simulited EMM-8		30°C		300°C		400°C		600°C		700°C		800°C
2θ(°)	Intensity	2θ(°)	Intensity	2θ(°)	Intensity	2θ(°)	Intensity	2θ(°)	Intensity	2θ(°)	Intensity	2θ(°)	Intensity
7.598	4.49583e+07	5	2165	5	1776	5	1770	5	1605	5	1534	5	1334
8.218	2.55001e+07	5.02	2171	5.02	1775	5.02	1787	5.02	1635	5.02	1519	5.02	1349
9.453	1.00269e+06	5.04	2198	5.04	1720	5.04	1748	5.04	1638	5.04	1554	5.04	1347
10.262	469041	5.06	2170	5.06	1739	5.06	1760	5.06	1603	5.06	1524	5.06	1315
12.586	2.2365e+07	5.08	2191	5.08	1742	5.08	1753	5.08	1614	5.08	1525	5.08	1344
12.8	522484	5.1	2193	5.1	1727	5.1	1704	5.1	1645	5.1	1560	5.1	1355
13.908	2.13743e+07	5.12	2154	5.12	1728	5.12	1682	5.12	1611	5.12	1520	5.12	1323
13.944	74317.3	5.14	2132	5.14	1674	5.14	1705	5.14	1538	5.14	1534	5.14	1318
14.163	3.15768e+07	5.16	2103	5.16	1687	5.16	1720	5.16	1553	5.16	1556	5.16	1325
14.27	1.12521e+06	5.18	2090	5.18	1751	5.18	1715	5.18	1591	5.18	1564	5.18	1331
14.465	251978	5.2	2117	5.2	1724	5.2	1702	5.2	1560	5.2	1547	5.2	1313
15.229	3.44164e+06	5.22	2135	5.22	1757	5.22	1646	5.22	1555	5.22	1519	5.22	1295
15.253	1.37516e+06	5.24	2115	5.24	1758	5.24	1652	5.24	1584	5.24	1516	5.24	1325
15.994	414660	5.26	2139	5.26	1746	5.26	1711	5.26	1574	5.26	1505	5.26	1316
16.044	324357	5.28	2113	5.28	1748	5.28	1709	5.28	1522	5.28	1511	5.28	1273
16.082	7669.75	5.3	2090	5.3	1681	5.3	1682	5.3	1547	5.3	1512	5.3	1271
16.479	522153	5.32	2097	5.32	1654	5.32	1657	5.32	1565	5.32	1496	5.32	1282
16.97	414776	5.34	2103	5.34	1687	5.34	1640	5.34	1550	5.34	1495	5.34	1310
17.465	210921	5.36	2088	5.36	1702	5.36	1671	5.36	1558	5.36	1493	5.36	1317
17.988	22288.5	5.38	2064	5.38	1687	5.38	1676	5.38	1566	5.38	1447	5.38	1299
18.971	2.04747e+07	5.4	2121	5.4	1658	5.4	1642	5.4	1569	5.4	1439	5.4	1297
19.168	1.25169e+07	5.42	2098	5.42	1642	5.42	1644	5.42	1543	5.42	1456	5.42	1312
19.691	2.64243e+07	5.44	2062	5.44	1640	5.44	1654	5.44	1566	5.44	1470	5.44	1309
19.818	1750.78	5.46	2121	5.46	1660	5.46	1661	5.46	1580	5.46	1487	5.46	1258
20.049	1.13409e+07	5.48	2154	5.48	1682	5.48	1664	5.48	1577	5.48	1466	5.48	1238
20.492	236616	5.5	2083	5.5	1668	5.5	1663	5.5	1549	5.5	1451	5.5	1244
20.607	8.31182e+06	5.52	2044	5.52	1674	5.52	1653	5.52	1484	5.52	1461	5.52	1234
20.884	13788.5	5.54	2075	5.54	1686	5.54	1671	5.54	1493	5.54	1481	5.54	1274
20.921	639243	5.56	2106	5.56	1665	5.56	1639	5.56	1524	5.56	1479	5.56	1276
21.009	3.02046e+06	5.58	2109	5.58	1615	5.58	1583	5.58	1533	5.58	1455	5.58	1239
21.108	2.31667e+06	5.6	2070	5.6	1631	5.6	1600	5.6	1524	5.6	1475	5.6	1254
21.621	255949	5.62	2069	5.62	1638	5.62	1627	5.62	1515	5.62	1458	5.62	1242
21.627	74008.3	5.64	2042	5.64	1616	5.64	1608	5.64	1518	5.64	1433	5.64	1274
21.954	5746.18	5.66	2050	5.66	1653	5.66	1571	5.66	1489	5.66	1452	5.66	1329
22.298	231076	5.68	2055	5.68	1679	5.68	1596	5.68	1502	5.68	1433	5.68	1291
22.596	1.74112e+06	5.7	2045	5.7	1669	5.7	1631	5.7	1544	5.7	1436	5.7	1286
22.916	377378	5.72	2071	5.72	1636	5.72	1629	5.72	1513	5.72	1461	5.72	1294
22.93	3.97689e+06	5.74	2077	5.74	1616	5.74	1632	5.74	1499	5.74	1445	5.74	1289
23.087	874067	5.76	2079	5.76	1630	5.76	1628	5.76	1537	5.76	1421	5.76	1272
23.116	1.46841e+06	5.78	2058	5.78	1688	5.78	1608	5.78	1527	5.78	1445	5.78	1244
23.277	2.05253e+06	5.8	2061	5.8	1717	5.8	1629	5.8	1493	5.8	1471	5.8	1269
23.356	40430.1	5.82	2038	5.82	1692	5.82	1663	5.82	1498	5.82	1487	5.82	1258
23.414	221612	5.84	2003	5.84	1622	5.84	1616	5.84	1507	5.84	1471	5.84	1247
23.429	1.34498e+06	5.86	2000	5.86	1625	5.86	1538	5.86	1539	5.86	1476	5.86	1254
23.784	48509	5.88	2034	5.88	1659	5.88	1593	5.88	1562	5.88	1485	5.88	1235
24.307	11280.4	5.9	2075	5.9	1621	5.9	1645	5.9	1540	5.9	1449	5.9	1241
24.827	1.17159e+06	5.92	2006	5.92	1633	5.92	1624	5.92	1524	5.92	1462	5.92	1237
25.077	420106	5.94	1970	5.94	1639	5.94	1647	5.94	1503	5.94	1462	5.94	1237
25.284	763467	5.96	1984	5.96	1621	5.96	1569	5.96	1516	5.96	1484	5.96	1270
25.328	161078	5.98	1980	5.98	1595	5.98	1558	5.98	1485	5.98	1494	5.98	1260
25.37	574339	6	1997	6	1580	6	1611	6	1444	6	1466	6	1258
25.409	6.83291e+06	6.02	1999	6.02	1591	6.02	1561	6.02	1482	6.02	1425	6.02	1266
25.762	1.3068e+07	6.04	2036	6.04	1566	6.04	1595	6.04	1534	6.04	1418	6.04	1253
25.792	8.2453e+06	6.06	2038	6.06	1562	6.06	1605	6.06	1528	6.06	1460	6.06	1247
25.852	2.60897e+07	6.08	1971	6.08	1620	6.08	1585	6.08	1473	6.08	1479	6.08	1272
26.098	1.88906e+07	6.1	1908	6.1	1624	6.1	1642	6.1	1480	6.1	1473	6.1	1276
26.543	338496	6.12	1949	6.12	1583	6.12	1659	6.12	1508	6.12	1489	6.12	1239
26.555	54607.9	6.14	2019	6.14	1577	6.14	1653	6.14	1513	6.14	1501	6.14	1226
26.663	23195	6.16	2035	6.16	1557	6.16	1649	6.16	1542	6.16	1480	6.16	1256
26.685	8.52419e+06	6.18	2038	6.18	1556	6.18	1657	6.18	1541	6.18	1495	6.18	1290
26.991	505711	6.2	2009	6.2	1621	6.2	1656	6.2	1536	6.2	1515	6.2	1268
27.085	1121735	6.22	1993	6.22	1631	6.22	1652	6.22	1575	6.22	1527	6.22	1302
27.094	8.35839e+06	6.24	2012	6.24	1593	6.24	1690	6.24	1561	6.24	1511	6.24	1353
27.164	1.65833e+06	6.26	2037	6.26	1605	6.26	1702	6.26	1598	6.26	1514	6.26	1366
27.245	13950.3	6.28	2047	6.28	1636	6.28	1688	6.28	1637	6.28	1585	6.28	1344
27.533	352281	6.3	2038	6.3	1642	6.3	1688	6.3	1617	6.3	1621	6.3	1287
27.875	301157	6.32	1988	6.32	1657	6.32	1708	6.32	1589	6.32	1574	6.32	1287
27.879	1.03627e+07	6.34	1978	6.34	1651	6.34	1718	6.34	1590	6.34	1557	6.34	1295
27.892	28756.7	6.36	2007	6.36	1655	6.36	1710	6.36	1644	6.36	1578	6.36	1291
28.027	3.27331e+06	6.38	2005	6.38	1663	6.38	1698	6.38	1648	6.38	1570	6.38	1290
28.1	3.98067e+06	6.4	1952	6.4	1632	6.4	1697	6.4	1604	6.4	1570	6.4	1323
28.126	190639	6.42	1927	6.42	1644	6.42	1670	6.42	1591	6.42	1604	6.42	1359
28.365	1.03635e+06	6.44	2013	6.44	1693	6.44	1689	6.44	1599	6.44	1608	6.44	1341
28.369	7523.32	6.46	1988	6.46	1717	6.46	1743	6.46	1622	6.46	1617	6.46	1354
28.475	228929	6.48	1943	6.48	1687	6.48	1710	6.48	1628	6.48	1622	6.48	1377
28.547	2.03764e+06	6.5	1991	6.5	1652	6.5	1712	6.5	1647	6.5	1580	6.5	1371
28.623	185960	6.52	1946	6.52	1642	6.52	1769	6.52	1661	6.52	1566	6.52	1381
28.768	1.33734e+06	6.54	1961	6.54	1690	6.54	1773	6.54	1660	6.54	1596	6.54	1386
29.168	1.65538e+06	6.56	2007	6.56	1715	6.56	1798	6.56	1679	6.56	1594	6.56	1378
29.409	4.92868e+06	6.58	1968	6.58	1705	6.58	1828	6.58	1691	6.58	1654	6.58	1381
29.49	334442	6.6	1924	6.6	1690	6.6	1839	6.6	1713	6.6	1736	6.6	1381
29.603	81981.7	6.62	1892	6.62	1641	6.62	1859	6.62	1751	6.62	1724	6.62	1398
29.652	4.46981e+06	6.64	1905	6.64	1668	6.64	1885	6.64	1759	6.64	1742	6.64	1425
29.774	57208.6	6.66	1931	6.66	1692	6.66	1866	6.66	1751	6.66	1735	6.66	1456
29.778	111698	6.68	1967	6.68	1697	6.68	1846	6.68	1763	6.68	1700	6.68	1449
29.789	167510	6.7	1942	6.7	1712	6.7	1907	6.7	1789	6.7	1756	6.7	1432
30.06	250458	6.72	1950	6.72	1743	6.72	1938	6.72	1793	6.72	1811	6.72	1464
30.518	2.34006e+06	6.74	1975	6.74	1785	6.74	1974	6.74	1814	6.74	1841	6.74	1455
30.585	3.61578e+06	6.76	1962	6.76	1796	6.76	2076	6.76	1871	6.76	1828	6.76	1480
30.677	562386	6.78	1979	6.78	1768	6.78	2107	6.78	1956	6.78	1823	6.78	1483
30.736	1.34998e+06	6.8	2001	6.8	1753	6.8	2098	6.8	1955	6.8	1857	6.8	1494
30.786	2.38141e+06	6.82	1973	6.82	1789	6.82	2152	6.82	1961	6.82	1923	6.82	1505
30.868	82397.6	6.84	1942	6.84	1833	6.84	2254	6.84	2045	6.84	1952	6.84	1524
30.947	2.68839e+06	6.86	1978	6.86	1860	6.86	2351	6.86	2119	6.86	2001	6.86	1585
30.973	26457.6	6.88	2047	6.88	1890	6.88	2420	6.88	2189	6.88	2073	6.88	1595
30.987	1.71619e+06	6.9	2072	6.9	1875	6.9	2436	6.9	2250	6.9	2130	6.9	1633
31.125	374534	6.92	2044	6.92	1828	6.92	2423	6.92	2268	6.92	2241	6.92	1627
31.403	24409.7	6.94	2042	6.94	1885	6.94	2501	6.94	2337	6.94	2267	6.94	1637
31.744	478361	6.96	1999	6.96	1954	6.96	2594	6.96	2367	6.96	2329	6.96	1681
31.763	1.00125e+06	6.98	1989	6.98	1935	6.98	2682	6.98	2385	6.98	2395	6.98	1692
31.931	49849.2	7	2061	7	1898	7	2765	7	2424	7	2412	7	1708
32.106	156018	7.02	2080	7.02	1898	7.02	2814	7.02	2519	7.02	2433	7.02	1734
32.163	3844.59	7.04	2030	7.04	1934	7.04	2912	7.04	2661	7.04	2441	7.04	1774
32.311	1.19283e+06	7.06	2033	7.06	1995	7.06	3102	7.06	2817	7.06	2593	7.06	1795
32.414	2735.81	7.08	2068	7.08	2075	7.08	3371	7.08	2981	7.08	2755	7.08	1845
32.439	873358	7.1	2123	7.1	2149	7.1	3593	7.1	3055	7.1	2845	7.1	1936
32.457	1.97097e+06	7.12	2169	7.12	2251	7.12	3758	7.12	3218	7.12	3012	7.12	2053
32.487	850781	7.14	2159	7.14	2301	7.14	4007	7.14	3446	7.14	3184	7.14	2125
32.492	1.15754e+06	7.16	2233	7.16	2323	7.16	4342	7.16	3706	7.16	3390	7.16	2186
32.634	2948.46	7.18	2273	7.18	2380	7.18	4704	7.18	3971	7.18	3627	7.18	2282
32.8	1.24404e+06	7.2	2308	7.2	2453	7.2	4996	7.2	4219	7.2	3825	7.2	2393
32.812	199641	7.22	2364	7.22	2542	7.22	5350	7.22	4499	7.22	4101	7.22	2475
32.928	1.10747e+06	7.24	2392	7.24	2623	7.24	5836	7.24	4924	7.24	4443	7.24	2573
32.934	37677.4	7.26	2494	7.26	2776	7.26	6353	7.26	5397	7.26	4852	7.26	2692
33.007	38465.5	7.28	2515	7.28	2882	7.28	6854	7.28	5919	7.28	5163	7.28	2859
33.141	9624.04	7.3	2550	7.3	3046	7.3	7324	7.3	6438	7.3	5537	7.3	3080
33.312	166570	7.32	2704	7.32	3227	7.32	8041	7.32	6912	7.32	6085	7.32	3342
33.386	52143.3	7.34	2826	7.34	3357	7.34	8901	7.34	7529	7.34	6674	7.34	3623
33.393	479877	7.36	2907	7.36	3560	7.36	9679	7.36	8210	7.36	7286	7.36	3842
33.799	816568	7.38	3031	7.38	3800	7.38	10755	7.38	8870	7.38	8035	7.38	4120
34.002	850.12	7.4	3111	7.4	4024	7.4	12114	7.4	9764	7.4	8887	7.4	4486
34.204	949360	7.42	3230	7.42	4331	7.42	13284	7.42	10927	7.42	9764	7.42	4748
34.232	389981	7.44	3376	7.44	4634	7.44	14825	7.44	12144	7.44	10679	7.44	5226
34.327	2.71308e+06	7.46	3599	7.46	4951	7.46	16559	7.46	13435	7.46	11748	7.46	5841
34.416	170.85	7.48	3893	7.48	5348	7.48	18513	7.48	15140	7.48	13142	7.48	6314
34.756	36470.4	7.5	4169	7.5	5824	7.5	21166	7.5	16969	7.5	14596	7.5	6843
34.841	715775	7.52	4408	7.52	6219	7.52	23753	7.52	18895	7.52	16360	7.52	7523
34.864	5.99267e+06	7.54	4679	7.54	6614	7.54	26412	7.54	21206	7.54	18295	7.54	8362
34.92	26958.8	7.56	4995	7.56	7196	7.56	29251	7.56	23927	7.56	20655	7.56	9410
34.995	728308	7.58	5294	7.58	7663	7.58	31241	7.58	26918	7.58	23461	7.58	10461
35.054	140939	7.6	5599	7.6	8087	7.6	31866	7.6	29839	7.6	26451	7.6	11569
35.086	257870	7.62	5726	7.62	8430	7.62	30806	7.62	32324	7.62	29181	7.62	12961
35.345	4.37659e+06	7.64	5541	7.64	8458	7.64	27811	7.64	33123	7.64	31315	7.64	14175
35.353	318060	7.66	5236	7.66	8281	7.66	23916	7.66	32184	7.66	32400	7.66	15052
35.462	6102.88	7.68	4834	7.68	7788	7.68	20068	7.68	29323	7.68	31807	7.68	15360
35.712	1.00698e+06	7.7	4444	7.7	7046	7.7	17166	7.7	25488	7.7	29357	7.7	14737
35.789	1.73747e+06	7.72	4161	7.72	6435	7.72	15312	7.72	21378	7.72	25521	7.72	13450
35.821	314157	7.74	3930	7.74	5760	7.74	14338	7.74	17959	7.74	21358	7.74	12189
35.869	754410	7.76	3724	7.76	5283	7.76	13931	7.76	15543	7.76	17701	7.76	10938
35.942	526217	7.78	3599	7.78	4954	7.78	13852	7.78	14136	7.78	15303	7.78	9972
35.96	112420	7.8	3611	7.8	4845	7.8	14154	7.8	13531	7.8	13806	7.8	9233
35.971	224413	7.82	3598	7.82	4798	7.82	14950	7.82	13278	7.82	13153	7.82	8390
36.081	2.6752e+06	7.84	3630	7.84	4783	7.84	16155	7.84	13436	7.84	12848	7.84	7695
36.095	115022	7.86	3621	7.86	4935	7.86	17579	7.86	14150	7.86	12884	7.86	7381
36.104	634968	7.88	3652	7.88	5151	7.88	19569	7.88	14987	7.88	13367	7.88	7059
36.127	1277.77	7.9	3801	7.9	5330	7.9	21872	7.9	16282	7.9	14141	7.9	6898
36.205	388514	7.92	3864	7.92	5690	7.92	24310	7.92	17821	7.92	15038	7.92	7099
36.279	1.22419e+06	7.94	4012	7.94	6083	7.94	26644	7.94	19845	7.94	16521	7.94	7510
36.322	49102.2	7.96	4228	7.96	6402	7.96	28370	7.96	22237	7.96	18424	7.96	8088
36.408	839280	7.98	4425	7.98	6882	7.98	28672	7.98	24823	7.98	20553	7.98	8810
36.44	84960.8	8	4540	8	7455	8	27044	8	27153	8	22909	8	9737
36.498	38287.7	8.02	4676	8.02	7959	8.02	23535	8.02	28880	8.02	25352	8.02	10734
36.503	23176.5	8.04	4977	8.04	8439	8.04	18907	8.04	28900	8.04	27388	8.04	11679
36.621	1104.58	8.05	5263	8.05	8829	8.05	14384	8.05	27077	8.05	27893	8.05	12225
36.644	140626	8.08	5470	8.08	9021	8.08	10669	8.08	23791	8.08	26722	8.08	12256
36.999	2.37116e+06	8.1	5752	8.1	9192	8.1	8139	8.1	19268	8.1	23920	8.1	11643
37.121	34336.9	8.12	6124	8.12	9377	8.12	6567	8.12	14834	8.12	19974	8.12	10572
37.329	511178	8.14	6462	8.14	9369	8.14	5470	8.14	11117	8.14	15636	8.14	9174
37.352	22713.1	8.16	6648	8.16	9442	8.16	4685	8.16	8497	8.16	11898	8.16	7900
37.596	1995.98	8.18	6814	8.18	9496	8.18	4256	8.18	6829	8.18	9076	8.18	6828
37.657	76609.6	8.2	6853	8.2	9448	8.2	3919	8.2	5696	8.2	7191	8.2	5916
37.725	104669	8.22	6776	8.22	9453	8.22	3550	8.22	4917	8.22	5935	8.22	5134
37.748	147954	8.24	6630	8.24	9140	8.24	3310	8.24	4303	8.24	5195	8.24	4318
37.786	6155.37	8.26	6269	8.26	8340	8.26	3180	8.26	3919	8.26	4575	8.26	3748
37.852	156912	8.28	5684	8.28	7348	8.28	3090	8.28	3679	8.28	4053	8.28	3342
37.916	70943.8	8.3	5014	8.3	6243	8.3	3015	8.3	3427	8.3	3684	8.3	2943
37.95	142848	8.32	4428	8.32	5017	8.32	2922	8.32	3178	8.32	3407	8.32	2663
38.006	681065	8.34	4006	8.34	4067	8.34	2802	8.34	3042	8.34	3256	8.34	2449
38.202	577176	8.36	3598	8.36	3407	8.36	2733	8.36	2870	8.36	3141	8.36	2270
38.208	79018.8	8.38	3283	8.38	2935	8.38	2624	8.38	2741	8.38	3000	8.38	2173
38.253	218563	8.4	3048	8.4	2697	8.4	2572	8.4	2707	8.4	2889	8.4	2113
38.322	393686	8.42	2897	8.42	2468	8.42	2538	8.42	2696	8.42	2755	8.42	2042
38.332	665745	8.44	2733	8.44	2352	8.44	2526	8.44	2575	8.44	2635	8.44	1945
38.398	151220	8.46	2552	8.46	2223	8.46	2436	8.46	2496	8.46	2519	8.46	1913
38.413	52682	8.48	2479	8.48	2188	8.48	2413	8.48	2366	8.48	2511	8.48	1866
38.488	1.17435e+06	8.5	2421	8.5	2136	8.5	2336	8.5	2308	8.5	2408	8.5	1869
38.514	452992	8.52	2389	8.52	2047	8.52	2291	8.52	2311	8.52	2328	8.52	1859
38.539	1.73607e+06	8.54	2339	8.54	1983	8.54	2250	8.54	2282	8.54	2334	8.54	1824
38.689	87286.3	8.55	2246	8.55	1955	8.55	2187	8.55	2266	8.55	2302	8.55	1829
38.692	185038	8.58	2202	8.58	1913	8.58	2215	8.58	2218	8.58	2274	8.58	1791
38.886	481.7	8.6	2207	8.6	1911	8.6	2232	8.6	2187	8.6	2221	8.6	1744
38.901	118326	8.62	2144	8.62	1912	8.62	2148	8.62	2178	8.62	2186	8.62	1703
38.982	386489	8.64	2104	8.64	1915	8.64	2114	8.64	2153	8.64	2147	8.64	1709
39.071	688017	8.66	2126	8.66	1881	8.66	2124	8.66	2116	8.66	2106	8.66	1697
39.091	169774	8.68	2152	8.68	1817	8.68	2072	8.68	2098	8.68	2120	8.68	1665
39.117	99567.8	8.7	2102	8.7	1846	8.7	2007	8.7	2082	8.7	2089	8.7	1658
39.499	758939	8.72	2092	8.72	1870	8.72	2032	8.72	2080	8.72	2066	8.72	1652
39.614	26679	8.74	2059	8.74	1844	8.74	2011	8.74	2039	8.74	1998	8.74	1627
39.677	2.03145e+06	8.76	1980	8.76	1812	8.76	2003	8.76	1999	8.76	1992	8.76	1657
39.74	252704	8.78	1937	8.78	1805	8.78	1944	8.78	2009	8.78	1961	8.78	1665
39.756	112379	8.8	1954	8.8	1756	8.8	1903	8.8	1982	8.8	1921	8.8	1701
39.775	37507.6	8.82	1978	8.82	1701	8.82	1859	8.82	1941	8.82	1914	8.82	1689
39.784	16252.6	8.84	1983	8.84	1795	8.84	1879	8.84	1916	8.84	1864	8.84	1657
39.853	46876.4	8.86	1982	8.86	1801	8.86	1890	8.86	1847	8.86	1849	8.86	1656
39.872	1.51037e+06	8.88	1966	8.88	1758	8.88	1890	8.88	1811	8.88	1833	8.88	1644
39.996	228292	8.9	1940	8.9	1783	8.9	1892	8.9	1804	8.9	1841	8.9	1629
40.147	32898.2	8.92	1905	8.92	1724	8.92	1897	8.92	1828	8.92	1845	8.92	1612
40.262	143318	8.94	1941	8.94	1715	8.94	1831	8.94	1798	8.94	1844	8.94	1579
40.315	301055	8.96	1935	8.96	1726	8.96	1821	8.96	1798	8.96	1824	8.96	1579
40.528	1952.95	8.98	1896	8.98	1701	8.98	1817	8.98	1756	8.98	1796	8.98	1611
40.543	620011	9	1933	9	1707	9	1819	9	1778	9	1768	9	1584
40.561	172452	9.02	1901	9.02	1728	9.02	1808	9.02	1824	9.02	1761	9.02	1605
40.57	27489.2	9.04	1854	9.04	1766	9.04	1760	9.04	1805	9.04	1744	9.04	1613
40.629	661979	9.05	1838	9.05	1738	9.05	1785	9.05	1708	9.05	1736	9.05	1573
40.636	1.26464e+06	9.08	1804	9.08	1751	9.08	1791	9.08	1678	9.08	1708	9.08	1535
40.741	5885.86	9.1	1809	9.1	1681	9.1	1779	9.1	1695	9.1	1736	9.1	1545
40.747	656484	9.12	1822	9.12	1652	9.12	1793	9.12	1717	9.12	1730	9.12	1592
40.831	1929.35	9.14	1839	9.14	1699	9.14	1768	9.14	1709	9.14	1703	9.14	1572
40.887	586442	9.16	1814	9.16	1681	9.16	1726	9.16	1679	9.16	1693	9.16	1548
41.116	854392	9.18	1781	9.18	1649	9.18	1728	9.18	1673	9.18	1690	9.18	1562
41.178	65242	9.2	1798	9.2	1661	9.2	1701	9.2	1694	9.2	1626	9.2	1544
41.207	59182.8	9.22	1797	9.22	1650	9.22	1687	9.22	1664	9.22	1654	9.22	1539
41.217	103405	9.24	1801	9.24	1628	9.24	1684	9.24	1639	9.24	1671	9.24	1508
41.337	137575	9.26	1774	9.26	1623	9.26	1642	9.26	1616	9.26	1671	9.26	1537
41.374	445733	9.28	1763	9.28	1632	9.28	1625	9.28	1621	9.28	1642	9.28	1626
41.447	141019	9.3	1738	9.3	1635	9.3	1628	9.3	1641	9.3	1598	9.3	1568
41.479	44339.2	9.32	1772	9.32	1619	9.32	1608	9.32	1602	9.32	1606	9.32	1492
41.678	121280	9.34	1795	9.34	1624	9.34	1622	9.34	1581	9.34	1564	9.34	1494
41.687	806045	9.36	1871	9.36	1637	9.36	1646	9.36	1615	9.36	1584	9.36	1513
41.878	29739.8	9.38	1856	9.38	1688	9.38	1677	9.38	1587	9.38	1580	9.38	1515
41.892	94548.6	9.4	1813	9.4	1715	9.4	1611	9.4	1551	9.4	1550	9.4	1521
41.921	1.04219e+06	9.42	1767	9.42	1674	9.42	1575	9.42	1572	9.42	1583	9.42	1464
41.978	295075	9.44	1741	9.44	1665	9.44	1571	9.44	1555	9.44	1563	9.44	1449
41.989	704054	9.46	1825	9.46	1643	9.46	1571	9.46	1554	9.46	1548	9.46	1489
42.169	7354.21	9.48	1814	9.48	1651	9.48	1555	9.48	1520	9.48	1542	9.48	1507
42.179	7562.34	9.5	1835	9.5	1665	9.5	1592	9.5	1537	9.5	1504	9.5	1481
42.183	264438	9.52	1775	9.52	1628	9.52	1570	9.52	1506	9.52	1560	9.52	1475
42.264	49114.4	9.54	1710	9.54	1672	9.54	1576	9.54	1538	9.54	1541	9.54	1496
42.272	741.43	9.55	1717	9.55	1676	9.55	1525	9.55	1574	9.55	1513	9.55	1516
42.272	86904.6	9.58	1787	9.58	1620	9.58	1511	9.58	1537	9.58	1550	9.58	1495
42.367	9116.52	9.59	1756	9.59	1654	9.59	1539	9.59	1559	9.59	1537	9.59	1478
42.436	219564	9.62	1696	9.62	1646	9.62	1515	9.62	1505	9.62	1484	9.62	1464
42.504	608583	9.64	1678	9.64	1616	9.64	1486	9.64	1441	9.64	1469	9.64	1437
42.583	896242	9.66	1634	9.66	1621	9.66	1522	9.66	1434	9.66	1464	9.66	1481
42.596	682296	9.68	1660	9.68	1594	9.68	1538	9.68	1466	9.68	1416	9.68	1542
42.669	36673.6	9.7	1678	9.7	1555	9.7	1520	9.7	1468	9.7	1451	9.7	1524
42.71	547046	9.72	1698	9.72	1545	9.72	1500	9.72	1463	9.72	1440	9.72	1475
42.768	32140.6	9.74	1738	9.74	1551	9.74	1501	9.74	1445	9.74	1436	9.74	1491
42.769	122128	9.76	1727	9.76	1586	9.76	1499	9.76	1415	9.76	1514	9.76	1527
42.789	450618	9.78	1709	9.78	1576	9.78	1478	9.78	1419	9.78	1482	9.78	1530
42.82	23268.1	9.8	1683	9.8	1536	9.8	1490	9.8	1490	9.8	1476	9.8	1532
42.844	870141	9.82	1647	9.82	1577	9.82	1477	9.82	1438	9.82	1513	9.82	1526
42.891	320819	9.84	1658	9.84	1565	9.84	1537	9.84	1434	9.84	1508	9.84	1495
42.905	148627	9.86	1613	9.86	1561	9.86	1545	9.86	1498	9.86	1452	9.86	1513
42.915	209952	9.88	1666	9.88	1557	9.88	1512	9.88	1499	9.88	1419	9.88	1506
42.979	185813	9.9	1728	9.9	1551	9.9	1471	9.9	1486	9.9	1425	9.9	1550
43.276	117761	9.92	1711	9.92	1530	9.92	1488	9.92	1453	9.92	1405	9.92	1538
43.3	259768	9.94	1686	9.94	1523	9.94	1479	9.94	1402	9.94	1416	9.94	1449
43.41	28237.2	9.96	1656	9.96	1564	9.96	1465	9.96	1433	9.96	1435	9.96	1461
43.573	145060	9.98	1648	9.98	1597	9.98	1423	9.98	1458	9.98	1461	9.98	1524
43.577	212262	10	1649	10	1613	10	1478	10	1434	10	1455	10	1471
43.756	21654.4	10.02	1666	10.02	1586	10.02	1523	10.02	1446	10.02	1433	10.02	1428
43.834	7799.85	10.04	1692	10.04	1514	10.04	1537	10.04	1476	10.04	1446	10.04	1474
43.87	694026	10.06	1708	10.06	1521	10.06	1474	10.06	1446	10.06	1496	10.06	1479
43.894	19003.2	10.08	1674	10.08	1616	10.08	1470	10.08	1456	10.08	1469	10.08	1448
44.006	3893.85	10.1	1725	10.1	1611	10.1	1532	10.1	1500	10.1	1434	10.1	1457
44.007	63752.8	10.12	1699	10.12	1532	10.12	1552	10.12	1440	10.12	1462	10.12	1482
44.036	1.20978e+06	10.14	1697	10.14	1534	10.14	1529	10.14	1439	10.14	1415	10.14	1432
44.064	832488	10.16	1787	10.16	1564	10.16	1496	10.16	1478	10.16	1429	10.16	1416
44.075	290681	10.18	1766	10.18	1563	10.18	1522	10.18	1474	10.18	1456	10.18	1441
44.111	550942	10.2	1756	10.2	1552	10.2	1502	10.2	1451	10.2	1463	10.2	1465
44.382	583452	10.22	1708	10.22	1568	10.22	1520	10.22	1471	10.22	1464	10.22	1476
44.468	19976.9	10.24	1711	10.24	1568	10.24	1507	10.24	1468	10.24	1503	10.24	1476
44.62	798777	10.26	1736	10.26	1602	10.26	1481	10.26	1469	10.26	1489	10.26	1508
44.665	53650.5	10.28	1738	10.28	1604	10.28	1502	10.28	1493	10.28	1448	10.28	1505
44.687	596.34	10.3	1722	10.3	1593	10.3	1503	10.3	1470	10.3	1410	10.3	1446
44.734	5229.98	10.32	1739	10.32	1609	10.32	1498	10.32	1467	10.32	1456	10.32	1419
44.77	84091.3	10.34	1712	10.34	1608	10.34	1485	10.34	1420	10.34	1474	10.34	1436
44.848	47733.3	10.36	1710	10.36	1599	10.36	1501	10.36	1429	10.36	1428	10.36	1472
44.883	1.70219e+06	10.38	1685	10.38	1568	10.38	1540	10.38	1473	10.38	1408	10.38	1504
44.902	39490	10.4	1728	10.4	1538	10.4	1555	10.4	1454	10.4	1456	10.4	1511
45.147	34200.5	10.42	1715	10.42	1594	10.42	1516	10.42	1477	10.42	1509	10.42	1462
45.189	8021.96	10.44	1718	10.44	1621	10.44	1514	10.44	1477	10.44	1477	10.44	1451
45.216	105456	10.46	1651	10.46	1616	10.46	1499	10.46	1447	10.46	1486	10.46	1474
45.376	392925	10.48	1686	10.48	1573	10.48	1518	10.48	1481	10.48	1487	10.48	1426
45.439	399646	10.5	1691	10.5	1567	10.5	1522	10.5	1463	10.5	1451	10.5	1482
45.446	54358.6	10.52	1704	10.52	1582	10.52	1464	10.52	1457	10.52	1467	10.52	1486
45.501	7351.09	10.54	1701	10.54	1575	10.54	1445	10.54	1474	10.54	1499	10.54	1474
45.525	132331	10.56	1717	10.56	1573	10.56	1505	10.56	1479	10.56	1474	10.56	1526
45.546	2151.47	10.58	1675	10.58	1531	10.58	1547	10.58	1448	10.58	1427	10.58	1477
45.583	143827	10.6	1656	10.6	1557	10.6	1521	10.6	1440	10.6	1462	10.6	1403
45.613	27830.6	10.62	1654	10.62	1632	10.62	1504	10.62	1454	10.62	1439	10.62	1457
45.642	44331.9	10.64	1642	10.64	1588	10.64	1455	10.64	1500	10.64	1415	10.64	1500
45.736	112936	10.66	1656	10.66	1545	10.66	1506	10.66	1480	10.66	1411	10.66	1454
45.87	2778.39	10.68	1686	10.68	1506	10.68	1460	10.68	1455	10.68	1453	10.68	1395
45.916	74468.4	10.7	1639	10.7	1528	10.7	1429	10.7	1425	10.7	1427	10.7	1396
45.935	151383	10.72	1653	10.72	1513	10.72	1426	10.72	1440	10.72	1357	10.72	1423
45.967	58278.9	10.74	1643	10.74	1529	10.74	1423	10.74	1407	10.74	1419	10.74	1475
46.034	189202	10.76	1617	10.76	1493	10.76	1443	10.76	1470	10.76	1480	10.76	1461
46.129	2523.75	10.78	1591	10.78	1533	10.78	1423	10.78	1453	10.78	1441	10.78	1440
46.137	100371	10.8	1606	10.8	1564	10.8	1390	10.8	1407	10.8	1391	10.8	1404
46.336	400867	10.82	1616	10.82	1540	10.82	1403	10.82	1407	10.82	1371	10.82	1374
46.341	909906	10.84	1619	10.84	1561	10.84	1452	10.84	1445	10.84	1415	10.84	1439
46.354	100736	10.86	1634	10.86	1572	10.86	1482	10.86	1413	10.86	1454	10.86	1471
46.369	71760.8	10.88	1627	10.88	1555	10.88	1468	10.88	1418	10.88	1415	10.88	1435
46.408	58407.9	10.9	1650	10.9	1558	10.9	1477	10.9	1433	10.9	1438	10.9	1385
46.466	314509	10.92	1624	10.92	1546	10.92	1495	10.92	1389	10.92	1442	10.92	1383
46.485	162786	10.94	1616	10.94	1597	10.94	1485	10.94	1393	10.94	1364	10.94	1370
46.498	67914.4	10.96	1585	10.96	1590	10.96	1481	10.96	1438	10.96	1401	10.96	1404
46.502	53300.8	10.98	1657	10.98	1559	10.98	1455	10.98	1453	10.98	1457	10.98	1450
46.509	5286.47	11	1671	11	1552	11	1474	11	1439	11	1446	11	1475
46.575	98502	11.02	1683	11.02	1511	11.02	1429	11.02	1416	11.02	1385	11.02	1503
46.694	115418	11.04	1611	11.04	1496	11.04	1458	11.04	1447	11.04	1361	11.04	1464
46.7	60445.4	11.06	1597	11.06	1493	11.06	1509	11.06	1412	11.06	1354	11.06	1409
46.709	115156	11.08	1619	11.08	1558	11.08	1491	11.08	1432	11.08	1386	11.08	1438
46.75	125877	11.1	1659	11.1	1566	11.1	1477	11.1	1438	11.1	1391	11.1	1407
46.751	68446.6	11.12	1711	11.12	1527	11.12	1384	11.12	1431	11.12	1391	11.12	1432
46.818	809072	11.14	1682	11.14	1567	11.14	1438	11.14	1462	11.14	1399	11.14	1443
46.848	152602	11.16	1700	11.16	1571	11.16	1468	11.16	1460	11.16	1424	11.16	1415
46.881	238462	11.18	1681	11.18	1603	11.18	1450	11.18	1481	11.18	1401	11.18	1379
46.91	329412	11.2	1694	11.2	1594	11.2	1473	11.2	1470	11.2	1428	11.2	1408
46.917	8228.5	11.22	1643	11.22	1583	11.22	1483	11.22	1436	11.22	1464	11.22	1392
46.925	3533.56	11.24	1652	11.24	1569	11.24	1509	11.24	1420	11.24	1466	11.24	1423
47.097	2118.05	11.26	1705	11.26	1640	11.26	1500	11.26	1438	11.26	1468	11.26	1425
47.138	16694.1	11.28	1717	11.28	1626	11.28	1445	11.28	1455	11.28	1469	11.28	1411
47.185	73202	11.3	1680	11.3	1572	11.3	1474	11.3	1462	11.3	1507	11.3	1456
47.247	269338	11.32	1616	11.32	1606	11.32	1520	11.32	1480	11.32	1447	11.32	1459
47.316	13929.8	11.34	1682	11.34	1643	11.34	1500	11.34	1485	11.34	1449	11.34	1413
47.351	183936	11.36	1736	11.36	1628	11.36	1508	11.36	1466	11.36	1442	11.36	1510
47.359	936461	11.38	1715	11.38	1620	11.38	1459	11.38	1483	11.38	1507	11.38	1514
47.385	338735	11.4	1682	11.4	1614	11.4	1524	11.4	1501	11.4	1485	11.4	1496
47.464	382767	11.42	1723	11.42	1657	11.42	1517	11.42	1494	11.42	1480	11.42	1446
47.507	94379.1	11.44	1742	11.44	1676	11.44	1563	11.44	1554	11.44	1501	11.44	1407
47.592	121588	11.46	1712	11.46	1632	11.46	1565	11.46	1577	11.46	1478	11.46	1458
47.661	104184	11.48	1720	11.48	1661	11.48	1552	11.48	1584	11.48	1537	11.48	1478
47.74	238949	11.5	1713	11.5	1663	11.5	1558	11.5	1562	11.5	1529	11.5	1477
47.76	7442.42	11.52	1717	11.52	1697	11.52	1602	11.52	1549	11.52	1527	11.52	1510
47.823	1.38857e+06	11.54	1738	11.54	1689	11.54	1613	11.54	1545	11.54	1562	11.54	1533
47.88	22373.5	11.56	1771	11.56	1588	11.56	1593	11.56	1583	11.56	1538	11.56	1528
47.884	327614	11.58	1754	11.58	1674	11.58	1586	11.58	1525	11.58	1563	11.58	1538
47.915	199087	11.6	1758	11.6	1661	11.6	1610	11.6	1610	11.6	1661	11.6	1565
47.924	70765	11.62	1790	11.62	1679	11.62	1610	11.62	1631	11.62	1635	11.62	1544
48.014	285.91	11.64	1754	11.64	1685	11.64	1652	11.64	1592	11.64	1587	11.64	1530
48.186	14187.4	11.66	1741	11.66	1676	11.66	1576	11.66	1558	11.66	1583	11.66	1519
48.196	502178	11.68	1729	11.68	1664	11.68	1522	11.68	1538	11.68	1550	11.68	1484
48.406	37215.7	11.7	1785	11.7	1689	11.7	1579	11.7	1533	11.7	1600	11.7	1534
48.481	200000	11.72	1787	11.72	1658	11.72	1568	11.72	1540	11.72	1570	11.72	1512
48.66	3354.82	11.74	1683	11.74	1654	11.74	1546	11.74	1540	11.74	1503	11.74	1500
48.677	128392	11.76	1701	11.76	1650	11.76	1539	11.76	1546	11.76	1499	11.76	1434
48.683	1.16832e+06	11.78	1732	11.78	1699	11.78	1581	11.78	1544	11.78	1522	11.78	1498
48.734	23926.5	11.8	1710	11.8	1731	11.8	1556	11.8	1589	11.8	1541	11.8	1511
48.815	4746.34	11.82	1685	11.82	1670	11.82	1523	11.82	1563	11.82	1470	11.82	1485
48.959	1.05747e+06	11.84	1768	11.84	1727	11.84	1497	11.84	1506	11.84	1510	11.84	1513
49.026	464295	11.86	1706	11.86	1678	11.86	1510	11.86	1513	11.86	1572	11.86	1496
49.035	48.6	11.88	1654	11.88	1746	11.88	1479	11.88	1539	11.88	1566	11.88	1525
49.188	185324	11.9	1662	11.9	1706	11.9	1482	11.9	1540	11.9	1579	11.9	1491
49.212	3089.19	11.92	1699	11.92	1628	11.92	1519	11.92	1524	11.92	1526	11.92	1466
49.214	213017	11.94	1656	11.94	1601	11.94	1544	11.94	1558	11.94	1489	11.94	1441
49.25	37505.7	11.96	1616	11.96	1602	11.96	1524	11.96	1544	11.96	1524	11.96	1434
49.265	55557.6	11.98	1641	11.98	1603	11.98	1510	11.98	1526	11.98	1535	11.98	1485
49.31	65789	12	1689	12	1603	12	1503	12	1510	12	1524	12	1469
49.336	25194.5	12.02	1680	12.02	1580	12.02	1448	12.02	1517	12.02	1460	12.02	1453
49.389	72499	12.04	1655	12.04	1617	12.04	1518	12.04	1477	12.04	1510	12.04	1465
49.462	70100.2	12.06	1657	12.06	1590	12.06	1527	12.06	1501	12.06	1532	12.06	1449
49.5	14510.7	12.08	1700	12.08	1662	12.08	1505	12.08	1517	12.08	1533	12.08	1471
49.624	177061	12.1	1786	12.1	1656	12.1	1517	12.1	1498	12.1	1538	12.1	1492
49.743	896912	12.12	1767	12.12	1648	12.12	1490	12.12	1535	12.12	1544	12.12	1481
49.804	250232	12.14	1798	12.14	1672	12.14	1502	12.14	1530	12.14	1518	12.14	1489
49.908	51379.3	12.16	1805	12.16	1704	12.16	1548	12.16	1513	12.16	1493	12.16	1458
49.918	101992	12.18	1812	12.18	1803	12.18	1559	12.18	1516	12.18	1505	12.18	1422
50.015	161109	12.2	1844	12.2	1788	12.2	1529	12.2	1518	12.2	1529	12.2	1510
50.088	325572	12.22	1912	12.22	1776	12.22	1517	12.22	1551	12.22	1565	12.22	1522
50.117	1.13438e+06	12.24	1914	12.24	1821	12.24	1630	12.24	1647	12.24	1586	12.24	1465
50.153	13821.5	12.26	1935	12.26	1871	12.26	1672	12.26	1618	12.26	1558	12.26	1431
50.185	107999	12.28	2065	12.28	1916	12.28	1709	12.28	1629	12.28	1538	12.28	1410
50.194	2824.14	12.3	2249	12.3	1993	12.3	1735	12.3	1683	12.3	1602	12.3	1491
50.249	88427.2	12.32	2371	12.32	2120	12.32	1781	12.32	1662	12.32	1646	12.32	1510
50.276	1457.59	12.34	2450	12.34	2087	12.34	1794	12.34	1683	12.34	1638	12.34	1537
50.307	2092.36	12.36	2659	12.36	2231	12.36	1755	12.36	1742	12.36	1714	12.36	1588
50.45	16819.9	12.38	2864	12.38	2404	12.38	1746	12.38	1760	12.38	1742	12.38	1560
50.506	3215.76	12.4	3152	12.4	2630	12.4	1816	12.4	1794	12.4	1784	12.4	1567
50.551	104278	12.42	3561	12.42	2866	12.42	1877	12.42	1797	12.42	1748	12.42	1567
50.555	274641	12.44	4053	12.44	3192	12.44	1863	12.44	1827	12.44	1758	12.44	1556
50.559	1493.94	12.46	4626	12.46	3571	12.46	1935	12.46	1894	12.46	1746	12.46	1588
50.595	183082	12.48	5282	12.48	3969	12.48	2080	12.48	1906	12.48	1809	12.48	1595
50.62	41570	12.5	6053	12.5	4572	12.5	2237	12.5	1928	12.5	1894	12.5	1640
50.622	286974	12.52	6821	12.52	5298	12.52	2380	12.52	2110	12.52	1999	12.52	1661
50.695	42873.7	12.54	7338	12.54	5929	12.54	2586	12.54	2205	12.54	2088	12.54	1690
50.721	2.22687e+06	12.56	7648	12.56	6605	12.56	2800	12.56	2399	12.56	2224	12.56	1779
50.742	209486	12.58	7346	12.58	7026	12.58	3110	12.58	2628	12.58	2337	12.58	1860
50.763	257530	12.6	6507	12.6	7088	12.6	3460	12.6	2797	12.6	2487	12.6	1937
50.842	60771.2	12.62	5080	12.62	6744	12.62	4045	12.62	3113	12.62	2717	12.62	2021
50.845	11840.4	12.64	3957	12.64	6189	12.64	4666	12.64	3508	12.64	2977	12.64	2082
50.927	2.74009e+06	12.66	3058	12.66	5425	12.66	5593	12.66	4080	12.66	3361	12.66	2237
51.001	160512	12.68	2533	12.68	4866	12.68	6602	12.68	4669	12.68	3850	12.68	2434
51.05	50191.9	12.7	2247	12.7	4459	12.7	7840	12.7	5331	12.7	4515	12.7	2669
51.09	16396.6	12.72	2173	12.72	3893	12.72	9120	12.72	6357	12.72	5134	12.72	2998
51.099	114309	12.74	2140	12.74	3320	12.74	10171	12.74	7623	12.74	6102	12.74	3378
51.111	556.62	12.76	2119	12.76	2897	12.76	10726	12.76	8821	12.76	7283	12.76	3742
51.143	38064	12.78	2077	12.78	2540	12.78	10272	12.78	10003	12.78	8545	12.78	4373
51.167	190116	12.8	2056	12.8	2211	12.8	8860	12.8	10773	12.8	9745	12.8	4911
51.232	115230	12.82	2029	12.82	2133	12.82	7104	12.82	10648	12.82	10448	12.82	5316
51.24	9228.93	12.84	2004	12.84	2073	12.84	5342	12.84	9399	12.84	10282	12.84	5313
51.259	178112	12.86	1937	12.86	2032	12.86	4227	12.86	7650	12.86	9351	12.86	5028
51.26	128879	12.88	1837	12.88	1980	12.88	3718	12.88	5716	12.88	7770	12.88	4534
51.35	4868664	12.9	1813	12.9	1937	12.9	3538	12.9	4457	12.9	5887	12.9	3993
51.468	647634	12.92	1739	12.92	1910	12.92	3483	12.92	3846	12.92	4566	12.92	3522
51.557	1442.92	12.94	1798	12.94	1846	12.94	3428	12.94	3637	12.94	3923	12.94	3219
51.694	4232.82	12.96	1753	12.96	1825	12.96	3175	12.96	3565	12.96	3650	12.96	3136
51.697	21076.2	12.98	1700	12.98	1808	12.98	2908	12.98	3540	12.98	3576	12.98	3007
51.722	132060	13	1723	13	1823	13	2510	13	3394	13	3572	13	2858
51.73	9323.22	13.02	1696	13.02	1871	13.02	2263	13.02	3079	13.02	3411	13.02	2612
51.738	63552.9	13.04	1650	13.04	1764	13.04	2071	13.04	2810	13.04	3167	13.04	2382
51.787	13822.8	13.06	1650	13.06	1804	13.06	2031	13.06	2486	13.06	2851	13.06	2238
51.916	24614.8	13.08	1684	13.08	1821	13.08	1948	13.08	2221	13.08	2524	13.08	2080
51.948	800.02	13.1	1730	13.1	1772	13.1	1895	13.1	2023	13.1	2302	13.1	2022
51.996	198190	13.12	1699	13.12	1798	13.12	1960	13.12	2007	13.12	2119	13.12	1913
52.012	12933.9	13.14	1703	13.14	1850	13.14	2032	13.14	2029	13.14	2093	13.14	1859
52.026	15617.4	13.16	1721	13.16	1823	13.16	2011	13.16	1969	13.16	2052	13.16	1889
52.035	127741	13.18	1625	13.18	1790	13.18	2002	13.18	2036	13.18	2020	13.18	1789
52.103	215349	13.2	1654	13.2	1795	13.2	2016	13.2	2029	13.2	2019	13.2	1703
52.11	3201.79	13.22	1697	13.22	1865	13.22	2081	13.22	2059	13.22	1992	13.22	1698
52.124	31538.5	13.24	1727	13.24	1907	13.24	2182	13.24	2023	13.24	2027	13.24	1712
52.187	106245	13.26	1720	13.26	1909	13.26	2134	13.26	2140	13.26	2055	13.26	1731
52.203	28826.9	13.28	1719	13.28	1935	13.28	2224	13.28	2143	13.28	2155	13.28	1739
52.243	46812.1	13.3	1732	13.3	1952	13.3	2281	13.3	2184	13.3	2097	13.3	1774
52.262	39085	13.32	1728	13.32	1964	13.32	2356	13.32	2259	13.32	2153	13.32	1797
52.339	13124.2	13.34	1727	13.34	1989	13.34	2489	13.34	2255	13.34	2192	13.34	1844
52.379	103206	13.36	1746	13.36	2063	13.36	2641	13.36	2380	13.36	2367	13.36	1787
52.465	20813	13.38	1765	13.38	1962	13.38	2838	13.38	2465	13.38	2426	13.38	1880
52.546	4041.63	13.4	1820	13.4	2071	13.4	2967	13.4	2632	13.4	2468	13.4	1879
52.587	6371.86	13.42	1849	13.42	2147	13.42	3152	13.42	2863	13.42	2589	13.42	1954
52.601	80294.1	13.44	1871	13.44	2219	13.44	3364	13.44	3007	13.44	2704	13.44	2025
52.684	12936.3	13.46	1948	13.46	2188	13.46	3701	13.46	3190	13.46	2910	13.46	2080
52.71	42693.1	13.48	1924	13.48	2301	13.48	4003	13.48	3449	13.48	3147	13.48	2076
52.738	159457	13.5	1917	13.5	2428	13.5	4378	13.5	3662	13.5	3304	13.5	2186
52.857	154247	13.52	1989	13.52	2506	13.52	4839	13.52	3981	13.52	3573	13.52	2287
52.957	549216	13.54	2021	13.54	2577	13.54	5314	13.54	4425	13.54	3897	13.54	2438
53.005	85647.2	13.56	2062	13.56	2626	13.56	5661	13.56	4899	13.56	4252	13.56	2541
53.022	41417.6	13.58	2134	13.58	2747	13.58	6064	13.58	5326	13.58	4609	13.58	2769
53.042	1425.26	13.6	2183	13.6	2859	13.6	6243	13.6	5685	13.6	5076	13.6	2954
53.061	1.48241e+06	13.62	2292	13.62	3060	13.62	6195	13.62	6054	13.62	5542	13.62	3090
53.096	14945.6	13.64	2415	13.64	3164	13.64	6051	13.64	6203	13.64	5918	13.64	3294
53.122	24556.2	13.66	2609	13.66	3375	13.66	5509	13.66	6300	13.66	6138	13.66	3480
53.151	620.81	13.68	2799	13.68	3680	13.68	4977	13.68	5864	13.68	6284	13.68	3479
53.167	648573	13.7	2970	13.7	3804	13.7	4375	13.7	5469	13.7	6019	13.7	3514
53.173	28772.1	13.72	3192	13.72	3946	13.72	3977	13.72	5040	13.72	5533	13.72	3351
53.204	1577.8	13.74	3418	13.74	4296	13.74	3461	13.74	4426	13.74	4994	13.74	3103
53.215	4267.07	13.76	3833	13.76	4557	13.76	3158	13.76	3812	13.76	4436	13.76	2944
53.341	134963	13.78	4421	13.78	4799	13.78	2969	13.78	3308	13.78	3837	13.78	2704
53.379	19188.3	13.8	5045	13.8	5086	13.8	2716	13.8	3028	13.8	3421	13.8	2514
53.387	1585.17	13.82	5810	13.82	5377	13.82	2692	13.82	2791	13.82	3087	13.82	2386
53.389	83347	13.84	6663	13.84	5786	13.84	2480	13.84	2653	13.84	2801	13.84	2312
53.41	549203	13.86	7767	13.86	6164	13.86	2409	13.86	2540	13.86	2665	13.86	2187
53.439	149936	13.88	8870	13.88	6605	13.88	2403	13.88	2452	13.88	2565	13.88	2085
53.454	75734.9	13.9	10032	13.9	7033	13.9	2331	13.9	2391	13.9	2407	13.9	1983
53.466	179573	13.92	11058	13.92	7474	13.92	2320	13.92	2374	13.92	2368	13.92	2009
53.495	5955.36	13.94	11904	13.94	7880	13.94	2349	13.94	2302	13.94	2337	13.94	1983
53.599	1093.64	13.96	12198	13.96	8203	13.96	2320	13.96	2281	13.96	2343	13.96	1947
53.635	54229.3	13.98	12041	13.98	8183	13.98	2334	13.98	2281	13.98	2211	13.98	1897
53.688	459945	14	11226	14	8140	14	2383	14	2233	14	2255	14	1908
53.69	52431.1	14.02	10422	14.02	8169	14.02	2450	14.02	2255	14.02	2234	14.02	1875
53.696	39712.5	14.04	9972	14.04	8094	14.04	2579	14.04	2327	14.04	2253	14.04	1829
53.774	104148	14.06	9853	14.06	8040	14.06	2673	14.06	2442	14.06	2332	14.06	1797
53.781	13378.9	14.08	10426	14.08	8215	14.08	2689	14.08	2498	14.08	2413	14.08	1942
53.797	65178.8	14.1	10867	14.1	8669	14.1	2868	14.1	2598	14.1	2451	14.1	1908
53.808	106778	14.12	10881	14.12	9300	14.12	3089	14.12	2640	14.12	2540	14.12	1955
53.9	14352.6	14.14	10847	14.14	9804	14.14	3390	14.14	2765	14.14	2567	14.14	1943
53.918	757751	14.16	9713	14.16	9979	14.16	3872	14.16	3025	14.16	2717	14.16	2033
53.945	62298.6	14.18	7898	14.18	9772	14.18	4270	14.18	3232	14.18	2960	14.18	2069
53.968	68325.8	14.2	6072	14.2	9228	14.2	4939	14.2	3582	14.2	3138	14.2	2131
54.057	61565	14.22	4470	14.22	8242	14.22	5724	14.22	3995	14.22	3451	14.22	2298
54.134	322181	14.24	3483	14.24	7560	14.24	6618	14.24	4573	14.24	3867	14.24	2410
54.19	40212.7	14.26	2972	14.26	7141	14.26	7751	14.26	5265	14.26	4422	14.26	2594
54.2	71315.1	14.28	2687	14.28	6497	14.28	9161	14.28	6222	14.28	5103	14.28	2921
54.259	17463.4	14.3	2525	14.3	5908	14.3	10296	14.3	7116	14.3	5866	14.3	3188
54.259	87893.6	14.32	2433	14.32	5401	14.32	11081	14.32	8475	14.32	6815	14.32	3536
54.287	207618	14.34	2241	14.34	4693	14.34	11675	14.34	9780	14.34	8015	14.34	4063
54.299	361806	14.36	2183	14.36	3952	14.36	11176	14.36	11112	14.36	9368	14.36	4580
54.33	5130.21	14.38	2081	14.38	3387	14.38	9840	14.38	11791	14.38	10535	14.38	5192
54.35	36977.5	14.4	1991	14.4	2926	14.4	7994	14.4	11686	14.4	11177	14.4	5595
54.46	31520.9	14.42	2019	14.42	2677	14.42	6040	14.42	10716	14.42	11395	14.42	5830
54.474	71204.2	14.44	1948	14.44	2466	14.44	4555	14.44	8978	14.44	10670	14.44	5673
54.618	12.36	14.46	1911	14.46	2300	14.46	3502	14.46	6962	14.46	9250	14.46	5201
54.663	8726.81	14.48	1871	14.48	2143	14.48	2873	14.48	5242	14.48	7424	14.48	4544
54.689	21798.9	14.5	1814	14.5	2147	14.5	2500	14.5	3917	14.5	5475	14.5	3980
54.74	9835.83	14.52	1775	14.52	2064	14.52	2321	14.52	3086	14.52	4186	14.52	3582
54.926	21088.7	14.54	1820	14.54	1993	14.54	2144	14.54	2629	14.54	3262	14.54	3203
54.973	4825.08	14.56	1774	14.56	1980	14.56	1970	14.56	2378	14.56	2632	14.56	2909
55.044	1.70672e+06	14.58	1814	14.58	1918	14.58	1859	14.58	2193	14.58	2415	14.58	2560
55.092	53937.2	14.6	1796	14.6	1906	14.6	1852	14.6	2110	14.6	2275	14.6	2287
55.25	2020.34	14.62	1737	14.62	1881	14.62	1901	14.62	1953	14.62	2144	14.62	2070
55.263	444087	14.64	1742	14.64	1875	14.64	1804	14.64	1866	14.64	2020	14.64	1902
55.276	45543.6	14.66	1796	14.66	1843	14.66	1828	14.66	1867	14.66	1919	14.66	1747
55.341	134134	14.68	1722	14.68	1845	14.68	1762	14.68	1805	14.68	1880	14.68	1719
55.419	42786.1	14.7	1682	14.7	1844	14.7	1734	14.7	1746	14.7	1832	14.7	1687
55.435	838158	14.72	1711	14.72	1829	14.72	1772	14.72	1730	14.72	1820	14.72	1676
55.438	4636.41	14.74	1671	14.74	1817	14.74	1719	14.74	1734	14.74	1813	14.74	1636
55.481	227010	14.76	1753	14.76	1853	14.76	1697	14.76	1696	14.76	1729	14.76	1641
55.565	795956	14.78	1732	14.78	1772	14.78	1676	14.78	1689	14.78	1784	14.78	1647
55.629	39557.9	14.8	1741	14.8	1752	14.8	1707	14.8	1767	14.8	1770	14.8	1567
55.646	337316	14.82	1708	14.82	1780	14.82	1698	14.82	1697	14.82	1717	14.82	1561
55.717	968735	14.84	1756	14.84	1834	14.84	1661	14.84	1632	14.84	1707	14.84	1553
55.758	65779.1	14.86	1736	14.86	1750	14.86	1711	14.86	1692	14.86	1714	14.86	1560
55.815	260079	14.88	1731	14.88	1731	14.88	1695	14.88	1689	14.88	1696	14.88	1556
55.847	1.39086e+06	14.9	1759	14.9	1735	14.9	1637	14.9	1713	14.9	1764	14.9	1548
55.851	302476	14.92	1766	14.92	1722	14.92	1692	14.92	1674	14.92	1719	14.92	1600
55.872	338104	14.94	1817	14.94	1709	14.94	1645	14.94	1669	14.94	1613	14.94	1585
55.88	51780	14.96	1852	14.96	1768	14.96	1655	14.96	1662	14.96	1659	14.96	1580
55.933	1437.7	14.98	1864	14.98	1876	14.98	1723	14.98	1682	14.98	1736	14.98	1570
55.939	51360.7	15	1871	15	1814	15	1781	15	1625	15	1750	15	1577
55.95	1.25601e+06	15.02	1893	15.02	1875	15.02	1743	15.02	1669	15.02	1662	15.02	1585
55.982	10948.2	15.04	1934	15.04	1865	15.04	1768	15.04	1737	15.04	1674	15.04	1587
55.998	9209.18	15.06	2045	15.06	1923	15.06	1799	15.06	1743	15.06	1725	15.06	1584
56.026	383969	15.08	2061	15.08	1903	15.08	1881	15.08	1811	15.08	1770	15.08	1574
56.139	69605.4	15.1	2131	15.1	2020	15.1	1982	15.1	1817	15.1	1794	15.1	1548
56.205	57523.4	15.12	2237	15.12	2055	15.12	1977	15.12	1887	15.12	1822	15.12	1570
56.207	32287.7	15.14	2285	15.14	2176	15.14	2097	15.14	1919	15.14	1822	15.14	1601
56.266	965.46	15.16	2431	15.16	2249	15.16	2199	15.16	1960	15.16	1878	15.16	1649
56.317	619167	15.18	2485	15.18	2394	15.18	2305	15.18	2136	15.18	1959	15.18	1667
56.352	157762	15.2	2616	15.2	2500	15.2	2299	15.2	2118	15.2	2066	15.2	1591
56.389	158098	15.22	2621	15.22	2677	15.22	2286	15.22	2193	15.22	2143	15.22	1697
56.402	1935.96	15.24	2690	15.24	2736	15.24	2418	15.24	2288	15.24	2259	15.24	1742
56.429	2238.09	15.26	2696	15.26	2878	15.26	2390	15.26	2346	15.26	2325	15.26	1786
56.456	695.45	15.28	2502	15.28	2985	15.28	2522	15.28	2437	15.28	2347	15.28	1830
56.466	148920	15.3	2421	15.3	2876	15.3	2531	15.3	2493	15.3	2435	15.3	1861
56.546	389167	15.32	2190	15.32	2772	15.32	2579	15.32	2534	15.32	2482	15.32	1874
56.554	341307	15.34	2056	15.34	2646	15.34	2707	15.34	2586	15.34	2578	15.34	1899
56.599	141460	15.36	1941	15.36	2461	15.36	2642	15.36	2630	15.36	2647	15.36	1920
56.629	17254	15.38	1876	15.38	2215	15.38	2489	15.38	2713	15.38	2627	15.38	1935
56.653	143043	15.4	1803	15.4	2068	15.4	2272	15.4	2631	15.4	2607	15.4	1950
56.71	4776.29	15.42	1746	15.42	1999	15.42	2142	15.42	2476	15.42	2623	15.42	1958
56.743	171413	15.44	1718	15.44	1913	15.44	2011	15.44	2387	15.44	2429	15.44	1936
56.746	18492.7	15.46	1732	15.46	1836	15.46	1864	15.46	2212	15.46	2381	15.46	1917
56.77	454439	15.48	1726	15.48	1837	15.48	1813	15.48	2044	15.48	2134	15.48	1825
56.815	12636.8	15.5	1690	15.5	1769	15.5	1808	15.5	1875	15.5	2023	15.5	1733
56.84	372959	15.52	1671	15.52	1752	15.52	1809	15.52	1821	15.52	1996	15.52	1723
56.865	577473	15.54	1687	15.54	1677	15.54	1681	15.54	1784	15.54	1885	15.54	1711
56.953	20809.7	15.56	1725	15.56	1749	15.56	1734	15.56	1771	15.56	1879	15.56	1667
57.062	3363.41	15.58	1702	15.58	1692	15.58	1682	15.58	1761	15.58	1796	15.58	1653
57.096	60780.2	15.6	1715	15.6	1763	15.6	1782	15.6	1785	15.6	1774	15.6	1671
57.225	240792	15.62	1669	15.62	1836	15.62	1835	15.62	1823	15.62	1769	15.62	1677
57.241	7162.93	15.64	1699	15.64	1790	15.64	1836	15.64	1825	15.64	1807	15.64	1639
57.254	81449.3	15.66	1737	15.66	1779	15.66	1815	15.66	1769	15.66	1877	15.66	1648
57.288	9419.95	15.68	1767	15.68	1829	15.68	1764	15.68	1770	15.68	1812	15.68	1657
57.35	88743.6	15.7	1706	15.7	1782	15.7	1756	15.7	1802	15.7	1824	15.7	1697
57.357	87578.1	15.72	1736	15.72	1718	15.72	1811	15.72	1758	15.72	1861	15.72	1668
57.365	8119.03	15.74	1702	15.74	1775	15.74	1883	15.74	1821	15.74	1802	15.74	1716
57.439	348725	15.76	1741	15.76	1787	15.76	1927	15.76	1838	15.76	1871	15.76	1721
57.468	5151.82	15.78	1665	15.78	1741	15.78	1941	15.78	1877	15.78	1867	15.78	1737
57.48	227897	15.8	1674	15.8	1676	15.8	2001	15.8	1847	15.8	1848	15.8	1612
57.534	5701.78	15.82	1766	15.82	1757	15.82	2024	15.82	1920	15.82	1860	15.82	1655
57.547	596362	15.84	1774	15.84	1800	15.84	2176	15.84	2030	15.84	1915	15.84	1679
57.55	78480.7	15.86	1739	15.86	1854	15.86	2313	15.86	2054	15.86	1950	15.86	1700
57.596	6152.77	15.88	1750	15.88	1856	15.88	2555	15.88	2073	15.88	2002	15.88	1680
57.605	58150.2	15.9	1832	15.9	1818	15.9	2654	15.9	2230	15.9	2039	15.9	1755
57.635	780735	15.92	1825	15.92	1815	15.92	2796	15.92	2398	15.92	2171	15.92	1761
57.72	552.8	15.94	1870	15.94	1841	15.94	3074	15.94	2530	15.94	2222	15.94	1821
57.734	21802.9	15.96	1813	15.96	1841	15.96	3144	15.96	2649	15.96	2369	15.96	1808
57.888	31888.4	15.98	1867	15.98	1920	15.98	3276	15.98	2800	15.98	2502	15.98	1915
57.906	3901.76	16	1768	16	1971	16	3298	16	3019	16	2690	16	1856
57.932	332949	16.02	1824	16.02	1995	16.02	3170	16.02	3129	16.02	2967	16.02	1937
57.938	1499.28	16.04	1903	16.04	1991	16.04	2922	16.04	3182	16.04	3041	16.04	1993
58.063	1863.9	16.06	1835	16.06	2019	16.06	2649	16.06	3159	16.06	3157	16.06	2067
58.072	148808	16.08	1811	16.08	2023	16.08	2408	16.08	3067	16.08	3172	16.08	2151
58.095	12568.3	16.1	1823	16.1	2008	16.1	2135	16.1	2932	16.1	3066	16.1	2120
58.102	118430	16.12	1858	16.12	2047	16.12	1992	16.12	2720	16.12	2870	16.12	2101
58.131	43835.4	16.14	1773	16.14	1954	16.14	1902	16.14	2399	16.14	2672	16.14	1978
58.146	350.13	16.16	1723	16.16	1993	16.16	1752	16.16	2138	16.16	2415	16.16	1897
58.153	649452	16.18	1729	16.18	1986	16.18	1756	16.18	1923	16.18	2221	16.18	1891
58.222	346344	16.2	1715	16.2	1826	16.2	1671	16.2	1829	16.2	2087	16.2	1817
58.237	5879.02	16.22	1678	16.22	1855	16.22	1694	16.22	1734	16.22	1948	16.22	1800
58.284	75.59	16.24	1647	16.24	1863	16.24	1619	16.24	1673	16.24	1826	16.24	1732
58.321	604088	16.26	1605	16.26	1867	16.26	1562	16.26	1645	16.26	1686	16.26	1677
58.549	95011.6	16.28	1618	16.28	1767	16.28	1568	16.28	1558	16.28	1676	16.28	1653
58.645	70703.2	16.3	1686	16.3	1786	16.3	1541	16.3	1640	16.3	1688	16.3	1539
58.673	158516	16.32	1670	16.32	1760	16.32	1562	16.32	1536	16.32	1626	16.32	1560
58.677	66.37	16.34	1691	16.34	1798	16.34	1558	16.34	1568	16.34	1596	16.34	1495
58.683	198827	16.36	1693	16.36	1831	16.36	1525	16.36	1545	16.36	1579	16.36	1525
58.692	122742	16.38	1698	16.38	1917	16.38	1583	16.38	1562	16.38	1528	16.38	1506
58.81	214465	16.4	1749	16.4	1939	16.4	1607	16.4	1523	16.4	1499	16.4	1449
58.828	15282	16.42	1741	16.42	1951	16.42	1526	16.42	1517	16.42	1527	16.42	1455
58.891	18910.5	16.44	1818	16.44	1958	16.44	1471	16.44	1549	16.44	1530	16.44	1482
58.929	78635	16.46	1867	16.46	1939	16.46	1494	16.46	1467	16.46	1531	16.46	1509
58.972	29013.9	16.48	1888	16.48	1997	16.48	1499	16.48	1490	16.48	1468	16.48	1495
59.019	38104.2	16.5	1878	16.5	2068	16.5	1464	16.5	1562	16.5	1474	16.5	1466
59.043	75134.2	16.52	1886	16.52	2088	16.52	1490	16.52	1518	16.52	1534	16.52	1476
59.09	155556	16.54	1950	16.54	1984	16.54	1488	16.54	1485	16.54	1537	16.54	1455
59.241	45416.5	16.56	1902	16.56	1923	16.56	1536	16.56	1493	16.56	1512	16.56	1471
59.254	42389.6	16.58	1929	16.58	1815	16.58	1498	16.58	1514	16.58	1538	16.58	1490
59.259	60079.9	16.6	1887	16.6	1854	16.6	1465	16.6	1545	16.6	1592	16.6	1462
59.261	186614	16.62	1912	16.62	1784	16.62	1443	16.62	1531	16.62	1578	16.62	1440
59.276	760363	16.64	1840	16.64	1665	16.64	1463	16.64	1531	16.64	1548	16.64	1473
59.309	8558.84	16.66	1714	16.66	1645	16.66	1468	16.66	1497	16.66	1524	16.66	1462
59.321	832106	16.68	1712	16.68	1543	16.68	1397	16.68	1452	16.68	1446	16.68	1475
59.324	269113	16.7	1742	16.7	1551	16.7	1471	16.7	1460	16.7	1440	16.7	1503
59.336	930744	16.72	1642	16.72	1578	16.72	1552	16.72	1520	16.72	1498	16.72	1458
59.364	15024.2	16.74	1627	16.74	1582	16.74	1450	16.74	1475	16.74	1516	16.74	1481
59.428	518182	16.76	1612	16.76	1514	16.76	1425	16.76	1490	16.76	1519	16.76	1505
59.476	75625.4	16.78	1607	16.78	1547	16.78	1410	16.78	1444	16.78	1457	16.78	1468
59.482	62492.8	16.8	1596	16.8	1599	16.8	1446	16.8	1453	16.8	1503	16.8	1562
59.502	74804.2	16.82	1622	16.82	1557	16.82	1427	16.82	1489	16.82	1498	16.82	1524
59.504	81366.3	16.84	1525	16.84	1586	16.84	1487	16.84	1494	16.84	1530	16.84	1505
59.561	63779.4	16.86	1564	16.86	1553	16.86	1488	16.86	1513	16.86	1485	16.86	1466
59.583	19412.1	16.88	1568	16.88	1567	16.88	1420	16.88	1484	16.88	1548	16.88	1493
59.623	52508.9	16.9	1566	16.9	1527	16.9	1423	16.9	1429	16.9	1573	16.9	1475
59.704	168150	16.92	1544	16.92	1546	16.92	1499	16.92	1443	16.92	1541	16.92	1462
59.715	247663	16.94	1574	16.94	1557	16.94	1450	16.94	1447	16.94	1515	16.94	1478
59.723	93347.5	16.96	1611	16.96	1554	16.96	1465	16.96	1410	16.96	1518	16.96	1525
59.757	504868	16.98	1663	16.98	1641	16.98	1500	16.98	1464	16.98	1478	16.98	1446
59.783	379335	17	1597	17	1621	17	1529	17	1481	17	1499	17	1496
59.879	8252.89	17.02	1586	17.02	1641	17.02	1569	17.02	1540	17.02	1448	17.02	1456
59.88	112980	17.04	1625	17.04	1614	17.04	1526	17.04	1512	17.04	1481	17.04	1497
59.898	134018	17.06	1586	17.06	1650	17.06	1565	17.06	1533	17.06	1472	17.06	1489
59.904	2749.57	17.08	1538	17.08	1670	17.08	1559	17.08	1500	17.08	1536	17.08	1522
59.932	189347	17.1	1638	17.1	1599	17.1	1567	17.1	1523	17.1	1612	17.1	1563
59.969	810448	17.12	1642	17.12	1540	17.12	1553	17.12	1579	17.12	1561	17.12	1494
59.994	90773.9	17.14	1610	17.14	1616	17.14	1571	17.14	1561	17.14	1600	17.14	1472
60.001	1041.53	17.16	1551	17.16	1650	17.16	1556	17.16	1544	17.16	1622	17.16	1517
60.038	11696.1	17.18	1613	17.18	1700	17.18	1590	17.18	1561	17.18	1569	17.18	1480
60.166	32525.4	17.2	1618	17.2	1614	17.2	1611	17.2	1540	17.2	1573	17.2	1535
60.176	198.72	17.22	1660	17.22	1622	17.22	1639	17.22	1559	17.22	1615	17.22	1488
60.19	326554	17.24	1720	17.24	1640	17.24	1709	17.24	1647	17.24	1622	17.24	1488
60.204	284548	17.26	1765	17.26	1618	17.26	1742	17.26	1642	17.26	1646	17.26	1540
60.21	424.97	17.28	1793	17.28	1608	17.28	1837	17.28	1696	17.28	1643	17.28	1475
60.214	4266.98	17.3	1739	17.3	1680	17.3	1861	17.3	1767	17.3	1751	17.3	1522
60.215	57220.8	17.32	1870	17.32	1625	17.32	1939	17.32	1759	17.32	1751	17.32	1549
60.38	475107	17.34	1857	17.34	1760	17.34	2148	17.34	1877	17.34	1826	17.34	1545
60.416	8634.26	17.36	1896	17.36	1718	17.36	2343	17.36	2008	17.36	1878	17.36	1654
60.476	241779	17.38	1871	17.38	1747	17.38	2503	17.38	2061	17.38	1920	17.38	1588
60.477	23495.8	17.4	1749	17.4	1850	17.4	2555	17.4	2215	17.4	1964	17.4	1635
60.494	263802	17.42	1727	17.42	1900	17.42	2689	17.42	2264	17.42	2149	17.42	1738
60.588	23192.9	17.44	1757	17.44	1911	17.44	2696	17.44	2516	17.44	2293	17.44	1669
60.598	14392.4	17.46	1700	17.46	1911	17.46	2622	17.46	2601	17.46	2383	17.46	1765
60.636	226169	17.48	1552	17.48	1870	17.48	2554	17.48	2677	17.48	2515	17.48	1782
60.659	123297	17.5	1581	17.5	1881	17.5	2369	17.5	2716	17.5	2671	17.5	1926
60.696	96864.8	17.52	1506	17.52	1875	17.52	2221	17.52	2608	17.52	2701	17.52	1801
60.75	19391.5	17.54	1532	17.54	1873	17.54	2051	17.54	2506	17.54	2589	17.54	1863
60.757	19295.1	17.56	1566	17.56	1812	17.56	1954	17.56	2306	17.56	2485	17.56	1850
60.758	194779	17.58	1464	17.58	1716	17.58	1763	17.58	2158	17.58	2310	17.58	1847
60.769	37805.9	17.6	1466	17.6	1659	17.6	1682	17.6	1969	17.6	2226	17.6	1745
60.774	60102.6	17.62	1415	17.62	1652	17.62	1627	17.62	1891	17.62	2004	17.62	1739
60.813	116946	17.64	1464	17.64	1646	17.64	1586	17.64	1741	17.64	1945	17.64	1670
60.854	3899.6	17.66	1440	17.66	1572	17.66	1536	17.66	1693	17.66	1856	17.66	1670
60.889	1.0629e+06	17.68	1474	17.68	1563	17.68	1580	17.68	1635	17.68	1725	17.68	1728
60.899	31352	17.7	1448	17.7	1580	17.7	1534	17.7	1595	17.7	1637	17.7	1665
60.941	51659.4	17.72	1451	17.72	1535	17.72	1458	17.72	1515	17.72	1611	17.72	1513
60.963	23887	17.74	1494	17.74	1551	17.74	1533	17.74	1509	17.74	1630	17.74	1586
61.017	249730	17.76	1544	17.76	1583	17.76	1510	17.76	1519	17.76	1571	17.76	1498
61.043	95291.9	17.78	1491	17.78	1555	17.78	1509	17.78	1466	17.78	1545	17.78	1572
61.053	26619.5	17.8	1488	17.8	1574	17.8	1558	17.8	1463	17.8	1454	17.8	1549
61.072	484.72	17.82	1464	17.82	1534	17.82	1492	17.82	1505	17.82	1577	17.82	1440
61.09	791795	17.84	1443	17.84	1570	17.84	1497	17.84	1538	17.84	1563	17.84	1493
61.127	191122	17.86	1472	17.86	1551	17.86	1493	17.86	1507	17.86	1477	17.86	1419
61.186	125392	17.88	1480	17.88	1528	17.88	1523	17.88	1531	17.88	1457	17.88	1470
61.197	11930.8	17.9	1494	17.9	1624	17.9	1565	17.9	1563	17.9	1569	17.9	1443
61.199	654392	17.92	1466	17.92	1592	17.92	1543	17.92	1492	17.92	1521	17.92	1462
61.205	17473.6	17.94	1453	17.94	1523	17.94	1610	17.94	1495	17.94	1616	17.94	1450
61.448	2.75	17.96	1395	17.96	1516	17.96	1558	17.96	1543	17.96	1488	17.96	1446
61.452	146554	17.98	1457	17.98	1564	17.98	1447	17.98	1516	17.98	1451	17.98	1445
61.466	89491.6	18	1494	18	1546	18	1506	18	1519	18	1544	18	1476
61.493	218105	18.02	1455	18.02	1557	18.02	1491	18.02	1516	18.02	1507	18.02	1427
61.515	44121.3	18.04	1450	18.04	1644	18.04	1452	18.04	1440	18.04	1500	18.04	1483
61.563	17350.3	18.06	1493	18.06	1558	18.06	1465	18.06	1507	18.06	1543	18.06	1468
61.564	101693	18.08	1489	18.08	1580	18.08	1537	18.08	1491	18.08	1509	18.08	1492
61.658	38918.3	18.1	1477	18.1	1607	18.1	1495	18.1	1463	18.1	1522	18.1	1485
61.725	360750	18.12	1483	18.12	1600	18.12	1504	18.12	1467	18.12	1430	18.12	1523
61.795	128762	18.14	1559	18.14	1700	18.14	1526	18.14	1465	18.14	1468	18.14	1511
61.838	66961.7	18.16	1508	18.16	1625	18.16	1532	18.16	1481	18.16	1460	18.16	1500
61.846	119846	18.18	1526	18.18	1595	18.18	1555	18.18	1514	18.18	1481	18.18	1493
61.87	205048	18.2	1539	18.2	1605	18.2	1570	18.2	1544	18.2	1566	18.2	1503
61.872	27838.6	18.22	1527	18.22	1486	18.22	1488	18.22	1523	18.22	1577	18.22	1484
61.88	4457.59	18.24	1485	18.24	1581	18.24	1584	18.24	1545	18.24	1595	18.24	1560
61.916	198.22	18.26	1453	18.26	1584	18.26	1536	18.26	1508	18.26	1569	18.26	1534
61.998	304001	18.28	1450	18.28	1591	18.28	1514	18.28	1486	18.28	1527	18.28	1571
62.054	452695	18.3	1518	18.3	1652	18.3	1536	18.3	1482	18.3	1471	18.3	1512
62.109	61331.1	18.32	1562	18.32	1530	18.32	1544	18.32	1501	18.32	1520	18.32	1456
62.142	17885.1	18.34	1533	18.34	1588	18.34	1536	18.34	1552	18.34	1556	18.34	1537
62.162	97064.2	18.36	1546	18.36	1642	18.36	1551	18.36	1514	18.36	1543	18.36	1567
62.193	1553.35	18.38	1620	18.38	1615	18.38	1567	18.38	1562	18.38	1525	18.38	1560
62.212	470206	18.4	1600	18.4	1597	18.4	1576	18.4	1537	18.4	1523	18.4	1565
62.22	247378	18.42	1561	18.42	1616	18.42	1557	18.42	1480	18.42	1545	18.42	1540
62.241	9528.76	18.44	1552	18.44	1673	18.44	1576	18.44	1559	18.44	1592	18.44	1511
62.285	7443.25	18.46	1561	18.46	1691	18.46	1621	18.46	1536	18.46	1573	18.46	1529
62.309	259711	18.48	1625	18.48	1710	18.48	1581	18.48	1562	18.48	1568	18.48	1515
62.35	119086	18.5	1652	18.5	1688	18.5	1618	18.5	1530	18.5	1590	18.5	1530
62.416	28711.9	18.52	1659	18.52	1739	18.52	1673	18.52	1558	18.52	1612	18.52	1564
62.483	843044	18.54	1676	18.54	1741	18.54	1775	18.54	1557	18.54	1681	18.54	1553
62.49	110408	18.56	1693	18.56	1745	18.56	1715	18.56	1606	18.56	1639	18.56	1504
62.527	90578.2	18.58	1705	18.58	1785	18.58	1734	18.58	1558	18.58	1634	18.58	1475
62.695	174037	18.6	1769	18.6	1832	18.6	1775	18.6	1679	18.6	1633	18.6	1489
62.776	162666	18.62	1796	18.62	1826	18.62	1848	18.62	1733	18.62	1679	18.62	1567
62.811	14255.9	18.64	1844	18.64	1873	18.64	1953	18.64	1790	18.64	1694	18.64	1641
62.839	11112.7	18.66	1958	18.66	1921	18.66	2031	18.66	1807	18.66	1692	18.66	1574
62.907	21593.2	18.68	1989	18.68	1981	18.68	2154	18.68	1818	18.68	1800	18.68	1595
62.949	132324	18.7	2129	18.7	2095	18.7	2324	18.7	1904	18.7	1827	18.7	1569
62.95	50843.1	18.72	2308	18.72	2125	18.72	2481	18.72	2005	18.72	1941	18.72	1645
62.96	24506.3	18.74	2317	18.74	2279	18.74	2690	18.74	2041	18.74	1974	18.74	1620
62.968	544833	18.76	2595	18.76	2467	18.76	2963	18.76	2220	18.76	2008	18.76	1667
62.997	33423.7	18.78	2935	18.78	2607	18.78	3356	18.78	2425	18.78	2117	18.78	1628
63.014	226475	18.8	3193	18.8	2766	18.8	3856	18.8	2569	18.8	2274	18.8	1707
63.05	943.08	18.82	3517	18.82	3151	18.82	4260	18.82	2903	18.82	2454	18.82	1823
63.114	26920.7	18.84	4017	18.84	3471	18.84	4914	18.84	3168	18.84	2651	18.84	1940
63.137	4521.87	18.86	4443	18.86	3827	18.86	5637	18.86	3562	18.86	2866	18.86	1951
63.165	731.32	18.88	5111	18.88	4409	18.88	6362	18.88	4065	18.88	3286	18.88	2104
63.167	254354	18.9	5555	18.9	4853	18.9	7092	18.9	4511	18.9	3664	18.9	2213
63.17	3109.76	18.92	6238	18.92	5550	18.92	7749	18.92	5246	18.92	4182	18.92	2245
63.191	67003.5	18.94	6565	18.94	6205	18.94	8092	18.94	6062	18.94	4738	18.94	2545
63.236	13264.7	18.96	6770	18.96	6975	18.96	8451	18.96	6648	18.96	5471	18.96	2682
63.318	309623	18.98	6668	18.98	7401	18.98	8273	18.98	7361	18.98	6197	18.98	2817
63.334	9253.03	19	6432	19	7807	19	8021	19	7958	19	6776	19	3079
63.387	180546	19.02	6122	19.02	8203	19.02	7412	19.02	8389	19.02	7456	19.02	3376
63.408	900.52	19.04	5906	19.04	8408	19.04	6895	19.04	8359	19.04	7803	19.04	3568
63.444	23506.2	19.06	5893	19.06	8205	19.06	6494	19.06	8038	19.06	8034	19.06	3817
63.52	194023	19.08	6105	19.08	8163	19.08	6224	19.08	7580	19.08	7957	19.08	3928
63.619	17501.1	19.1	6375	19.1	7938	19.1	5818	19.1	6998	19.1	7670	19.1	3864
63.64	4309.03	19.12	6583	19.12	7678	19.12	5481	19.12	6752	19.12	7155	19.12	3916
63.651	4039.65	19.14	6728	19.14	7224	19.14	4975	19.14	6345	19.14	6798	19.14	3907
63.653	21680.3	19.16	6819	19.16	6519	19.16	4309	19.16	5916	19.16	6399	19.16	3717
63.672	16902.8	19.18	6747	19.18	5852	19.18	3715	19.18	5448	19.18	6091	19.18	3647
63.713	11758.1	19.2	5984	19.2	4970	19.2	3255	19.2	4922	19.2	5708	19.2	3614
63.741	334026	19.22	5383	19.22	4398	19.22	2907	19.22	4464	19.22	5197	19.22	3463
63.777	103015	19.24	4765	19.24	3831	19.24	2654	19.24	3760	19.24	4415	19.24	3148
63.783	281596	19.26	4027	19.26	3321	19.26	2420	19.26	3265	19.26	3897	19.26	2928
63.877	5507.24	19.28	3401	19.28	3014	19.28	2271	19.28	2821	19.28	3318	19.28	2801
63.882	23980.7	19.3	2996	19.3	2763	19.3	2231	19.3	2495	19.3	2825	19.3	2603
63.889	54820.3	19.32	2660	19.32	2565	19.32	2095	19.32	2249	19.32	2644	19.32	2579
63.906	27053.6	19.34	2584	19.34	2506	19.34	2035	19.34	2302	19.34	2433	19.34	2376
63.963	5525.28	19.36	2474	19.36	2384	19.36	2083	19.36	2221	19.36	2254	19.36	2172
63.983	11609.6	19.38	2333	19.38	2280	19.38	2036	19.38	2143	19.38	2204	19.38	2182
63.988	37.29	19.4	2251	19.4	2261	19.4	2029	19.4	2110	19.4	2093	19.4	2104
64.016	11161.6	19.42	2258	19.42	2262	19.42	2049	19.42	2004	19.42	2166	19.42	1983
64.031	342058	19.44	2307	19.44	2240	19.44	2149	19.44	2001	19.44	2033	19.44	1962
64.116	61266.3	19.46	2411	19.46	2240	19.46	2193	19.46	2018	19.46	2009	19.46	1951
64.128	392019	19.48	2463	19.48	2275	19.48	2147	19.48	2076	19.48	2069	19.48	1926
64.195	40474.6	19.5	2547	19.5	2286	19.5	2274	19.5	2100	19.5	2165	19.5	1950
64.213	433457	19.52	2779	19.52	2381	19.52	2344	19.52	2158	19.52	2120	19.52	1873
64.249	76944.5	19.54	3078	19.54	2491	19.54	2548	19.54	2185	19.54	2113	19.54	1927
64.267	7043.86	19.56	3363	19.56	2616	19.56	2749	19.56	2328	19.56	2201	19.56	1988
64.274	371.23	19.58	3791	19.58	2828	19.58	2981	19.58	2450	19.58	2321	19.58	2081
64.315	29034.7	19.6	4221	19.6	3056	19.6	3210	19.6	2562	19.6	2439	19.6	2138
64.32	4053.86	19.62	4935	19.62	3207	19.62	3535	19.62	2798	19.62	2584	19.62	2156
64.325	2197.25	19.64	5695	19.64	3663	19.64	4054	19.64	2934	19.64	2704	19.64	2298
64.363	235345	19.66	6387	19.66	4114	19.66	4664	19.66	3318	19.66	2882	19.66	2323
64.365	154.65	19.68	7189	19.68	4650	19.68	5349	19.68	3801	19.68	3277	19.68	2343
64.394	13459.5	19.7	7989	19.7	5379	19.7	6394	19.7	4385	19.7	3566	19.7	2499
64.399	271941	19.72	8417	19.72	6210	19.72	7507	19.72	4915	19.72	4043	19.72	2723
64.496	71766.8	19.74	8439	19.74	7208	19.74	8691	19.74	5726	19.74	4723	19.74	2926
64.5	82560.9	19.76	7925	19.76	8139	19.76	10170	19.76	6439	19.76	5265	19.76	3127
64.541	98.58	19.78	7031	19.78	8986	19.78	11699	19.78	7729	19.78	6133	19.78	3448
64.542	1271.72	19.8	6018	19.8	9647	19.8	13017	19.8	8960	19.8	7089	19.8	3767
64.555	190.65	19.82	5061	19.82	9708	19.82	14044	19.82	10368	19.82	8408	19.82	4121
64.576	19888.2	19.84	4225	19.84	9320	19.84	14383	19.84	11800	19.84	9517	19.84	4597
64.588	440297	19.86	3718	19.86	8596	19.86	13631	19.86	12659	19.86	10646	19.86	5052
64.636	199712	19.88	3412	19.88	7772	19.88	12257	19.88	13505	19.88	12018	19.88	5487
64.642	40795.9	19.9	3212	19.9	7079	19.9	10587	19.9	13436	19.9	12684	19.9	5910
64.821	14035.2	19.92	3122	19.92	6337	19.92	8729	19.92	12692	19.92	12787	19.92	6080
64.903	28108.8	19.94	3234	19.94	5905	19.94	7102	19.94	10981	19.94	12146	19.94	6290
65.011	1296.07	19.96	3230	19.96	5697	19.96	5833	19.96	9429	19.96	11091	19.96	6138
65.122	11761.2	19.98	3435	19.98	5513	19.98	4869	19.98	7521	19.98	9487	19.98	5919
65.129	263285	20	3580	20	5432	20	4146	20	6080	20	7741	20	5735
65.132	237.42	20.02	4060	20.02	5412	20.02	3569	20.02	4983	20.02	6356	20.02	5787
65.261	159870	20.04	4488	20.04	5559	20.04	3287	20.04	4234	20.04	5197	20.04	5539
65.278	329065	20.06	4843	20.06	5498	20.06	2939	20.06	3697	20.06	4364	20.06	5444
65.367	11920	20.08	5267	20.08	5616	20.08	2872	20.08	3269	20.08	3860	20.08	5564
65.389	133858	20.1	5418	20.1	5501	20.1	2585	20.1	2977	20.1	3480	20.1	5543
65.393	21.97	20.12	5610	20.12	5441	20.12	2473	20.12	2730	20.12	3213	20.12	5923
65.408	225381	20.14	5592	20.14	5093	20.14	2353	20.14	2557	20.14	2851	20.14	6246
65.429	102836	20.16	5230	20.16	4529	20.16	2207	20.16	2409	20.16	2811	20.16	6724
65.46	726.42	20.18	4675	20.18	4041	20.18	2160	20.18	2386	20.18	2739	20.18	7212
65.47	3975.46	20.2	4174	20.2	3676	20.2	2064	20.2	2171	20.2	2693	20.2	7592
65.537	10913.2	20.22	3760	20.22	3356	20.22	2084	20.22	2154	20.22	2573	20.22	8154
65.546	63162.9	20.24	3400	20.24	3047	20.24	1998	20.24	2176	20.24	2522	20.24	8690
65.573	287.85	20.26	3022	20.26	2729	20.26	2049	20.26	2017	20.26	2444	20.26	8896
65.6	258825	20.28	2777	20.28	2559	20.28	1935	20.28	1971	20.28	2379	20.28	8980
65.604	152815	20.3	2516	20.3	2444	20.3	1990	20.3	2005	20.3	2260	20.3	8768
65.633	112228	20.32	2467	20.32	2411	20.32	2007	20.32	1963	20.32	2250	20.32	8488
65.692	60566.9	20.34	2312	20.34	2301	20.34	2060	20.34	1904	20.34	2246	20.34	8071
65.72	44571.7	20.36	2194	20.36	2277	20.36	2191	20.36	2011	20.36	2198	20.36	7823
65.743	44.86	20.38	2200	20.38	2340	20.38	2219	20.38	2024	20.38	2141	20.38	7641
65.856	317035	20.4	2239	20.4	2248	20.4	2290	20.4	1911	20.4	2214	20.4	7207
65.873	23016.5	20.42	2402	20.42	2339	20.42	2370	20.42	2137	20.42	2236	20.42	6929
65.9	312298	20.44	2395	20.44	2386	20.44	2562	20.44	2178	20.44	2241	20.44	6603
65.915	20511.9	20.46	2468	20.46	2501	20.46	2685	20.46	2252	20.46	2281	20.46	6575
65.935	94724.3	20.48	2704	20.48	2561	20.48	2953	20.48	2338	20.48	2429	20.48	6200
65.97	34335.5	20.5	2853	20.5	2693	20.5	3220	20.5	2547	20.5	2449	20.5	6058
65.977	2692.22	20.52	3134	20.52	2853	20.52	3444	20.52	2746	20.52	2605	20.52	5870
65.979	67243.6	20.54	3375	20.54	3104	20.54	3770	20.54	2991	20.54	2630	20.54	5884
66.004	192422	20.56	3693	20.56	3377	20.56	4000	20.56	3203	20.56	2880	20.56	5739
66.017	342128	20.58	3918	20.58	3648	20.58	4169	20.58	3458	20.58	3174	20.58	5626
66.024	151266	20.6	4130	20.6	3927	20.6	4380	20.6	3813	20.6	3332	20.6	5625
66.037	29181.5	20.62	4275	20.62	4170	20.62	4424	20.62	4058	20.62	3708	20.62	5667
66.111	69806.1	20.64	4281	20.64	4366	20.64	4155	20.64	4354	20.64	4042	20.64	5649
66.155	13.39	20.66	4104	20.66	4573	20.66	3856	20.66	4543	20.66	4339	20.66	5648
66.176	17.88	20.68	3902	20.68	4695	20.68	3457	20.68	4347	20.68	4466	20.68	5722
66.179	3754.67	20.7	3550	20.7	4379	20.7	3137	20.7	4235	20.7	4531	20.7	5680
66.204	14545.8	20.72	2962	20.72	4201	20.72	2755	20.72	3864	20.72	4211	20.72	5543
66.237	4575.11	20.74	2769	20.74	3810	20.74	2465	20.74	3514	20.74	4027	20.74	5451
66.265	72371.6	20.76	2399	20.76	3347	20.76	2358	20.76	3011	20.76	3775	20.76	5391
66.293	1.01246e+06	20.78	2292	20.78	3020	20.78	2183	20.78	2741	20.78	3487	20.78	5274
66.314	20039.8	20.8	2226	20.8	2815	20.8	2126	20.8	2562	20.8	3129	20.8	5117
66.32	29300	20.82	2185	20.82	2588	20.82	2070	20.82	2202	20.82	2796	20.82	4867
66.362	71154.8	20.84	2046	20.84	2547	20.84	2073	20.84	2128	20.84	2624	20.84	4692
66.362	13736	20.86	2093	20.86	2473	20.86	1985	20.86	2028	20.86	2338	20.86	4688
66.364	432.71	20.88	2153	20.88	2437	20.88	2024	20.88	2066	20.88	2264	20.88	4640
66.471	29718.8	20.9	2217	20.9	2520	20.9	2014	20.9	2032	20.9	2196	20.9	4526
66.577	280059	20.92	2345	20.92	2465	20.92	2044	20.92	2094	20.92	2163	20.92	4460
66.583	17894.8	20.94	2481	20.94	2554	20.94	2077	20.94	2063	20.94	2131	20.94	4351
66.605	203988	20.96	2638	20.96	2603	20.96	2054	20.96	2047	20.96	2175	20.96	4330
66.629	608.81	20.98	2615	20.98	2553	20.98	2158	20.98	2078	20.98	2199	20.98	4360
66.639	545613	21	2745	21	2582	21	2275	21	2112	21	2278	21	4373
66.665	65631.6	21.02	2706	21.02	2527	21.02	2373	21.02	2144	21.02	2325	21.02	4387
66.669	42256.9	21.04	2751	21.04	2574	21.04	2361	21.04	2252	21.04	2241	21.04	4474
66.75	4987.42	21.06	2592	21.06	2489	21.06	2384	21.06	2259	21.06	2309	21.06	4325
66.79	173022	21.08	2540	21.08	2366	21.08	2324	21.08	2253	21.08	2373	21.08	4453
66.841	35113.4	21.1	2319	21.1	2351	21.1	2423	21.1	2311	21.1	2494	21.1	4544
66.888	51263.8	21.12	2332	21.12	2352	21.12	2317	21.12	2316	21.12	2544	21.12	4745
66.906	52333.1	21.14	2223	21.14	2207	21.14	2303	21.14	2348	21.14	2469	21.14	4771
66.916	6708.92	21.16	2081	21.16	2204	21.16	2281	21.16	2353	21.16	2572	21.16	4960
66.92	1451.99	21.18	1974	21.18	2146	21.18	2157	21.18	2320	21.18	2499	21.18	5131
66.93	13229.4	21.2	1915	21.2	1970	21.2	2139	21.2	2311	21.2	2524	21.2	5439
66.932	588173	21.22	1942	21.22	1952	21.22	2040	21.22	2247	21.22	2471	21.22	5811
67.023	183838	21.24	1814	21.24	1957	21.24	1845	21.24	2165	21.24	2455	21.24	6214
67.034	18799.9	21.26	1760	21.26	1896	21.26	1797	21.26	2066	21.26	2462	21.26	6400
67.08	66036.7	21.28	1609	21.28	1807	21.28	1706	21.28	1982	21.28	2471	21.28	7259
67.093	180172	21.3	1589	21.3	1806	21.3	1628	21.3	1931	21.3	2435	21.3	7941
67.101	1177.7	21.32	1578	21.32	1788	21.32	1556	21.32	1861	21.32	2345	21.32	8855
67.133	119628	21.34	1555	21.34	1821	21.34	1542	21.34	1769	21.34	2191	21.34	9857
67.154	185920	21.36	1478	21.36	1825	21.36	1520	21.36	1690	21.36	2290	21.36	11001
67.158	10515.4	21.38	1582	21.38	1799	21.38	1495	21.38	1719	21.38	2235	21.38	11837
67.2	70618.3	21.4	1483	21.4	1725	21.4	1475	21.4	1563	21.4	2340	21.4	12908
67.225	169634	21.42	1488	21.42	1667	21.42	1469	21.42	1659	21.42	2305	21.42	13855
67.233	289140	21.44	1471	21.44	1766	21.44	1524	21.44	1652	21.44	2259	21.44	13993
67.245	147394	21.46	1526	21.46	1746	21.46	1469	21.46	1589	21.46	2093	21.46	13725
67.284	4545.82	21.48	1444	21.48	1735	21.48	1483	21.48	1579	21.48	2079	21.48	12991
67.286	346483	21.5	1536	21.5	1713	21.5	1501	21.5	1518	21.5	1985	21.5	11732
67.336	182823	21.52	1542	21.52	1727	21.52	1449	21.52	1464	21.52	1928	21.52	10406
67.359	116644	21.54	1471	21.54	1752	21.54	1473	21.54	1516	21.54	1842	21.54	9289
67.364	82624.6	21.56	1564	21.56	1718	21.56	1472	21.56	1495	21.56	1805	21.56	8024
67.371	19246.6	21.58	1529	21.58	1769	21.58	1457	21.58	1531	21.58	1702	21.58	7090
67.495	281677	21.6	1493	21.6	1721	21.6	1510	21.6	1484	21.6	1673	21.6	6482
67.541	187146	21.62	1507	21.62	1692	21.62	1387	21.62	1472	21.62	1707	21.62	5630
67.546	2237.72	21.64	1475	21.64	1764	21.64	1389	21.64	1440	21.64	1690	21.64	5226
67.566	75.59	21.66	1539	21.66	1767	21.66	1389	21.66	1438	21.66	1678	21.66	4804
67.626	331932	21.68	1491	21.68	1693	21.68	1377	21.68	1385	21.68	1628	21.68	4597
67.708	1175.6	21.7	1495	21.7	1664	21.7	1389	21.7	1484	21.7	1618	21.7	4291
67.711	474200	21.72	1508	21.72	1692	21.72	1395	21.72	1436	21.72	1580	21.72	4288
67.735	256191	21.74	1440	21.74	1751	21.74	1386	21.74	1519	21.74	1619	21.74	4210
67.742	547516	21.76	1473	21.76	1681	21.76	1329	21.76	1453	21.76	1588	21.76	4086
67.749	1213.37	21.78	1396	21.78	1566	21.78	1331	21.78	1448	21.78	1607	21.78	3929
67.755	115551	21.8	1371	21.8	1517	21.8	1401	21.8	1488	21.8	1610	21.8	3930
67.769	123001	21.82	1383	21.82	1572	21.82	1388	21.82	1469	21.82	1532	21.82	3837
67.819	245800	21.84	1371	21.84	1589	21.84	1433	21.84	1432	21.84	1576	21.84	3800
67.832	140326	21.86	1382	21.86	1570	21.86	1405	21.86	1446	21.86	1588	21.86	3745
67.865	875.11	21.88	1354	21.88	1526	21.88	1396	21.88	1467	21.88	1583	21.88	3785
67.923	15026.3	21.9	1332	21.9	1559	21.9	1445	21.9	1525	21.9	1573	21.9	3786
67.946	66940.4	21.92	1302	21.92	1543	21.92	1536	21.92	1509	21.92	1586	21.92	3590
67.965	1747.89	21.94	1287	21.94	1585	21.94	1438	21.94	1440	21.94	1651	21.94	3655
68.007	58591.5	21.96	1359	21.96	1563	21.96	1447	21.96	1461	21.96	1634	21.96	3561
68.015	119546	21.98	1368	21.98	1506	21.98	1553	21.98	1454	21.98	1592	21.98	3535
68.022	2950.86	22	1376	22	1494	22	1540	22	1462	22	1611	22	3648
68.034	189957	22.02	1383	22.02	1525	22.02	1531	22.02	1501	22.02	1682	22.02	3632
68.046	308310	22.04	1406	22.04	1490	22.04	1557	22.04	1529	22.04	1718	22.04	3620
68.07	5164.42	22.06	1400	22.06	1529	22.06	1603	22.06	1565	22.06	1626	22.06	3617
68.113	6323.25	22.08	1374	22.08	1522	22.08	1627	22.08	1557	22.08	1636	22.08	3597
68.222	32407.1	22.1	1420	22.1	1611	22.1	1644	22.1	1520	22.1	1615	22.1	3685
68.237	189152	22.12	1371	22.12	1600	22.12	1606	22.12	1638	22.12	1681	22.12	3642
68.349	116056	22.14	1357	22.14	1585	22.14	1689	22.14	1628	22.14	1725	22.14	3547
68.374	21286.1	22.16	1397	22.16	1520	22.16	1630	22.16	1684	22.16	1835	22.16	3657
68.376	61241.5	22.18	1455	22.18	1580	22.18	1651	22.18	1648	22.18	1835	22.18	3687
68.434	4979.73	22.2	1382	22.2	1621	22.2	1763	22.2	1754	22.2	1748	22.2	3618
68.46	98760.9	22.22	1417	22.22	1698	22.22	1745	22.22	1707	22.22	1812	22.22	3618
68.484	136656	22.24	1472	22.24	1622	22.24	1758	22.24	1748	22.24	1783	22.24	3761
68.503	106249	22.26	1460	22.26	1652	22.26	1758	22.26	1806	22.26	1767	22.26	3610
68.509	11215	22.28	1443	22.28	1691	22.28	1709	22.28	1832	22.28	1906	22.28	3734
68.523	94250.3	22.3	1478	22.3	1780	22.3	1667	22.3	1769	22.3	1908	22.3	3560
68.551	281846	22.32	1558	22.32	1715	22.32	1589	22.32	1765	22.32	1877	22.32	3731
68.552	11568.6	22.34	1556	22.34	1868	22.34	1657	22.34	1792	22.34	1926	22.34	3781
68.554	238.08	22.36	1683	22.36	1858	22.36	1593	22.36	1736	22.36	1916	22.36	3889
68.574	9690.91	22.38	1611	22.38	1835	22.38	1519	22.38	1785	22.38	1907	22.38	3810
68.597	17289.6	22.4	1615	22.4	1901	22.4	1500	22.4	1729	22.4	1861	22.4	3687
68.606	3389.75	22.42	1613	22.42	1912	22.42	1524	22.42	1648	22.42	1814	22.42	3777
68.66	1.0882e+06	22.44	1703	22.44	1891	22.44	1551	22.44	1617	22.44	1758	22.44	3735
68.71	398163	22.46	1638	22.46	1858	22.46	1460	22.46	1520	22.46	1762	22.46	3828
68.761	76983	22.48	1668	22.48	1835	22.48	1505	22.48	1610	22.48	1654	22.48	3760
68.789	113.21	22.5	1700	22.5	1868	22.5	1453	22.5	1515	22.5	1656	22.5	3805
68.816	5419.32	22.52	1645	22.52	1843	22.52	1559	22.52	1549	22.52	1644	22.52	3769
68.859	641035	22.54	1727	22.54	1844	22.54	1533	22.54	1500	22.54	1600	22.54	3646
68.873	57987.2	22.56	1840	22.56	1936	22.56	1614	22.56	1630	22.56	1607	22.56	3739
68.894	49.06	22.58	1824	22.58	1953	22.58	1639	22.58	1538	22.58	1713	22.58	3747
69.058	2025.13	22.6	1951	22.6	2001	22.6	1758	22.6	1610	22.6	1689	22.6	3739
69.059	286878	22.62	1954	22.62	2067	22.62	1805	22.62	1676	22.62	1674	22.62	3847
69.073	1008.27	22.64	2070	22.64	2104	22.64	1879	22.64	1681	22.64	1760	22.64	3809
69.11	575315	22.66	2137	22.66	2086	22.66	1966	22.66	1765	22.66	1851	22.66	3770
69.111	6441.95	22.68	2064	22.68	2176	22.68	2156	22.68	1893	22.68	1804	22.68	3713
69.118	29371.6	22.7	2147	22.7	2199	22.7	2295	22.7	1948	22.7	1926	22.7	3731
69.143	721493	22.72	2094	22.72	2197	22.72	2454	22.72	2041	22.72	2005	22.72	3783
69.153	10883.2	22.74	2090	22.74	2228	22.74	2760	22.74	2214	22.74	2123	22.74	3803
69.183	368479	22.76	2120	22.76	2181	22.76	3071	22.76	2381	22.76	2262	22.76	3970
69.19	2329.77	22.78	2105	22.78	2276	22.78	3331	22.78	2586	22.78	2459	22.78	3896
69.193	477444	22.8	2200	22.8	2139	22.8	3745	22.8	2836	22.8	2557	22.8	3795
69.201	128318	22.82	2287	22.82	2137	22.82	4000	22.82	3095	22.82	2725	22.82	4024
69.204	71781.4	22.84	2422	22.84	2316	22.84	4299	22.84	3400	22.84	3003	22.84	3865
69.222	7359.88	22.86	2523	22.86	2460	22.86	4422	22.86	3632	22.86	3341	22.86	4044
69.241	171659	22.88	2674	22.88	2594	22.88	4316	22.88	4034	22.88	3722	22.88	4074
69.29	4487.16	22.9	2925	22.9	2837	22.9	4214	22.9	4213	22.9	3903	22.9	4167
69.34	1082.57	22.92	3102	22.92	2937	22.92	3892	22.92	4357	22.92	4192	22.92	4096
69.345	902.45	22.94	3465	22.94	3246	22.94	3561	22.94	4228	22.94	4322	22.94	4235
69.404	78826.5	22.96	3795	22.96	3566	22.96	3173	22.96	4027	22.96	4194	22.96	4168
69.405	7850.16	22.98	3805	22.98	3643	22.98	2959	22.98	3681	22.98	4052	22.98	4109
69.435	221.55	23	3832	23	4015	23	2796	23	3418	23	3813	23	3884
69.507	6512.67	23.02	3762	23.02	4024	23.02	2790	23.02	3006	23.02	3523	23.02	3819
69.555	62009.5	23.04	3685	23.04	4008	23.04	2574	23.04	2841	23.04	3177	23.04	3595
69.573	54113.1	23.06	3472	23.06	4094	23.06	2522	23.06	2775	23.06	3050	23.06	3577
69.62	37356.8	23.08	3365	23.08	3967	23.08	2482	23.08	2633	23.08	2731	23.08	3649
69.633	276920	23.1	3221	23.1	3707	23.1	2377	23.1	2471	23.1	2704	23.1	3559
69.655	1.73764e+06	23.12	3018	23.12	3570	23.12	2278	23.12	2567	23.12	2677	23.12	3290
69.673	171.06	23.14	2909	23.14	3452	23.14	2380	23.14	2461	23.14	2552	23.14	3141
69.768	235595	23.16	2865	23.16	3258	23.16	2337	23.16	2435	23.16	2518	23.16	3144
69.776	167107	23.18	2621	23.18	3030	23.18	2266	23.18	2440	23.18	2475	23.18	3118
69.842	261389	23.2	2639	23.2	2921	23.2	2312	23.2	2268	23.2	2388	23.2	2953
69.951	9332.38	23.22	2546	23.22	2770	23.22	2170	23.22	2209	23.22	2398	23.22	2931
69.954	66317	23.24	2421	23.24	2707	23.24	2215	23.24	2170	23.24	2291	23.24	2774
69.982	67074.9	23.26	2582	23.26	2620	23.26	2175	23.26	2225	23.26	2380	23.26	2711
69.982	104059	23.28	2535	23.28	2616	23.28	2270	23.28	2246	23.28	2230	23.28	2651
70.001	17933.2	23.3	2601	23.3	2581	23.3	2194	23.3	2191	23.3	2164	23.3	2600
70.024	6728.81	23.32	2409	23.32	2672	23.32	2179	23.32	2246	23.32	2163	23.32	2550
70.091	251823	23.34	2375	23.34	2531	23.34	2192	23.34	2232	23.34	2106	23.34	2524
70.128	88430.7	23.36	2347	23.36	2455	23.36	2079	23.36	2230	23.36	2163	23.36	2472
70.145	34648.2	23.38	2179	23.38	2367	23.38	1937	23.38	2124	23.38	2252	23.38	2389
70.15	122986	23.4	2017	23.4	2352	23.4	1872	23.4	2107	23.4	2196	23.4	2420
70.152	91369.1	23.42	1861	23.42	2270	23.42	1690	23.42	2036	23.42	2180	23.42	2312
70.156	20398.1	23.44	1891	23.44	2242	23.44	1606	23.44	1905	23.44	2045	23.44	2323
70.17	4189.51	23.46	1793	23.46	2084	23.46	1595	23.46	1883	23.46	2004	23.46	2322
70.174	25467.6	23.48	1786	23.48	2025	23.48	1550	23.48	1732	23.48	1853	23.48	2149
70.19	397.19	23.5	1830	23.5	1931	23.5	1558	23.5	1617	23.5	1745	23.5	2133
70.196	184232	23.52	1762	23.52	1935	23.52	1542	23.52	1590	23.52	1733	23.52	2104
70.243	2421.14	23.54	1753	23.54	1885	23.54	1614	23.54	1564	23.54	1665	23.54	2143
70.245	3217.62	23.56	1645	23.56	1784	23.56	1647	23.56	1565	23.56	1595	23.56	2020
70.259	110382	23.58	1670	23.58	1659	23.58	1595	23.58	1580	23.58	1541	23.58	2009
70.263	145886	23.6	1555	23.6	1697	23.6	1611	23.6	1541	23.6	1572	23.6	1915
70.28	295309	23.62	1648	23.62	1568	23.62	1567	23.62	1518	23.62	1653	23.62	1928
70.293	26826	23.64	1550	23.64	1531	23.64	1517	23.64	1528	23.64	1625	23.64	1893
70.309	952.17	23.66	1445	23.66	1500	23.66	1478	23.66	1608	23.66	1634	23.66	1865
70.327	5.39	23.68	1360	23.68	1484	23.68	1416	23.68	1536	23.68	1611	23.68	1803
70.329	2691.22	23.7	1326	23.7	1508	23.7	1360	23.7	1508	23.7	1598	23.7	1740
70.334	122990	23.72	1358	23.72	1432	23.72	1319	23.72	1436	23.72	1616	23.72	1822
70.352	106933	23.74	1401	23.74	1470	23.74	1346	23.74	1419	23.74	1533	23.74	1767
70.45	50168.8	23.76	1341	23.76	1429	23.76	1317	23.76	1393	23.76	1426	23.76	1707
70.467	508.96	23.78	1350	23.78	1403	23.78	1293	23.78	1360	23.78	1430	23.78	1664
70.51	558286	23.8	1288	23.8	1369	23.8	1310	23.8	1291	23.8	1474	23.8	1709
70.548	598759	23.82	1313	23.82	1341	23.82	1306	23.82	1314	23.82	1404	23.82	1689
70.567	9613.78	23.84	1349	23.84	1385	23.84	1291	23.84	1277	23.84	1351	23.84	1671
70.576	99491.8	23.86	1267	23.86	1385	23.86	1297	23.86	1321	23.86	1365	23.86	1633
70.622	2560.54	23.88	1285	23.88	1365	23.88	1289	23.88	1316	23.88	1354	23.88	1557
70.636	552997	23.9	1295	23.9	1339	23.9	1272	23.9	1310	23.9	1357	23.9	1647
70.655	2639.16	23.92	1397	23.92	1428	23.92	1378	23.92	1353	23.92	1289	23.92	1611
70.659	166041	23.94	1316	23.94	1306	23.94	1365	23.94	1360	23.94	1295	23.94	1568
70.68	184506	23.96	1330	23.96	1391	23.96	1362	23.96	1370	23.96	1360	23.96	1544
70.727	17095.7	23.98	1320	23.98	1349	23.98	1334	23.98	1362	23.98	1417	23.98	1554
70.768	13.72	24	1451	24	1334	24	1364	24	1370	24	1369	24	1544
70.793	141352	24.02	1380	24.02	1396	24.02	1309	24.02	1349	24.02	1365	24.02	1560
70.813	171688	24.04	1338	24.04	1304	24.04	1281	24.04	1352	24.04	1457	24.04	1571
70.86	4166.84	24.06	1418	24.06	1340	24.06	1219	24.06	1336	24.06	1372	24.06	1631
70.877	3053.86	24.08	1391	24.08	1259	24.08	1263	24.08	1337	24.08	1360	24.08	1540
70.911	97216.9	24.1	1382	24.1	1267	24.1	1169	24.1	1295	24.1	1325	24.1	1553
70.921	20709.4	24.12	1368	24.12	1348	24.12	1265	24.12	1232	24.12	1344	24.12	1620
70.987	2439.51	24.14	1344	24.14	1287	24.14	1248	24.14	1281	24.14	1300	24.14	1578
71.052	60069.4	24.16	1254	24.16	1240	24.16	1249	24.16	1233	24.16	1320	24.16	1431
71.096	217977	24.18	1248	24.18	1310	24.18	1184	24.18	1215	24.18	1289	24.18	1528
71.122	12.23	24.2	1276	24.2	1356	24.2	1278	24.2	1248	24.2	1325	24.2	1560
71.135	185212	24.22	1208	24.22	1350	24.22	1212	24.22	1330	24.22	1310	24.22	1485
71.225	56871	24.24	1254	24.24	1262	24.24	1228	24.24	1221	24.24	1299	24.24	1452
71.235	51534.9	24.26	1198	24.26	1282	24.26	1247	24.26	1180	24.26	1282	24.26	1512
71.446	78552.2	24.28	1190	24.28	1340	24.28	1166	24.28	1179	24.28	1296	24.28	1477
71.462	37484.8	24.3	1271	24.3	1308	24.3	1247	24.3	1255	24.3	1230	24.3	1401
71.494	4921.39	24.32	1240	24.32	1265	24.32	1293	24.32	1276	24.32	1286	24.32	1469
71.519	4190.31	24.34	1256	24.34	1390	24.34	1161	24.34	1190	24.34	1265	24.34	1465
71.571	131212	24.36	1280	24.36	1326	24.36	1211	24.36	1203	24.36	1290	24.36	1414
71.575	28845.8	24.38	1253	24.38	1319	24.38	1201	24.38	1244	24.38	1260	24.38	1424
71.659	69776.6	24.4	1291	24.4	1324	24.4	1246	24.4	1293	24.4	1226	24.4	1449
71.679	74392	24.42	1291	24.42	1388	24.42	1265	24.42	1292	24.42	1276	24.42	1382
71.717	507723	24.44	1296	24.44	1356	24.44	1206	24.44	1283	24.44	1223	24.44	1438
71.782	78321.2	24.46	1339	24.46	1340	24.46	1214	24.46	1279	24.46	1239	24.46	1424
71.8	1.74582e+06	24.48	1329	24.48	1338	24.48	1326	24.48	1229	24.48	1306	24.48	1401
71.813	240449	24.5	1229	24.5	1356	24.5	1252	24.5	1207	24.5	1322	24.5	1378
71.951	29553.8	24.52	1269	24.52	1363	24.52	1238	24.52	1251	24.52	1289	24.52	1408
71.953	343644	24.54	1225	24.54	1355	24.54	1270	24.54	1211	24.54	1283	24.54	1387
71.963	2854.18	24.56	1271	24.56	1411	24.56	1235	24.56	1281	24.56	1278	24.56	1445
71.995	2724.16	24.58	1345	24.58	1390	24.58	1296	24.58	1256	24.58	1305	24.58	1380
72	399.77	24.6	1306	24.6	1338	24.6	1302	24.6	1306	24.6	1289	24.6	1397
72.018	1.3713e+06	24.62	1306	24.62	1317	24.62	1243	24.62	1247	24.62	1287	24.62	1465
72.024	196.64	24.64	1360	24.64	1349	24.64	1313	24.64	1288	24.64	1315	24.64	1404
72.038	17037.2	24.66	1355	24.66	1380	24.66	1305	24.66	1253	24.66	1343	24.66	1413
72.048	23253	24.68	1333	24.68	1376	24.68	1304	24.68	1367	24.68	1304	24.68	1480
72.051	155066	24.7	1437	24.7	1327	24.7	1303	24.7	1319	24.7	1252	24.7	1414
72.059	14407	24.72	1388	24.72	1416	24.72	1275	24.72	1292	24.72	1333	24.72	1384
72.079	1096.39	24.74	1405	24.74	1340	24.74	1317	24.74	1383	24.74	1314	24.74	1398
72.11	38215	24.76	1445	24.76	1368	24.76	1344	24.76	1370	24.76	1334	24.76	1410
72.117	18283.9	24.78	1369	24.78	1351	24.78	1326	24.78	1385	24.78	1375	24.78	1427
72.129	232068	24.8	1462	24.8	1481	24.8	1309	24.8	1343	24.8	1368	24.8	1423
72.138	29171.9	24.82	1541	24.82	1511	24.82	1363	24.82	1393	24.82	1349	24.82	1421
72.171	29423.2	24.84	1580	24.84	1523	24.84	1342	24.84	1424	24.84	1398	24.84	1464
72.219	9059.71	24.86	1663	24.86	1396	24.86	1394	24.86	1372	24.86	1400	24.86	1423
72.228	53636.7	24.88	1728	24.88	1541	24.88	1358	24.88	1407	24.88	1363	24.88	1422
72.249	172316	24.9	1742	24.9	1569	24.9	1423	24.9	1405	24.9	1382	24.9	1494
72.302	40265.3	24.92	1816	24.92	1567	24.92	1389	24.92	1378	24.92	1420	24.92	1407
72.343	38612.1	24.94	1855	24.94	1539	24.94	1426	24.94	1458	24.94	1422	24.94	1447
72.376	2175.77	24.96	1834	24.96	1566	24.96	1420	24.96	1399	24.96	1444	24.96	1448
72.403	3066.27	24.98	1714	24.98	1610	24.98	1416	24.98	1437	24.98	1421	24.98	1452
72.411	147267	25	1729	25	1661	25	1478	25	1439	25	1441	25	1437
72.417	63037	25.02	1789	25.02	1647	25.02	1439	25.02	1472	25.02	1467	25.02	1399
72.469	136792	25.04	1890	25.04	1754	25.04	1491	25.04	1517	25.04	1456	25.04	1418
72.47	150.28	25.06	1853	25.06	1759	25.06	1603	25.06	1473	25.06	1464	25.06	1463
72.478	46433.9	25.08	1895	25.08	1819	25.08	1620	25.08	1534	25.08	1542	25.08	1462
72.495	27480	25.1	1992	25.1	1877	25.1	1648	25.1	1578	25.1	1489	25.1	1471
72.554	23686.3	25.12	2202	25.12	1875	25.12	1692	25.12	1654	25.12	1611	25.12	1515
72.594	138688	25.14	2215	25.14	2005	25.14	1765	25.14	1730	25.14	1663	25.14	1603
72.611	235697	25.16	2530	25.16	2122	25.16	1901	25.16	1692	25.16	1641	25.16	1573
72.654	50017.1	25.18	2725	25.18	2419	25.18	2035	25.18	1821	25.18	1653	25.18	1666
72.669	296425	25.2	3024	25.2	2536	25.2	2081	25.2	1845	25.2	1814	25.2	1641
72.693	26169.6	25.22	3273	25.22	2719	25.22	2245	25.22	1944	25.22	1927	25.22	1699
72.783	8482.8	25.24	3602	25.24	2907	25.24	2422	25.24	1961	25.24	1863	25.24	1601
72.799	30260.1	25.26	3895	25.26	3051	25.26	2464	25.26	2089	25.26	1920	25.26	1629
72.828	76099.8	25.28	4112	25.28	3193	25.28	2574	25.28	1987	25.28	1916	25.28	1594
72.858	1865.61	25.3	4275	25.3	3390	25.3	2778	25.3	2090	25.3	1829	25.3	1705
72.915	284120	25.32	4366	25.32	3486	25.32	2990	25.32	2173	25.32	2090	25.32	1732
72.919	49736.7	25.34	4266	25.34	3317	25.34	3321	25.34	2396	25.34	2227	25.34	1827
72.986	2702.94	25.36	4070	25.36	3430	25.36	3694	25.36	2653	25.36	2269	25.36	1833
72.987	129259	25.38	3761	25.38	3274	25.38	3994	25.38	2793	25.38	2377	25.38	1800
73.014	4277.53	25.4	3410	25.4	3048	25.4	4569	25.4	3019	25.4	2617	25.4	1882
73.048	1259.84	25.42	3048	25.42	2966	25.42	4836	25.42	3319	25.42	2799	25.42	1862
73.081	36333.8	25.44	2726	25.44	2831	25.44	5508	25.44	3715	25.44	3001	25.44	1992
73.159	7948.93	25.46	2446	25.46	2593	25.46	5976	25.46	4039	25.46	3294	25.46	2017
73.21	763910	25.48	2484	25.48	2735	25.48	6744	25.48	4557	25.48	3609	25.48	2149
73.215	372024	25.5	2435	25.5	2675	25.5	7202	25.5	5160	25.5	4157	25.5	2303
73.286	30451.6	25.52	2506	25.52	2844	25.52	7593	25.52	5858	25.52	4689	25.52	2515
73.347	10940.8	25.54	2650	25.54	2969	25.54	7853	25.54	6419	25.54	5068	25.54	2635
73.36	5089.97	25.56	2923	25.56	3244	25.56	7869	25.56	6869	25.56	6002	25.56	3050
73.429	591225	25.58	3314	25.58	3430	25.58	7695	25.58	7383	25.58	6335	25.58	3175
73.444	79940.1	25.6	3707	25.6	3651	25.6	7071	25.6	7497	25.6	6393	25.6	3235
73.496	174808	25.62	4211	25.62	4042	25.62	6364	25.62	7639	25.62	6847	25.62	3141
73.504	385416	25.64	5079	25.64	4245	25.64	5882	25.64	7391	25.64	7003	25.64	3265
73.525	2504.65	25.66	5934	25.66	4711	25.66	5278	25.66	7110	25.66	6898	25.66	3219
73.556	186991	25.68	7001	25.68	5087	25.68	4652	25.68	6586	25.68	6764	25.68	3317
73.562	11462.4	25.7	8415	25.7	5545	25.7	4201	25.7	5927	25.7	6550	25.7	3105
73.581	35328.6	25.72	9697	25.72	6339	25.72	3808	25.72	5310	25.72	6173	25.72	3093
73.583	63845	25.74	11456	25.74	7071	25.74	3592	25.74	4765	25.74	5725	25.74	3058
73.617	63486.2	25.76	13204	25.76	7813	25.76	3487	25.76	4326	25.76	5055	25.76	2921
73.651	289391	25.78	14190	25.78	8457	25.78	3551	25.78	4003	25.78	4584	25.78	2750
73.689	3503.4	25.8	14654	25.8	9019	25.8	3657	25.8	3819	25.8	4273	25.8	2700
73.735	28331.9	25.82	14063	25.82	9448	25.82	3839	25.82	3627	25.82	3899	25.82	2659
73.746	161189	25.84	12895	25.84	9862	25.84	4124	25.84	3544	25.84	3628	25.84	2475
73.75	47651.6	25.86	11367	25.86	9993	25.86	4431	25.86	3548	25.86	3408	25.86	2403
73.783	165038	25.88	9678	25.88	10276	25.88	5085	25.88	3600	25.88	3453	25.88	2356
73.789	24280.7	25.9	8502	25.9	10335	25.9	5929	25.9	3962	25.9	3541	25.9	2361
73.789	2011.23	25.92	7312	25.92	10281	25.92	6576	25.92	4542	25.92	3716	25.92	2279
73.886	33706.3	25.94	6387	25.94	9970	25.94	7442	25.94	4881	25.94	3966	25.94	2280
73.896	29329.6	25.96	6055	25.96	9506	25.96	8187	25.96	5659	25.96	4436	25.96	2326
73.929	610426	25.98	5825	25.98	8892	25.98	8490	25.98	6272	25.98	5055	25.98	2518
74.07	6997.23	26	5610	26	8513	26	8172	26	7108	26	5688	26	2489
74.147	2642.41	26.02	5852	26.02	8028	26.02	7578	26.02	7746	26.02	6364	26.02	2705
74.151	6330.9	26.04	5895	26.04	7598	26.04	6799	26.04	8093	26.04	6953	26.04	2972
74.218	25011	26.06	6168	26.06	7025	26.06	5986	26.06	7894	26.06	7455	26.06	3059
74.25	7262.16	26.08	6083	26.08	6687	26.08	5372	26.08	7238	26.08	7665	26.08	3254
74.293	555514	26.1	5972	26.1	5987	26.1	4838	26.1	6770	26.1	7140	26.1	3225
74.344	292274	26.12	5737	26.12	5411	26.12	4419	26.12	6241	26.12	6820	26.12	3281
74.372	104335	26.14	5248	26.14	4811	26.14	4311	26.14	5585	26.14	6173	26.14	3145
74.387	7923.54	26.16	4797	26.16	4224	26.16	4224	26.16	4986	26.16	5668	26.16	3065
74.388	212655	26.18	4173	26.18	3558	26.18	4035	26.18	4646	26.18	5032	26.18	2938
74.389	172998	26.2	3751	26.2	3196	26.2	3944	26.2	4525	26.2	4637	26.2	2818
74.401	16974.3	26.22	3205	26.22	2866	26.22	3678	26.22	4307	26.22	4447	26.22	2747
74.431	20509	26.24	2955	26.24	2527	26.24	3453	26.24	4137	26.24	4271	26.24	2673
74.489	7869.82	26.26	2602	26.26	2345	26.26	3004	26.26	3810	26.26	4114	26.26	2520
74.493	1094.68	26.28	2379	26.28	2321	26.28	2763	26.28	3591	26.28	3906	26.28	2390
74.511	57540.1	26.3	2214	26.3	2156	26.3	2412	26.3	3100	26.3	3555	26.3	2295
74.53	21846.7	26.32	2002	26.32	2080	26.32	2229	26.32	2786	26.32	3290	26.32	2193
74.548	56730.6	26.34	2055	26.34	1993	26.34	2002	26.34	2468	26.34	2946	26.34	2041
74.551	169095	26.36	1937	26.36	1964	26.36	1891	26.36	2213	26.36	2589	26.36	1946
74.552	245.95	26.38	1909	26.38	2005	26.38	1719	26.38	2027	26.38	2289	26.38	1914
74.56	94138.1	26.4	1878	26.4	1913	26.4	1618	26.4	1872	26.4	2091	26.4	1843
74.575	100505	26.42	1795	26.42	1942	26.42	1574	26.42	1812	26.42	1937	26.42	1727
74.611	38972.4	26.44	1808	26.44	1938	26.44	1509	26.44	1651	26.44	1793	26.44	1616
74.638	41297.5	26.46	1792	26.46	2019	26.46	1452	26.46	1580	26.46	1657	26.46	1574
74.655	158.89	26.48	1835	26.48	1883	26.48	1462	26.48	1604	26.48	1651	26.48	1596
74.662	9569.92	26.5	1755	26.5	1902	26.5	1416	26.5	1577	26.5	1585	26.5	1479
74.669	195965	26.52	1904	26.52	1924	26.52	1470	26.52	1460	26.52	1557	26.52	1514
74.733	165104	26.54	1900	26.54	1912	26.54	1431	26.54	1465	26.54	1592	26.54	1447
74.745	2021.99	26.56	2007	26.56	1970	26.56	1448	26.56	1418	26.56	1493	26.56	1419
74.769	224404	26.58	2055	26.58	2052	26.58	1419	26.58	1432	26.58	1456	26.58	1411
74.779	97071	26.6	2124	26.6	2032	26.6	1366	26.6	1352	26.6	1437	26.6	1433
74.787	201142	26.62	2249	26.62	2036	26.62	1278	26.62	1348	26.62	1443	26.62	1375
74.805	351829	26.64	2417	26.64	2094	26.64	1384	26.64	1354	26.64	1343	26.64	1396
74.827	33880	26.66	2473	26.66	2205	26.66	1372	26.66	1392	26.66	1441	26.66	1377
74.876	27437.2	26.68	2817	26.68	2341	26.68	1401	26.68	1409	26.68	1417	26.68	1405
74.913	48611	26.7	2919	26.7	2427	26.7	1384	26.7	1367	26.7	1418	26.7	1395
74.966	27069.1	26.72	3192	26.72	2472	26.72	1429	26.72	1342	26.72	1401	26.72	1438
74.99	2194.39	26.74	3343	26.74	2704	26.74	1354	26.74	1422	26.74	1410	26.74	1401
74.994	99677	26.76	3414	26.76	2634	26.76	1398	26.76	1403	26.76	1391	26.76	1417
75.048	145538	26.78	3469	26.78	2566	26.78	1397	26.78	1381	26.78	1372	26.78	1450
75.048	4288.15	26.8	3368	26.8	2673	26.8	1349	26.8	1337	26.8	1402	26.8	1390
75.066	11124.6	26.82	3300	26.82	2533	26.82	1315	26.82	1329	26.82	1390	26.82	1453
75.105	205902	26.84	3200	26.84	2423	26.84	1391	26.84	1398	26.84	1381	26.84	1447
75.125	8782.51	26.86	3074	26.86	2296	26.86	1426	26.86	1348	26.86	1394	26.86	1407
75.15	20268.8	26.88	2795	26.88	2232	26.88	1377	26.88	1355	26.88	1404	26.88	1334
75.173	39126.9	26.9	2747	26.9	2190	26.9	1462	26.9	1406	26.9	1345	26.9	1449
75.174	69425.9	26.92	2816	26.92	2142	26.92	1479	26.92	1380	26.92	1382	26.92	1442
75.195	8452.91	26.94	2783	26.94	2120	26.94	1515	26.94	1394	26.94	1417	26.94	1361
75.204	82703.9	26.96	2883	26.96	2151	26.96	1606	26.96	1515	26.96	1418	26.96	1404
75.213	242320	26.98	3061	26.98	2245	26.98	1662	26.98	1545	26.98	1479	26.98	1446
75.239	41446.2	27	3139	27	2350	27	1758	27	1562	27	1533	27	1395
75.283	45563.9	27.02	3298	27.02	2541	27.02	1893	27.02	1595	27.02	1603	27.02	1388
75.32	77017	27.04	3405	27.04	2615	27.04	1998	27.04	1619	27.04	1574	27.04	1394
75.347	223576	27.06	3560	27.06	2705	27.06	2094	27.06	1762	27.06	1572	27.06	1456
75.369	118392	27.08	3475	27.08	2826	27.08	2346	27.08	1828	27.08	1689	27.08	1516
75.372	28663.9	27.1	3507	27.1	2730	27.1	2379	27.1	1950	27.1	1772	27.1	1481
75.391	14815	27.12	3426	27.12	2757	27.12	2522	27.12	2027	27.12	1863	27.12	1429
75.412	1208.14	27.14	3141	27.14	2769	27.14	2690	27.14	2157	27.14	1983	27.14	1573
75.413	29696.6	27.16	2988	27.16	2782	27.16	2807	27.16	2197	27.16	2128	27.16	1575
75.441	57816.2	27.18	2806	27.18	2758	27.18	2935	27.18	2403	27.18	2171	27.18	1614
75.465	46602.5	27.2	2597	27.2	2860	27.2	3016	27.2	2519	27.2	2238	27.2	1567
75.508	35338.3	27.22	2450	27.22	2760	27.22	3019	27.22	2613	27.22	2328	27.22	1652
75.51	110484	27.24	2245	27.24	2756	27.24	3089	27.24	2733	27.24	2462	27.24	1737
75.522	4026.35	27.26	2216	27.26	2722	27.26	3205	27.26	2858	27.26	2568	27.26	1677
75.559	1700.34	27.28	2162	27.28	2586	27.28	3204	27.28	3001	27.28	2660	27.28	1748
75.563	42171.6	27.3	2014	27.3	2452	27.3	3276	27.3	3051	27.3	2817	27.3	1764
75.603	250543	27.32	1924	27.32	2257	27.32	3348	27.32	3049	27.32	2861	27.32	1803
75.616	2413.93	27.34	1829	27.34	2190	27.34	3327	27.34	3273	27.34	2922	27.34	1837
75.629	17460.2	27.36	1603	27.36	1953	27.36	3197	27.36	3235	27.36	2938	27.36	1834
75.642	8671.35	27.38	1579	27.38	1840	27.38	3171	27.38	3225	27.38	3041	27.38	1925
75.651	558810	27.4	1538	27.4	1765	27.4	3083	27.4	3362	27.4	3130	27.4	1878
75.662	47423.1	27.42	1522	27.42	1758	27.42	3006	27.42	3302	27.42	3218	27.42	1847
75.669	358012	27.44	1496	27.44	1699	27.44	2690	27.44	3117	27.44	3162	27.44	1854
75.682	30593.2	27.46	1518	27.46	1730	27.46	2370	27.46	3094	27.46	3097	27.46	1941
75.758	1240.33	27.48	1527	27.48	1607	27.48	2214	27.48	2995	27.48	3043	27.48	1932
75.773	1693.01	27.5	1501	27.5	1694	27.5	2111	27.5	2789	27.5	3011	27.5	1862
75.835	32536	27.52	1530	27.52	1637	27.52	1996	27.52	2614	27.52	2865	27.52	1877
75.872	727406	27.54	1590	27.54	1702	27.54	1900	27.54	2401	27.54	2631	27.54	1912
75.911	190955	27.56	1618	27.56	1702	27.56	1708	27.56	2126	27.56	2412	27.56	1756
75.914	44749.9	27.58	1599	27.58	1774	27.58	1589	27.58	2052	27.58	2264	27.58	1741
75.931	186930	27.6	1654	27.6	1800	27.6	1551	27.6	1924	27.6	2112	27.6	1673
75.941	69.86	27.62	1631	27.62	1762	27.62	1564	27.62	1811	27.62	1969	27.62	1690
75.966	13113	27.64	1660	27.64	1893	27.64	1562	27.64	1710	27.64	1857	27.64	1623
76.029	37660.6	27.66	1799	27.66	1986	27.66	1497	27.66	1682	27.66	1775	27.66	1593
76.041	17878.4	27.68	1703	27.68	2071	27.68	1438	27.68	1583	27.68	1692	27.68	1544
76.051	320057	27.7	1781	27.7	2180	27.7	1503	27.7	1546	27.7	1710	27.7	1546
76.057	41119.9	27.72	1907	27.72	2285	27.72	1432	27.72	1531	27.72	1598	27.72	1475
76.105	42645.8	27.74	2073	27.74	2316	27.74	1617	27.74	1561	27.74	1519	27.74	1483
76.112	76543.6	27.76	2288	27.76	2619	27.76	1647	27.76	1541	27.76	1618	27.76	1501
76.138	11697.6	27.78	2421	27.78	2767	27.78	1700	27.78	1564	27.78	1544	27.78	1513
76.143	43803.4	27.8	2715	27.8	3060	27.8	1824	27.8	1671	27.8	1571	27.8	1505
76.2	23195.2	27.82	2909	27.82	3243	27.82	1905	27.82	1653	27.82	1610	27.82	1546
76.204	55406.8	27.84	3245	27.84	3564	27.84	2129	27.84	1838	27.84	1712	27.84	1553
76.23	374074	27.86	3438	27.86	3892	27.86	2268	27.86	1880	27.86	1753	27.86	1433
76.238	550432	27.88	3646	27.88	3940	27.88	2618	27.88	1916	27.88	1813	27.88	1546
76.249	17217.1	27.9	3925	27.9	4039	27.9	3012	27.9	2144	27.9	1995	27.9	1579
76.275	97538.6	27.92	3759	27.92	4152	27.92	3219	27.92	2405	27.92	2130	27.92	1619
76.278	18617.2	27.94	3762	27.94	4040	27.94	3644	27.94	2700	27.94	2319	27.94	1637
76.279	164194	27.96	3621	27.96	4033	27.96	4171	27.96	3116	27.96	2521	27.96	1692
76.336	1330.1	27.98	3355	27.98	3850	27.98	4612	27.98	3361	27.98	2864	27.98	1769
76.369	79833.6	28	3143	28	3720	28	4848	28	3793	28	3173	28	1858
76.369	16666.3	28.02	3043	28.02	3523	28.02	4884	28.02	4149	28.02	3570	28.02	1870
76.378	439.18	28.04	2965	28.04	3286	28.04	4642	28.04	4469	28.04	4025	28.04	2080
76.45	263673	28.06	2765	28.06	3102	28.06	4305	28.06	4651	28.06	4074	28.06	2097
76.463	20166.6	28.08	2842	28.08	2972	28.08	3989	28.08	4593	28.08	4400	28.08	2177
76.473	41745.4	28.1	2765	28.1	2774	28.1	3650	28.1	4363	28.1	4429	28.1	2257
76.489	326628	28.12	2776	28.12	2542	28.12	3349	28.12	4021	28.12	4161	28.12	2201
76.519	5942.86	28.14	2563	28.14	2385	28.14	3160	28.14	3692	28.14	3896	28.14	2212
76.542	15704.5	28.16	2448	28.16	2301	28.16	3005	28.16	3513	28.16	3698	28.16	2172
76.575	218948	28.18	2224	28.18	2129	28.18	3065	28.18	3175	28.18	3323	28.18	2228
76.597	140237	28.2	2101	28.2	2148	28.2	3137	28.2	3045	28.2	3118	28.2	2134
76.653	19135	28.22	1952	28.22	2052	28.22	3143	28.22	3028	28.22	2954	28.22	2079
76.68	1144.97	28.24	1880	28.24	1936	28.24	3175	28.24	3039	28.24	2951	28.24	2049
76.747	55426.3	28.26	1719	28.26	1922	28.26	3118	28.26	3114	28.26	2947	28.26	2015
76.786	58550.8	28.28	1642	28.28	1847	28.28	2910	28.28	3199	28.28	2939	28.28	2024
76.795	6011.49	28.3	1601	28.3	1823	28.3	2730	28.3	3282	28.3	3096	28.3	2061
76.829	720.9	28.32	1587	28.32	1800	28.32	2401	28.32	3144	28.32	3140	28.32	1898
76.842	43026	28.34	1623	28.34	1703	28.34	2177	28.34	2944	28.34	3179	28.34	1860
76.881	15362.4	28.36	1629	28.36	1750	28.36	1934	28.36	2743	28.36	3071	28.36	1902
76.915	71.32	28.38	1710	28.38	1726	28.38	1770	28.38	2535	28.38	2791	28.38	1856
76.98	6836.35	28.4	1809	28.4	1795	28.4	1624	28.4	2248	28.4	2574	28.4	1858
76.984	17601.5	28.42	1798	28.42	1765	28.42	1496	28.42	1939	28.42	2290	28.42	1731
77.021	108269	28.44	1861	28.44	1792	28.44	1482	28.44	1809	28.44	2095	28.44	1791
77.048	1609.9	28.46	1876	28.46	1739	28.46	1464	28.46	1594	28.46	1874	28.46	1681
77.124	1374.62	28.48	1762	28.48	1821	28.48	1488	28.48	1564	28.48	1694	28.48	1677
77.127	54086.5	28.5	1787	28.5	1775	28.5	1521	28.5	1512	28.5	1626	28.5	1590
77.159	58968.2	28.52	1715	28.52	1619	28.52	1533	28.52	1448	28.52	1576	28.52	1514
77.164	21468.4	28.54	1616	28.54	1564	28.54	1562	28.54	1538	28.54	1559	28.54	1504
77.206	102.23	28.56	1514	28.56	1623	28.56	1617	28.56	1543	28.56	1523	28.56	1503
77.326	45.86	28.58	1513	28.58	1552	28.58	1747	28.58	1575	28.58	1534	28.58	1465
77.332	33937.9	28.6	1449	28.6	1551	28.6	1803	28.6	1550	28.6	1565	28.6	1509
77.336	9457.23	28.62	1428	28.62	1523	28.62	1879	28.62	1591	28.62	1555	28.62	1445
77.338	43638.3	28.64	1302	28.64	1557	28.64	2064	28.64	1667	28.64	1607	28.64	1437
77.367	38682.5	28.66	1323	28.66	1581	28.66	2159	28.66	1773	28.66	1642	28.66	1458
77.38	459.87	28.68	1363	28.68	1520	28.68	2335	28.68	1828	28.68	1810	28.68	1524
77.401	111.03	28.7	1343	28.7	1563	28.7	2466	28.7	2042	28.7	1748	28.7	1527
77.406	19658.5	28.72	1363	28.72	1605	28.72	2574	28.72	2132	28.72	1911	28.72	1570
77.414	12585.1	28.74	1461	28.74	1584	28.74	2868	28.74	2250	28.74	2097	28.74	1539
77.429	946.63	28.76	1548	28.76	1582	28.76	2872	28.76	2484	28.76	2165	28.76	1530
77.451	25688.1	28.78	1482	28.78	1585	28.78	3090	28.78	2688	28.78	2367	28.78	1654
77.486	2241.49	28.8	1553	28.8	1604	28.8	3280	28.8	2867	28.8	2557	28.8	1619
77.513	85157.4	28.82	1534	28.82	1618	28.82	3215	28.82	2950	28.82	2782	28.82	1737
77.55	34177.9	28.84	1484	28.84	1636	28.84	3238	28.84	3044	28.84	2841	28.84	1816
77.555	32841.5	28.86	1400	28.86	1716	28.86	3280	28.86	3273	28.86	3158	28.86	1835
77.566	76975.3	28.88	1427	28.88	1719	28.88	3311	28.88	3287	28.88	3178	28.88	1851
77.569	7294.44	28.9	1401	28.9	1690	28.9	3200	28.9	3269	28.9	3150	28.9	1876
77.605	298429	28.92	1347	28.92	1767	28.92	3341	28.92	3218	28.92	3247	28.92	1929
77.615	20322.8	28.94	1373	28.94	1748	28.94	3354	28.94	3233	28.94	3186	28.94	1948
77.656	378289	28.96	1279	28.96	1740	28.96	3297	28.96	3262	28.96	3108	28.96	1993
77.736	7604.79	28.98	1328	28.98	1745	28.98	3090	28.98	3193	28.98	3112	28.98	1931
77.747	3779.03	29	1336	29	1797	29	3033	29	3246	29	3070	29	2000
77.78	12362.6	29.02	1333	29.02	1781	29.02	3045	29.02	3207	29.02	3082	29.02	1931
77.796	21765.3	29.04	1395	29.04	1790	29.04	2781	29.04	3092	29.04	3039	29.04	1949
77.799	81612	29.06	1513	29.06	1768	29.06	2580	29.06	3095	29.06	3029	29.06	2010
77.846	81338.4	29.08	1499	29.08	1776	29.08	2285	29.08	2924	29.08	3010	29.08	1924
77.854	628583	29.1	1616	29.1	1839	29.1	2099	29.1	2822	29.1	2924	29.1	1891
77.891	3628.58	29.12	1670	29.12	1868	29.12	1886	29.12	2582	29.12	2788	29.12	1966
77.895	135574	29.14	1686	29.14	1862	29.14	1778	29.14	2403	29.14	2655	29.14	1830
77.902	215016	29.16	1678	29.16	1882	29.16	1642	29.16	2217	29.16	2482	29.16	1899
77.91	198131	29.18	1798	29.18	1897	29.18	1487	29.18	2006	29.18	2298	29.18	1803
77.969	1870.7	29.2	1829	29.2	1866	29.2	1481	29.2	1801	29.2	2024	29.2	1676
77.976	1375.62	29.22	1808	29.22	1775	29.22	1341	29.22	1711	29.22	1783	29.22	1606
78.021	96.59	29.24	1709	29.24	1759	29.24	1272	29.24	1502	29.24	1822	29.24	1675
78.025	37022.6	29.26	1819	29.26	1797	29.26	1293	29.26	1464	29.26	1640	29.26	1607
78.066	64371.9	29.28	1839	29.28	1853	29.28	1293	29.28	1415	29.28	1511	29.28	1579
78.095	154215	29.3	1927	29.3	1814	29.3	1338	29.3	1423	29.3	1483	29.3	1485
78.098	101684	29.32	1955	29.32	1869	29.32	1298	29.32	1351	29.32	1452	29.32	1478
78.105	5197.87	29.34	2030	29.34	1878	29.34	1306	29.34	1320	29.34	1355	29.34	1413
78.12	7821.77	29.36	2285	29.36	1909	29.36	1355	29.36	1279	29.36	1376	29.36	1469
78.142	59563.7	29.38	2357	29.38	1953	29.38	1250	29.38	1287	29.38	1328	29.38	1495
78.162	40.99	29.4	2414	29.4	2016	29.4	1332	29.4	1300	29.4	1345	29.4	1390
78.188	5966.6	29.42	2516	29.42	2071	29.42	1477	29.42	1310	29.42	1323	29.42	1444
78.208	7935.62	29.44	2527	29.44	2260	29.44	1410	29.44	1362	29.44	1420	29.44	1383
78.238	1934.9	29.46	2422	29.46	2309	29.46	1479	29.46	1350	29.46	1452	29.46	1358
78.306	16610	29.48	2349	29.48	2376	29.48	1569	29.48	1450	29.48	1389	29.48	1390
78.336	7163.57	29.5	2204	29.5	2507	29.5	1747	29.5	1513	29.5	1445	29.5	1423
78.337	91.71	29.52	1996	29.52	2441	29.52	1814	29.52	1545	29.52	1467	29.52	1405
78.352	47531.3	29.54	1863	29.54	2428	29.54	2036	29.54	1637	29.54	1506	29.54	1402
78.385	240.39	29.56	1815	29.56	2372	29.56	2166	29.56	1670	29.56	1513	29.56	1440
78.389	1435.23	29.58	1726	29.58	2377	29.58	2297	29.58	1847	29.58	1659	29.58	1457
78.391	7248.76	29.6	1705	29.6	2326	29.6	2410	29.6	1954	29.6	1733	29.6	1427
78.481	5606.85	29.62	1600	29.62	2289	29.62	2573	29.62	2086	29.62	1862	29.62	1497
78.513	2708.96	29.64	1634	29.64	2234	29.64	2602	29.64	2364	29.64	1959	29.64	1548
78.525	49040.3	29.66	1684	29.66	2150	29.66	2402	29.66	2446	29.66	2164	29.66	1659
78.533	20315.1	29.68	1706	29.68	2165	29.68	2381	29.68	2538	29.68	2354	29.68	1568
78.546	236137	29.7	1780	29.7	2086	29.7	2167	29.7	2542	29.7	2392	29.7	1651
78.59	386105	29.72	1848	29.72	2141	29.72	2121	29.72	2457	29.72	2410	29.72	1678
78.725	12.51	29.74	1953	29.74	2048	29.74	2031	29.74	2329	29.74	2447	29.74	1650
78.737	37273.1	29.76	2051	29.76	2037	29.76	2006	29.76	2248	29.76	2337	29.76	1662
78.778	368913	29.78	2150	29.78	1914	29.78	2020	29.78	2176	29.78	2375	29.78	1643
78.817	248702	29.8	2172	29.8	1740	29.8	1999	29.8	2065	29.8	2134	29.8	1681
78.845	26038.7	29.82	2168	29.82	1669	29.82	2125	29.82	2065	29.82	2090	29.82	1687
78.87	1795.09	29.84	2030	29.84	1678	29.84	2275	29.84	2088	29.84	2024	29.84	1592
78.912	32087.8	29.86	2021	29.86	1529	29.86	2379	29.86	2115	29.86	2005	29.86	1645
78.966	15253	29.88	1856	29.88	1467	29.88	2446	29.88	2067	29.88	2084	29.88	1609
79.035	163722	29.9	1723	29.9	1321	29.9	2466	29.9	2232	29.9	1966	29.9	1612
79.039	75.7	29.92	1665	29.92	1318	29.92	2473	29.92	2323	29.92	2100	29.92	1598
79.043	16346.1	29.94	1521	29.94	1307	29.94	2527	29.94	2486	29.94	2238	29.94	1637
79.05	9523.12	29.96	1452	29.96	1383	29.96	2494	29.96	2495	29.96	2324	29.96	1665
79.056	27277.7	29.98	1419	29.98	1231	29.98	2312	29.98	2580	29.98	2326	29.98	1600
79.082	130249	30	1310	30	1282	30	2159	30	2399	30	2382	30	1642
79.122	9149	30.02	1255	30.02	1283	30.02	1990	30.02	2437	30.02	2437	30.02	1620
79.146	500142	30.04	1237	30.04	1306	30.04	1787	30.04	2323	30.04	2333	30.04	1675
79.153	226238	30.06	1208	30.06	1304	30.06	1634	30.06	2171	30.06	2294	30.06	1642
79.16	122.64	30.08	1213	30.08	1294	30.08	1504	30.08	2052	30.08	2289	30.08	1574
79.183	144793	30.1	1170	30.1	1239	30.1	1473	30.1	1884	30.1	2079	30.1	1639
79.238	29089.4	30.12	1147	30.12	1281	30.12	1420	30.12	1697	30.12	1955	30.12	1566
79.27	332255	30.14	1141	30.14	1333	30.14	1324	30.14	1650	30.14	1843	30.14	1598
79.296	1107.76	30.16	1108	30.16	1359	30.16	1294	30.16	1446	30.16	1678	30.16	1559
79.365	144992	30.18	1104	30.18	1361	30.18	1212	30.18	1366	30.18	1513	30.18	1450
79.375	63893.5	30.2	1170	30.2	1283	30.2	1135	30.2	1462	30.2	1433	30.2	1470
79.387	58186.8	30.22	1109	30.22	1358	30.22	1124	30.22	1305	30.22	1370	30.22	1388
79.389	99729.9	30.24	1145	30.24	1354	30.24	1169	30.24	1258	30.24	1355	30.24	1401
79.398	38331.2	30.26	1100	30.26	1416	30.26	1146	30.26	1281	30.26	1351	30.26	1356
79.42	69119.2	30.28	1163	30.28	1399	30.28	1219	30.28	1207	30.28	1297	30.28	1277
79.427	6621.59	30.3	1132	30.3	1465	30.3	1127	30.3	1227	30.3	1274	30.3	1333
79.466	8648.85	30.32	1182	30.32	1437	30.32	1117	30.32	1150	30.32	1219	30.32	1407
79.478	2064.43	30.34	1217	30.34	1494	30.34	1074	30.34	1156	30.34	1211	30.34	1361
79.508	7556.15	30.36	1214	30.36	1542	30.36	1099	30.36	1201	30.36	1217	30.36	1273
79.512	3311.9	30.38	1264	30.38	1568	30.38	1068	30.38	1181	30.38	1193	30.38	1286
79.59	245565	30.4	1351	30.4	1642	30.4	1182	30.4	1143	30.4	1186	30.4	1285
79.599	35710.8	30.42	1430	30.42	1566	30.42	1235	30.42	1137	30.42	1160	30.42	1265
79.625	50141.1	30.44	1504	30.44	1685	30.44	1305	30.44	1230	30.44	1211	30.44	1282
79.648	6599.1	30.46	1627	30.46	1731	30.46	1318	30.46	1224	30.46	1280	30.46	1315
79.687	72849.1	30.48	1797	30.48	1863	30.48	1343	30.48	1206	30.48	1225	30.48	1243
79.716	1.96	30.5	1965	30.5	1927	30.5	1492	30.5	1297	30.5	1293	30.5	1320
79.718	125115	30.52	2105	30.52	1972	30.52	1580	30.52	1321	30.52	1296	30.52	1294
79.826	5723.24	30.54	2164	30.54	2145	30.54	1606	30.54	1393	30.54	1374	30.54	1288
79.886	116951	30.56	2518	30.56	2288	30.56	1701	30.56	1448	30.56	1394	30.56	1375
79.888	64986.7	30.58	2614	30.58	2356	30.58	1842	30.58	1526	30.58	1475	30.58	1323
79.902	71.38	30.6	2668	30.6	2435	30.6	2054	30.6	1651	30.6	1541	30.6	1365
79.935	43164.1	30.62	2753	30.62	2560	30.62	2030	30.62	1759	30.62	1534	30.62	1384
79.95	157214	30.64	2689	30.64	2514	30.64	2149	30.64	1894	30.64	1656	30.64	1414
80	886.84	30.66	2720	30.66	2460	30.66	2176	30.66	1994	30.66	1747	30.66	1395
80.072	158452	30.68	2585	30.68	2507	30.68	2096	30.68	2051	30.68	1893	30.68	1440
80.085	314698	30.7	2481	30.7	2390	30.7	1942	30.7	2097	30.7	2025	30.7	1459
80.09	214266	30.72	2494	30.72	2376	30.72	1941	30.72	2154	30.72	2118	30.72	1472
80.097	7206.17	30.74	2413	30.74	2422	30.74	1815	30.74	2160	30.74	2044	30.74	1561
80.148	7636.65	30.76	2457	30.76	2347	30.76	1731	30.76	2060	30.76	2069	30.76	1513
80.252	91778.1	30.78	2593	30.78	2368	30.78	1581	30.78	1907	30.78	1966	30.78	1551
80.308	12244.4	30.8	2642	30.8	2391	30.8	1550	30.8	1847	30.8	1869	30.8	1497
80.31	8239.72	30.82	2603	30.82	2339	30.82	1548	30.82	1667	30.82	1858	30.82	1450
80.317	559241	30.84	2564	30.84	2297	30.84	1432	30.84	1602	30.84	1718	30.84	1498
80.385	36840.4	30.86	2489	30.86	2283	30.86	1478	30.86	1593	30.86	1663	30.86	1491
80.394	16379.4	30.88	2490	30.88	2152	30.88	1589	30.88	1491	30.88	1654	30.88	1394
80.402	263427	30.9	2396	30.9	2132	30.9	1555	30.9	1458	30.9	1480	30.9	1431
80.47	45255.5	30.92	2226	30.92	2037	30.92	1608	30.92	1571	30.92	1576	30.92	1403
80.489	364356	30.94	2049	30.94	1953	30.94	1669	30.94	1538	30.94	1571	30.94	1432
80.506	7244.64	30.96	1833	30.96	1739	30.96	1654	30.96	1555	30.96	1583	30.96	1354
80.511	3104.25	30.98	1677	30.98	1715	30.98	1679	30.98	1536	30.98	1614	30.98	1356
80.566	34260	31	1587	31	1571	31	1611	31	1615	31	1579	31	1333
80.571	499080	31.02	1448	31.02	1541	31.02	1538	31.02	1719	31.02	1617	31.02	1388
80.599	53515.9	31.04	1346	31.04	1450	31.04	1487	31.04	1698	31.04	1643	31.04	1375
80.629	527.91	31.06	1208	31.06	1335	31.06	1470	31.06	1625	31.06	1674	31.06	1392
80.636	220525	31.08	1166	31.08	1290	31.08	1331	31.08	1620	31.08	1666	31.08	1386
80.639	21571	31.1	1129	31.1	1266	31.1	1314	31.1	1501	31.1	1614	31.1	1390
80.64	1297.43	31.12	1096	31.12	1234	31.12	1263	31.12	1453	31.12	1559	31.12	1402
80.648	154875	31.14	1054	31.14	1226	31.14	1223	31.14	1411	31.14	1541	31.14	1345
80.721	95584.3	31.16	1060	31.16	1181	31.16	1177	31.16	1394	31.16	1425	31.16	1352
80.737	1919.45	31.18	1030	31.18	1183	31.18	1107	31.18	1277	31.18	1397	31.18	1310
80.762	38338.5	31.2	1086	31.2	1130	31.2	1170	31.2	1321	31.2	1388	31.2	1349
80.777	20636.5	31.22	1030	31.22	1182	31.22	1123	31.22	1297	31.22	1361	31.22	1355
80.821	105615	31.24	992	31.24	1067	31.24	1031	31.24	1211	31.24	1329	31.24	1326
80.834	121901	31.26	959	31.26	1067	31.26	997	31.26	1209	31.26	1303	31.26	1347
80.845	46104.6	31.28	977	31.28	1017	31.28	1102	31.28	1109	31.28	1181	31.28	1245
80.847	701.12	31.3	998	31.3	1010	31.3	1051	31.3	1185	31.3	1204	31.3	1258
80.859	338169	31.32	960	31.32	1028	31.32	1046	31.32	1110	31.32	1150	31.32	1193
80.862	5116.93	31.34	974	31.34	1055	31.34	1009	31.34	1090	31.34	1187	31.34	1200
80.873	334.37	31.36	965	31.36	1027	31.36	1036	31.36	1178	31.36	1143	31.36	1193
80.887	13040.4	31.38	951	31.38	1017	31.38	982	31.38	1012	31.38	1084	31.38	1134
80.966	60147.2	31.4	977	31.4	984	31.4	954	31.4	1071	31.4	1119	31.4	1187
81.017	11422.2	31.42	936	31.42	993	31.42	963	31.42	1066	31.42	1019	31.42	1140
81.046	13268	31.44	1002	31.44	971	31.44	1032	31.44	997	31.44	1055	31.44	1190
81.05	26981	31.46	1002	31.46	1000	31.46	931	31.46	993	31.46	1054	31.46	1172
81.081	142655	31.48	970	31.48	993	31.48	923	31.48	1032	31.48	1089	31.48	1196
81.103	21091.1	31.5	936	31.5	1098	31.5	898	31.5	1061	31.5	1040	31.5	1177
81.11	192227	31.52	990	31.52	1072	31.52	948	31.52	949	31.52	1033	31.52	1218
81.114	181691	31.54	1039	31.54	1046	31.54	1015	31.54	1000	31.54	1037	31.54	1209
81.13	129734	31.56	1033	31.56	1071	31.56	1043	31.56	1046	31.56	1005	31.56	1176
81.132	30805.9	31.58	1040	31.58	1115	31.58	1032	31.58	999	31.58	1013	31.58	1257
81.144	1135.3	31.6	1088	31.6	1113	31.6	1026	31.6	1011	31.6	1069	31.6	1207
81.144	40097.6	31.62	1161	31.62	1063	31.62	1086	31.62	1009	31.62	1078	31.62	1209
81.165	8808.58	31.64	1213	31.64	1166	31.64	1042	31.64	1014	31.64	1025	31.64	1224
81.186	3194.71	31.66	1204	31.66	1141	31.66	1006	31.66	1041	31.66	1085	31.66	1137
81.258	70949	31.68	1321	31.68	1210	31.68	1041	31.68	1082	31.68	1099	31.68	1190
81.27	7883.27	31.7	1420	31.7	1206	31.7	1080	31.7	1107	31.7	1064	31.7	1139
81.279	655.46	31.72	1468	31.72	1236	31.72	1074	31.72	1081	31.72	1065	31.72	1210
81.349	164905	31.74	1465	31.74	1189	31.74	1074	31.74	1094	31.74	1102	31.74	1120
81.36	1340.9	31.76	1371	31.76	1260	31.76	1102	31.76	1115	31.76	1057	31.76	1204
81.392	38082.4	31.78	1302	31.78	1215	31.78	1124	31.78	1100	31.78	1094	31.78	1221
81.417	74593.4	31.8	1245	31.8	1210	31.8	1051	31.8	1132	31.8	1150	31.8	1274
81.429	1.09979e+06	31.82	1166	31.82	1201	31.82	1108	31.82	1155	31.82	1139	31.82	1228
81.475	1715.14	31.84	1175	31.84	1138	31.84	1069	31.84	1156	31.84	1146	31.84	1294
81.478	1241.05	31.86	1053	31.86	1130	31.86	1052	31.86	1100	31.86	1185	31.86	1258
81.487	36392.8	31.88	1029	31.88	1142	31.88	1116	31.88	1228	31.88	1145	31.88	1193
81.568	9342.53	31.9	1011	31.9	1072	31.9	1084	31.9	1204	31.9	1163	31.9	1278
81.674	8.83	31.92	1000	31.92	1077	31.92	1121	31.92	1130	31.92	1172	31.92	1247
81.68	174316	31.94	990	31.94	1104	31.94	1154	31.94	1245	31.94	1152	31.94	1195
81.693	2270.97	31.96	956	31.96	1108	31.96	1212	31.96	1178	31.96	1221	31.96	1261
81.744	281659	31.98	1066	31.98	1097	31.98	1270	31.98	1197	31.98	1221	31.98	1217
81.758	6.07	32	1028	32	1087	32	1315	32	1287	32	1223	32	1267
81.766	968.48	32.02	1021	32.02	1114	32.02	1350	32.02	1262	32.02	1260	32.02	1219
81.773	4535.93	32.04	1049	32.04	1119	32.04	1391	32.04	1332	32.04	1327	32.04	1177
81.801	185656	32.06	1067	32.06	1148	32.06	1556	32.06	1420	32.06	1327	32.06	1192
81.852	18422.9	32.08	1083	32.08	1168	32.08	1599	32.08	1397	32.08	1397	32.08	1278
81.887	834.15	32.1	1113	32.1	1136	32.1	1712	32.1	1440	32.1	1404	32.1	1214
81.914	5682.31	32.12	1073	32.12	1117	32.12	1783	32.12	1583	32.12	1451	32.12	1265
81.919	1235.12	32.14	1073	32.14	1123	32.14	1726	32.14	1643	32.14	1475	32.14	1296
81.97	1050.05	32.16	1142	32.16	1169	32.16	1826	32.16	1756	32.16	1583	32.16	1295
82.054	185067	32.18	1076	32.18	1182	32.18	1753	32.18	1705	32.18	1679	32.18	1314
82.058	695524	32.2	1163	32.2	1164	32.2	1744	32.2	1731	32.2	1754	32.2	1281
82.058	24522.3	32.22	1187	32.22	1201	32.22	1826	32.22	1839	32.22	1766	32.22	1343
82.078	216505	32.24	1261	32.24	1324	32.24	1944	32.24	1815	32.24	1616	32.24	1329
82.084	77025	32.26	1377	32.26	1297	32.26	1960	32.26	1833	32.26	1711	32.26	1373
82.093	57255.8	32.28	1515	32.28	1317	32.28	2070	32.28	1776	32.28	1668	32.28	1300
82.124	21299.4	32.3	1525	32.3	1441	32.3	1977	32.3	1945	32.3	1739	32.3	1307
82.128	23637.8	32.32	1633	32.32	1543	32.32	1943	32.32	1925	32.32	1738	32.32	1311
82.138	22.72	32.34	1648	32.34	1576	32.34	1919	32.34	1948	32.34	1780	32.34	1362
82.172	3857.56	32.36	1696	32.36	1610	32.36	1910	32.36	1981	32.36	1827	32.36	1352
82.175	301.51	32.38	1790	32.38	1766	32.38	1784	32.38	1939	32.38	1895	32.38	1312
82.19	66896.5	32.4	1781	32.4	1771	32.4	1687	32.4	1891	32.4	1879	32.4	1327
82.193	42118.5	32.42	1927	32.42	1970	32.42	1554	32.42	1820	32.42	1871	32.42	1375
82.209	25626.5	32.44	1883	32.44	1948	32.44	1446	32.44	1696	32.44	1869	32.44	1399
82.232	45715.4	32.46	1815	32.46	1953	32.46	1400	32.46	1632	32.46	1784	32.46	1332
82.237	2820.1	32.48	2000	32.48	1991	32.48	1313	32.48	1543	32.48	1648	32.48	1319
82.239	35293.7	32.5	1942	32.5	2085	32.5	1200	32.5	1447	32.5	1527	32.5	1370
82.248	69144	32.52	1977	32.52	2025	32.52	1233	32.52	1331	32.52	1538	32.52	1243
82.25	8085.54	32.54	1941	32.54	1937	32.54	1169	32.54	1318	32.54	1383	32.54	1259
82.27	251.02	32.56	1865	32.56	1915	32.56	1205	32.56	1250	32.56	1359	32.56	1186
82.286	27775.7	32.58	1843	32.58	1876	32.58	1174	32.58	1259	32.58	1282	32.58	1276
82.312	2268.91	32.6	1770	32.6	1759	32.6	1225	32.6	1196	32.6	1258	32.6	1229
82.362	247092	32.62	1607	32.62	1683	32.62	1185	32.62	1225	32.62	1224	32.62	1304
82.388	11377.6	32.64	1518	32.64	1650	32.64	1219	32.64	1223	32.64	1234	32.64	1206
82.412	40837.8	32.66	1491	32.66	1504	32.66	1263	32.66	1253	32.66	1245	32.66	1216
82.449	3612.15	32.68	1488	32.68	1390	32.68	1222	32.68	1288	32.68	1195	32.68	1202
82.454	16022.9	32.7	1417	32.7	1397	32.7	1242	32.7	1238	32.7	1227	32.7	1262
82.476	580103	32.72	1321	32.72	1400	32.72	1154	32.72	1272	32.72	1295	32.72	1212
82.52	301918	32.74	1367	32.74	1372	32.74	1098	32.74	1334	32.74	1313	32.74	1264
82.526	24828.3	32.76	1422	32.76	1297	32.76	1201	32.76	1295	32.76	1321	32.76	1263
82.541	70.01	32.78	1343	32.78	1347	32.78	1158	32.78	1353	32.78	1421	32.78	1261
82.563	363.44	32.8	1420	32.8	1323	32.8	1095	32.8	1278	32.8	1365	32.8	1279
82.6	33309.5	32.82	1444	32.82	1357	32.82	1146	32.82	1286	32.82	1305	32.82	1294
82.603	13.5	32.84	1420	32.84	1450	32.84	1165	32.84	1222	32.84	1284	32.84	1296
82.619	40280.7	32.86	1335	32.86	1444	32.86	1149	32.86	1211	32.86	1290	32.86	1260
82.638	23992	32.88	1409	32.88	1390	32.88	1137	32.88	1196	32.88	1202	32.88	1250
82.689	11531.8	32.9	1329	32.9	1408	32.9	1086	32.9	1216	32.9	1171	32.9	1314
82.707	38531.7	32.92	1265	32.92	1401	32.92	1119	32.92	1140	32.92	1202	32.92	1237
82.708	259778	32.94	1208	32.94	1231	32.94	1030	32.94	1167	32.94	1130	32.94	1278
82.783	31042.8	32.96	1123	32.96	1204	32.96	1073	32.96	1136	32.96	1177	32.96	1229
82.82	22939.9	32.98	1106	32.98	1190	32.98	1036	32.98	1155	32.98	1174	32.98	1231
82.855	5044.69	33	1124	33	1209	33	1054	33	1176	33	1193	33	1210
82.931	12386.6	33.02	1025	33.02	1190	33.02	1082	33.02	1121	33.02	1192	33.02	1220
82.933	3671.67	33.04	1035	33.04	1127	33.04	1176	33.04	1129	33.04	1162	33.04	1160
82.962	150515	33.06	990	33.06	1124	33.06	1167	33.06	1136	33.06	1200	33.06	1181
82.982	16930	33.08	1026	33.08	1095	33.08	1099	33.08	1137	33.08	1098	33.08	1196
82.989	280321	33.1	978	33.1	1103	33.1	1126	33.1	1130	33.1	1117	33.1	1161
83.107	701.1	33.12	976	33.12	1082	33.12	1080	33.12	1103	33.12	1140	33.12	1118
83.119	146369	33.14	954	33.14	1075	33.14	1121	33.14	1070	33.14	1173	33.14	1159
83.142	46809.7	33.16	870	33.16	1083	33.16	1092	33.16	1069	33.16	1177	33.16	1187
83.148	37823.4	33.18	939	33.18	1043	33.18	1119	33.18	1125	33.18	1207	33.18	1201
83.158	7403.64	33.2	874	33.2	1095	33.2	1147	33.2	1139	33.2	1143	33.2	1112
83.208	78503.1	33.22	983	33.22	1111	33.22	1131	33.22	1190	33.22	1141	33.22	1154
83.212	67659.5	33.24	937	33.24	1125	33.24	1086	33.24	1149	33.24	1158	33.24	1091
83.212	418.58	33.26	951	33.26	1036	33.26	1146	33.26	1140	33.26	1157	33.26	1114
83.225	26698.4	33.28	983	33.28	1015	33.28	1099	33.28	1211	33.28	1146	33.28	1156
83.244	18233.5	33.3	964	33.3	1027	33.3	1115	33.3	1192	33.3	1194	33.3	1131
83.264	52146.8	33.32	960	33.32	1013	33.32	1108	33.32	1177	33.32	1212	33.32	1117
83.273	678.5	33.34	996	33.34	1046	33.34	1089	33.34	1128	33.34	1198	33.34	1195
83.327	91143	33.36	1008	33.36	1114	33.36	1094	33.36	1161	33.36	1159	33.36	1115
83.351	78.48	33.38	1042	33.38	1006	33.38	1054	33.38	1219	33.38	1268	33.38	1187
83.358	49832.2	33.4	1005	33.4	1054	33.4	996	33.4	1190	33.4	1156	33.4	1172
83.362	3642.5	33.42	1036	33.42	1070	33.42	946	33.42	1191	33.42	1155	33.42	1162
83.373	571.06	33.44	1072	33.44	1015	33.44	1035	33.44	1117	33.44	1211	33.44	1154
83.42	2526.19	33.46	1052	33.46	968	33.46	968	33.46	1116	33.46	1165	33.46	1191
83.479	106849	33.48	1048	33.48	989	33.48	945	33.48	1093	33.48	1137	33.48	1148
83.489	5759.26	33.5	1074	33.5	884	33.5	907	33.5	1014	33.5	1155	33.5	1144
83.516	1152.84	33.52	994	33.52	1050	33.52	905	33.52	1001	33.52	1064	33.52	1127
83.534	8876.52	33.54	914	33.54	981	33.54	913	33.54	1005	33.54	1013	33.54	1167
83.559	423.2	33.56	923	33.56	990	33.56	824	33.56	938	33.56	1030	33.56	1159
83.572	6708.24	33.58	910	33.58	976	33.58	832	33.58	952	33.58	1014	33.58	1119
83.594	18121.3	33.6	863	33.6	1011	33.6	857	33.6	972	33.6	1029	33.6	1088
83.667	4116.22	33.62	902	33.62	982	33.62	887	33.62	901	33.62	939	33.62	1134
83.676	1410	33.64	903	33.64	997	33.64	859	33.64	897	33.64	922	33.64	1098
83.684	4604.27	33.66	916	33.66	943	33.66	904	33.66	862	33.66	969	33.66	1161
83.72	12556.9	33.68	927	33.68	941	33.68	894	33.68	881	33.68	961	33.68	1087
83.736	80487.8	33.7	937	33.7	968	33.7	837	33.7	841	33.7	904	33.7	1055
83.74	131831	33.72	905	33.72	978	33.72	844	33.72	944	33.72	937	33.72	1053
83.796	34845.9	33.74	891	33.74	986	33.74	833	33.74	940	33.74	912	33.74	1126
83.803	275308	33.76	921	33.76	1006	33.76	846	33.76	850	33.76	898	33.76	1059
83.804	45386.8	33.78	961	33.78	949	33.78	859	33.78	885	33.78	890	33.78	1098
83.87	50922.5	33.8	911	33.8	973	33.8	874	33.8	895	33.8	938	33.8	1104
83.922	62532.9	33.82	923	33.82	1006	33.82	905	33.82	919	33.82	952	33.82	1053
83.947	174612	33.84	912	33.84	1011	33.84	867	33.84	855	33.84	956	33.84	1074
83.975	7018.05	33.86	940	33.86	925	33.86	884	33.86	901	33.86	958	33.86	1143
83.997	11087.9	33.88	901	33.88	966	33.88	871	33.88	833	33.88	931	33.88	1113
84.01	14935	33.9	957	33.9	991	33.9	890	33.9	920	33.9	975	33.9	1088
84.017	30457.4	33.92	877	33.92	951	33.92	911	33.92	868	33.92	950	33.92	1108
84.031	257010	33.94	962	33.94	969	33.94	945	33.94	930	33.94	957	33.94	1094
84.033	6115.61	33.96	951	33.96	927	33.96	941	33.96	957	33.96	962	33.96	1127
84.062	5369.55	33.98	943	33.98	969	33.98	942	33.98	921	33.98	988	33.98	1126
84.065	100779	34	959	34	980	34	932	34	949	34	960	34	1068
84.101	17434.1	34.02	915	34.02	939	34.02	990	34.02	937	34.02	993	34.02	1125
84.102	62900.7	34.04	973	34.04	951	34.04	997	34.04	963	34.04	962	34.04	1172
84.121	25837.8	34.06	1010	34.06	976	34.06	1120	34.06	1033	34.06	1026	34.06	1121
84.123	65599	34.08	1031	34.08	987	34.08	1162	34.08	1013	34.08	1024	34.08	1129
84.151	1377.54	34.1	992	34.1	957	34.1	1179	34.1	1023	34.1	1039	34.1	1158
84.153	9078.98	34.12	1064	34.12	984	34.12	1252	34.12	1052	34.12	1100	34.12	1147
84.169	3602.41	34.14	1082	34.14	1086	34.14	1292	34.14	1161	34.14	1117	34.14	1151
84.189	7836.85	34.16	1038	34.16	1087	34.16	1393	34.16	1235	34.16	1141	34.16	1124
84.222	31538.1	34.18	1116	34.18	1070	34.18	1381	34.18	1227	34.18	1167	34.18	1143
84.241	2707.23	34.2	1127	34.2	1126	34.2	1471	34.2	1352	34.2	1235	34.2	1138
84.244	90374	34.22	1131	34.22	1153	34.22	1422	34.22	1369	34.22	1326	34.22	1184
84.257	18987.6	34.24	1074	34.24	1122	34.24	1419	34.24	1412	34.24	1305	34.24	1256
84.266	40992.1	34.26	1159	34.26	1180	34.26	1349	34.26	1525	34.26	1371	34.26	1231
84.287	6686.7	34.28	1227	34.28	1185	34.28	1308	34.28	1483	34.28	1453	34.28	1226
84.293	1526.89	34.3	1275	34.3	1297	34.3	1256	34.3	1457	34.3	1466	34.3	1163
84.299	341168	34.32	1267	34.32	1324	34.32	1191	34.32	1403	34.32	1457	34.32	1245
84.305	31030.2	34.34	1328	34.34	1353	34.34	1144	34.34	1352	34.34	1447	34.34	1226
84.325	6497.26	34.36	1391	34.36	1445	34.36	1084	34.36	1281	34.36	1398	34.36	1228
84.351	122815	34.38	1455	34.38	1485	34.38	1011	34.38	1169	34.38	1340	34.38	1252
84.422	76871.9	34.4	1437	34.4	1507	34.4	930	34.4	1148	34.4	1282	34.4	1157
84.465	4146.58	34.42	1494	34.42	1549	34.42	954	34.42	1097	34.42	1234	34.42	1220
84.494	698.46	34.44	1401	34.44	1580	34.44	933	34.44	1069	34.44	1187	34.44	1197
84.496	1037.63	34.46	1400	34.46	1489	34.46	921	34.46	1034	34.46	1134	34.46	1227
84.515	4806.42	34.48	1348	34.48	1435	34.48	911	34.48	986	34.48	1065	34.48	1169
84.539	36571.6	34.5	1283	34.5	1380	34.5	916	34.5	980	34.5	1076	34.5	1207
84.587	63100.8	34.52	1275	34.52	1328	34.52	927	34.52	990	34.52	1054	34.52	1180
84.616	35127.9	34.54	1112	34.54	1248	34.54	819	34.54	1000	34.54	1036	34.54	1139
84.616	6760.98	34.56	1146	34.56	1234	34.56	868	34.56	927	34.56	1053	34.56	1200
84.618	27769.8	34.58	1144	34.58	1192	34.58	865	34.58	962	34.58	1013	34.58	1197
84.655	22213.8	34.6	1092	34.6	1094	34.6	902	34.6	955	34.6	986	34.6	1158
84.685	11203.1	34.62	1000	34.62	1107	34.62	869	34.62	937	34.62	1006	34.62	1202
84.697	965.18	34.64	1054	34.64	1066	34.64	924	34.64	954	34.64	1006	34.64	1250
84.708	28629.6	34.66	1107	34.66	1034	34.66	924	34.66	990	34.66	1038	34.66	1236
84.745	525.35	34.68	1141	34.68	1051	34.68	988	34.68	988	34.68	1112	34.68	1343
84.772	33675.8	34.7	1248	34.7	1000	34.7	968	34.7	1058	34.7	1143	34.7	1295
84.776	60517.6	34.72	1254	34.72	1054	34.72	1040	34.72	1101	34.72	1098	34.72	1410
84.777	52.88	34.74	1385	34.74	1129	34.74	1075	34.74	1133	34.74	1196	34.74	1406
84.786	16145.8	34.76	1428	34.76	1146	34.76	1128	34.76	1127	34.76	1163	34.76	1376
84.813	1223.79	34.78	1589	34.78	1213	34.78	1158	34.78	1150	34.78	1190	34.78	1393
84.864	31648.6	34.8	1793	34.8	1242	34.8	1184	34.8	1185	34.8	1214	34.8	1384
84.898	12940.8	34.82	1980	34.82	1299	34.82	1231	34.82	1170	34.82	1188	34.82	1384
84.9	70686.2	34.84	2211	34.84	1351	34.84	1228	34.84	1106	34.84	1211	34.84	1323
84.906	109239	34.86	2469	34.86	1421	34.86	1224	34.86	1140	34.86	1177	34.86	1377
84.917	987.09	34.88	2667	34.88	1513	34.88	1223	34.88	1183	34.88	1131	34.88	1358
84.936	282973	34.9	2680	34.9	1645	34.9	1179	34.9	1190	34.9	1074	34.9	1383
84.947	15115.3	34.92	2747	34.92	1697	34.92	1222	34.92	1151	34.92	1155	34.92	1478
84.994	697.49	34.94	2528	34.94	1855	34.94	1274	34.94	1167	34.94	1188	34.94	1521
85.023	1647.74	34.96	2279	34.96	1961	34.96	1274	34.96	1231	34.96	1219	34.96	1555
85.035	39623.7	34.98	2123	34.98	1985	34.98	1399	34.98	1268	34.98	1243	34.98	1588
85.038	44564.9	35	1964	35	2032	35	1458	35	1254	35	1309	35	1705
85.04	42524.7	35.02	1773	35.02	1973	35.02	1517	35.02	1237	35.02	1349	35.02	1788
85.057	176280	35.04	1677	35.04	1940	35.04	1653	35.04	1359	35.04	1453	35.04	1885
85.125	4134.4	35.06	1477	35.06	1961	35.06	1811	35.06	1409	35.06	1403	35.06	2103
85.15	100693	35.08	1383	35.08	1975	35.08	2000	35.08	1628	35.08	1508	35.08	2169
85.159	21490.9	35.1	1286	35.1	1873	35.1	2254	35.1	1715	35.1	1631	35.1	2439
85.163	4406.28	35.12	1263	35.12	1830	35.12	2407	35.12	1721	35.12	1737	35.12	2605
85.165	80.9	35.14	1252	35.14	1805	35.14	2573	35.14	1824	35.14	1832	35.14	2914
85.184	577.18	35.16	1234	35.16	1668	35.16	2671	35.16	2108	35.16	2042	35.16	3161
85.195	88150.2	35.18	1306	35.18	1620	35.18	2592	35.18	2264	35.18	2179	35.18	3417
85.273	945.48	35.2	1370	35.2	1659	35.2	2600	35.2	2431	35.2	2425	35.2	3723
85.308	23669.6	35.22	1333	35.22	1615	35.22	2489	35.22	2622	35.22	2499	35.22	4068
85.321	155703	35.24	1412	35.24	1488	35.24	2333	35.24	2602	35.24	2638	35.24	4508
85.33	12834.8	35.26	1497	35.26	1484	35.26	2117	35.26	2590	35.26	2790	35.26	4711
85.402	19683.1	35.28	1517	35.28	1430	35.28	2057	35.28	2472	35.28	2663	35.28	4771
85.412	162.95	35.3	1666	35.3	1386	35.3	1920	35.3	2311	35.3	2591	35.3	4901
85.43	64686.4	35.32	1786	35.32	1392	35.32	1785	35.32	2206	35.32	2532	35.32	4828
85.432	214575	35.34	1882	35.34	1448	35.34	1697	35.34	2157	35.34	2434	35.34	4621
85.446	15218.4	35.36	1960	35.36	1433	35.36	1655	35.36	1978	35.36	2303	35.36	4379
85.491	31680.9	35.38	2050	35.38	1518	35.38	1700	35.38	1888	35.38	2084	35.38	4162
85.567	133.49	35.4	2101	35.4	1564	35.4	1665	35.4	1767	35.4	2019	35.4	3756
85.575	1297.12	35.42	2081	35.42	1616	35.42	1728	35.42	1705	35.42	1869	35.42	3509
85.59	9868.46	35.44	1914	35.44	1809	35.44	1647	35.44	1683	35.44	1923	35.44	3037
85.623	31547.5	35.46	1775	35.46	1729	35.46	1840	35.46	1660	35.46	1731	35.46	2695
85.624	11661.6	35.48	1665	35.48	1888	35.48	1830	35.48	1739	35.48	1756	35.48	2526
85.63	29.5	35.5	1503	35.5	1942	35.5	2054	35.5	1748	35.5	1701	35.5	2320
85.638	28.88	35.52	1396	35.52	1854	35.52	2111	35.52	1788	35.52	1709	35.52	2185
85.64	5592.87	35.54	1283	35.54	1897	35.54	2216	35.54	1848	35.54	1799	35.54	2029
85.643	33114	35.56	1168	35.56	1909	35.56	2422	35.56	2026	35.56	1884	35.56	1936
85.651	16026.6	35.58	1180	35.58	1808	35.58	2532	35.58	2103	35.58	1977	35.58	1862
85.692	7345.65	35.6	1126	35.6	1776	35.6	2606	35.6	2255	35.6	2074	35.6	1711
85.741	71742.1	35.62	1041	35.62	1763	35.62	2747	35.62	2421	35.62	2104	35.62	1712
85.764	468.34	35.64	1101	35.64	1634	35.64	2607	35.64	2605	35.64	2267	35.64	1639
85.782	197.13	35.66	1046	35.66	1550	35.66	2559	35.66	2577	35.66	2380	35.66	1695
85.834	108968	35.68	1146	35.68	1615	35.68	2435	35.68	2688	35.68	2602	35.68	1723
85.925	69865.5	35.7	1178	35.7	1556	35.7	2358	35.7	2723	35.7	2600	35.7	1707
85.942	26175.1	35.72	1169	35.72	1548	35.72	2103	35.72	2607	35.72	2568	35.72	1633
85.943	12576.5	35.74	1287	35.74	1512	35.74	1951	35.74	2549	35.74	2502	35.74	1657
85.952	702.75	35.76	1279	35.76	1536	35.76	1765	35.76	2367	35.76	2406	35.76	1586
85.967	20165.3	35.78	1343	35.78	1543	35.78	1646	35.78	2142	35.78	2294	35.78	1577
85.99	651.24	35.8	1430	35.8	1528	35.8	1523	35.8	2013	35.8	2274	35.8	1579
86.054	38477.7	35.82	1514	35.82	1535	35.82	1386	35.82	1869	35.82	2021	35.82	1476
86.13	56908.3	35.84	1511	35.84	1541	35.84	1334	35.84	1706	35.84	1947	35.84	1500
86.158	148370	35.86	1490	35.86	1668	35.86	1379	35.86	1625	35.86	1793	35.86	1439
86.187	3448.58	35.88	1429	35.88	1604	35.88	1352	35.88	1548	35.88	1620	35.88	1399
86.198	15512	35.9	1482	35.9	1596	35.9	1251	35.9	1438	35.9	1534	35.9	1295
86.206	12.66	35.92	1520	35.92	1572	35.92	1298	35.92	1374	35.92	1478	35.92	1337
86.232	24236.9	35.94	1413	35.94	1621	35.94	1259	35.94	1336	35.94	1365	35.94	1303
86.238	42645.5	35.96	1439	35.96	1606	35.96	1278	35.96	1337	35.96	1312	35.96	1319
86.241	81984.3	35.98	1453	35.98	1580	35.98	1294	35.98	1335	35.98	1374	35.98	1263
86.263	23946.6	36	1397	36	1540	36	1248	36	1318	36	1366	36	1307
86.309	41330.3	36.02	1445	36.02	1568	36.02	1318	36.02	1379	36.02	1300	36.02	1259
86.322	117833	36.04	1495	36.04	1514	36.04	1191	36.04	1240	36.04	1318	36.04	1260
86.339	42605.4	36.06	1531	36.06	1623	36.06	1161	36.06	1234	36.06	1320	36.06	1154
86.377	19103.7	36.08	1518	36.08	1548	36.08	1175	36.08	1274	36.08	1262	36.08	1252
86.387	24409.4	36.1	1698	36.1	1530	36.1	1102	36.1	1212	36.1	1276	36.1	1173
86.391	106775	36.12	1755	36.12	1589	36.12	1092	36.12	1213	36.12	1302	36.12	1180
86.405	10913.7	36.14	1843	36.14	1618	36.14	1089	36.14	1234	36.14	1308	36.14	1119
86.443	10665.4	36.16	1847	36.16	1538	36.16	1087	36.16	1196	36.16	1233	36.16	1133
86.452	1021.19	36.18	1904	36.18	1658	36.18	1058	36.18	1165	36.18	1224	36.18	1145
86.463	19625.5	36.2	1886	36.2	1584	36.2	960	36.2	1149	36.2	1169	36.2	1134
86.475	25788.2	36.22	1902	36.22	1624	36.22	1003	36.22	1049	36.22	1179	36.22	1183
86.547	15786.1	36.24	1862	36.24	1576	36.24	986	36.24	1144	36.24	1111	36.24	1135
86.549	7344.18	36.26	1699	36.26	1499	36.26	976	36.26	1059	36.26	1104	36.26	1106
86.579	47363.7	36.28	1606	36.28	1566	36.28	889	36.28	1043	36.28	1120	36.28	1123
86.608	12.39	36.3	1593	36.3	1399	36.3	971	36.3	1003	36.3	1056	36.3	1152
86.653	123557	36.32	1471	36.32	1264	36.32	962	36.32	983	36.32	1075	36.32	1144
86.684	300767	36.34	1496	36.34	1265	36.34	901	36.34	953	36.34	1042	36.34	1099
86.693	26211.7	36.36	1405	36.36	1239	36.36	846	36.36	1027	36.36	1067	36.36	1090
86.7	5957.37	36.38	1430	36.38	1117	36.38	924	36.38	950	36.38	973	36.38	1129
86.72	110489	36.4	1320	36.4	1135	36.4	927	36.4	933	36.4	993	36.4	1073
86.738	32870.6	36.42	1316	36.42	1135	36.42	903	36.42	951	36.42	954	36.42	1117
86.738	6652.15	36.44	1245	36.44	1060	36.44	912	36.44	928	36.44	983	36.44	1116
86.764	1595.75	36.46	1214	36.46	1093	36.46	975	36.46	907	36.46	1006	36.46	1146
86.779	6494.17	36.48	1150	36.48	1090	36.48	975	36.48	848	36.48	968	36.48	1108
86.79	169273	36.5	1167	36.5	1028	36.5	997	36.5	922	36.5	949	36.5	1136
86.832	15492.5	36.52	1075	36.52	1008	36.52	973	36.52	992	36.52	950	36.52	1042
86.861	26516.6	36.54	1038	36.54	1028	36.54	1023	36.54	949	36.54	985	36.54	1095
86.867	369.97	36.56	940	36.56	1029	36.56	1081	36.56	998	36.56	975	36.56	1079
86.893	325843	36.58	915	36.58	990	36.58	1176	36.58	961	36.58	1047	36.58	1065
86.895	152818	36.6	921	36.6	1032	36.6	1220	36.6	1018	36.6	1043	36.6	1111
86.928	259.67	36.62	926	36.62	1006	36.62	1243	36.62	1130	36.62	1063	36.62	1111
86.932	1890.53	36.64	982	36.64	957	36.64	1353	36.64	1158	36.64	1082	36.64	1093
86.979	60476.6	36.66	907	36.66	1033	36.66	1398	36.66	1136	36.66	1049	36.66	1109
86.997	46359.2	36.68	894	36.68	920	36.68	1444	36.68	1215	36.68	1088	36.68	1120
87.006	31937	36.7	888	36.7	999	36.7	1495	36.7	1289	36.7	1151	36.7	1139
87.045	48860.7	36.72	884	36.72	979	36.72	1579	36.72	1302	36.72	1236	36.72	1153
87.055	6173.2	36.74	882	36.74	997	36.74	1570	36.74	1421	36.74	1314	36.74	1168
87.066	2139.97	36.76	950	36.76	1018	36.76	1539	36.76	1441	36.76	1298	36.76	1203
87.104	2200.4	36.78	937	36.78	1008	36.78	1584	36.78	1491	36.78	1392	36.78	1154
87.134	11663.8	36.8	929	36.8	1022	36.8	1452	36.8	1618	36.8	1462	36.8	1172
87.144	160.92	36.82	908	36.82	992	36.82	1392	36.82	1631	36.82	1554	36.82	1176
87.148	3634.69	36.84	956	36.84	1018	36.84	1356	36.84	1598	36.84	1560	36.84	1217
87.155	673601	36.86	997	36.86	1048	36.86	1349	36.86	1616	36.86	1620	36.86	1219
87.168	1825.72	36.88	1020	36.88	1091	36.88	1276	36.88	1484	36.88	1626	36.88	1214
87.221	3708.5	36.9	1034	36.9	1118	36.9	1254	36.9	1478	36.9	1539	36.9	1273
87.228	3357.95	36.92	1033	36.92	1205	36.92	1189	36.92	1429	36.92	1471	36.92	1252
87.249	710.78	36.94	1145	36.94	1222	36.94	1143	36.94	1392	36.94	1420	36.94	1252
87.407	3490.85	36.96	1117	36.96	1256	36.96	1223	36.96	1351	36.96	1372	36.96	1284
87.523	96859.2	36.98	1214	36.98	1301	36.98	1264	36.98	1314	36.98	1375	36.98	1155
87.531	29595.6	37	1273	37	1370	37	1211	37	1257	37	1291	37	1212
87.539	125733	37.02	1297	37.02	1432	37.02	1194	37.02	1233	37.02	1306	37.02	1231
87.552	9012.49	37.04	1226	37.04	1359	37.04	1184	37.04	1297	37.04	1235	37.04	1198
87.626	77570.2	37.06	1244	37.06	1394	37.06	1119	37.06	1226	37.06	1280	37.06	1214
87.629	1923.09	37.08	1149	37.08	1373	37.08	1145	37.08	1290	37.08	1251	37.08	1183
87.637	26411.6	37.1	1162	37.1	1304	37.1	1062	37.1	1287	37.1	1268	37.1	1258
87.647	8564.82	37.12	1110	37.12	1293	37.12	1043	37.12	1209	37.12	1240	37.12	1179
87.686	1015.84	37.14	1052	37.14	1219	37.14	1012	37.14	1095	37.14	1177	37.14	1142
87.688	154236	37.16	963	37.16	1216	37.16	966	37.16	1122	37.16	1144	37.16	1157
87.717	84.62	37.18	937	37.18	1141	37.18	867	37.18	1069	37.18	1124	37.18	1143
87.726	13233.6	37.2	959	37.2	1087	37.2	937	37.2	1065	37.2	1077	37.2	1195
87.754	15531.1	37.22	864	37.22	1002	37.22	910	37.22	979	37.22	1159	37.22	1122
87.774	31891.2	37.24	873	37.24	1054	37.24	907	37.24	1028	37.24	1000	37.24	1222
87.795	19035.4	37.26	868	37.26	1015	37.26	939	37.26	949	37.26	984	37.26	1127
87.796	100606	37.28	851	37.28	956	37.28	877	37.28	983	37.28	969	37.28	1128
87.798	68413.6	37.3	854	37.3	964	37.3	884	37.3	958	37.3	921	37.3	1094
87.799	7490.95	37.32	820	37.32	921	37.32	903	37.32	889	37.32	903	37.32	1162
87.817	66052.7	37.34	841	37.34	964	37.34	910	37.34	889	37.34	1000	37.34	1121
87.82	22059.4	37.36	816	37.36	896	37.36	936	37.36	917	37.36	978	37.36	1146
87.822	44270	37.38	842	37.38	939	37.38	921	37.38	918	37.38	967	37.38	1065
87.843	44470.2	37.4	906	37.4	980	37.4	916	37.4	922	37.4	918	37.4	1138
87.886	329702	37.42	866	37.42	948	37.42	919	37.42	894	37.42	898	37.42	1051
87.895	65254.3	37.44	969	37.44	934	37.44	890	37.44	891	37.44	962	37.44	1103
87.895	162.15	37.46	929	37.46	932	37.46	900	37.46	872	37.46	936	37.46	1151
87.949	890.75	37.48	902	37.48	938	37.48	907	37.48	907	37.48	937	37.48	1086
87.968	52639.8	37.5	884	37.5	985	37.5	801	37.5	897	37.5	916	37.5	1111
87.968	48274.5	37.52	887	37.52	963	37.52	821	37.52	954	37.52	898	37.52	1040
88.037	42663.3	37.54	988	37.54	906	37.54	824	37.54	822	37.54	925	37.54	1085
88.06	17602.7	37.56	933	37.56	902	37.56	808	37.56	881	37.56	937	37.56	1120
88.073	9888.33	37.58	928	37.58	948	37.58	780	37.58	900	37.58	895	37.58	1068
88.079	65239.4	37.6	915	37.6	928	37.6	754	37.6	890	37.6	869	37.6	1064
88.109	58387.3	37.62	933	37.62	891	37.62	726	37.62	807	37.62	871	37.62	1127
88.151	38229.4	37.64	851	37.64	897	37.64	748	37.64	863	37.64	851	37.64	1032
88.16	8876.48	37.66	902	37.66	957	37.66	731	37.66	856	37.66	879	37.66	1098
88.181	77277	37.68	898	37.68	948	37.68	720	37.68	824	37.68	849	37.68	1087
88.185	9338.67	37.7	857	37.7	996	37.7	755	37.7	813	37.7	876	37.7	1137
88.19	917.15	37.72	894	37.72	1001	37.72	767	37.72	797	37.72	881	37.72	1121
88.212	11463.8	37.74	948	37.74	1012	37.74	749	37.74	846	37.74	841	37.74	1079
88.242	76368	37.76	991	37.76	986	37.76	797	37.76	774	37.76	884	37.76	1109
88.242	352.17	37.78	983	37.78	1045	37.78	747	37.78	826	37.78	854	37.78	1132
88.257	64200.7	37.8	1048	37.8	1124	37.8	734	37.8	827	37.8	873	37.8	1106
88.279	37399	37.82	1098	37.82	1076	37.82	791	37.82	758	37.82	861	37.82	1108
88.301	32340.8	37.84	1025	37.84	1127	37.84	795	37.84	775	37.84	821	37.84	1154
88.315	9012.19	37.86	1092	37.86	1060	37.86	774	37.86	808	37.86	807	37.86	1059
88.421	35995.8	37.88	1087	37.88	1062	37.88	780	37.88	819	37.88	764	37.88	1114
88.432	3101.73	37.9	1171	37.9	1076	37.9	771	37.9	765	37.9	839	37.9	1089
88.442	35707	37.92	1066	37.92	1078	37.92	787	37.92	798	37.92	825	37.92	1073
88.476	265386	37.94	1069	37.94	1036	37.94	724	37.94	764	37.94	805	37.94	1098
88.477	49127	37.96	998	37.96	988	37.96	789	37.96	788	37.96	839	37.96	1080
88.496	147.13	37.98	938	37.98	981	37.98	793	37.98	780	37.98	843	37.98	1066
88.579	50294.2	38	947	38	967	38	754	38	766	38	838	38	1080
88.623	6407.11	38.02	879	38.02	984	38.02	775	38.02	800	38.02	864	38.02	1095
88.625	17923	38.04	937	38.04	949	38.04	724	38.04	807	38.04	857	38.04	1109
88.633	329209	38.06	977	38.06	1028	38.06	789	38.06	766	38.06	802	38.06	1099
88.654	1756.45	38.08	850	38.08	915	38.08	839	38.08	801	38.08	823	38.08	1114
88.675	43103.8	38.1	929	38.1	948	38.1	734	38.1	810	38.1	852	38.1	1031
88.727	217.72	38.12	940	38.12	990	38.12	741	38.12	768	38.12	804	38.12	1087
88.759	15701.6	38.14	1009	38.14	1007	38.14	741	38.14	814	38.14	840	38.14	1079
88.872	2628.21	38.16	1016	38.16	1004	38.16	767	38.16	790	38.16	848	38.16	1108
88.915	44699.8	38.18	1027	38.18	1084	38.18	727	38.18	821	38.18	812	38.18	1071
88.92	87204.1	38.2	1103	38.2	1089	38.2	809	38.2	774	38.2	867	38.2	1134
88.941	8112.42	38.22	1188	38.22	1121	38.22	770	38.22	797	38.22	832	38.22	1091
88.972	26236.6	38.24	1226	38.24	1224	38.24	850	38.24	785	38.24	879	38.24	1105
88.992	1642.91	38.26	1257	38.26	1248	38.26	758	38.26	779	38.26	804	38.26	1088
89.002	1492.16	38.28	1365	38.28	1276	38.28	799	38.28	791	38.28	832	38.28	1103
89.008	447474	38.3	1468	38.3	1325	38.3	848	38.3	780	38.3	849	38.3	1076
89.075	30940.6	38.32	1627	38.32	1394	38.32	807	38.32	817	38.32	816	38.32	1043
89.086	7668.68	38.34	1778	38.34	1388	38.34	882	38.34	815	38.34	870	38.34	1070
89.11	236800	38.36	1814	38.36	1468	38.36	885	38.36	892	38.36	820	38.36	1103
89.162	12986.7	38.38	1868	38.38	1512	38.38	973	38.38	875	38.38	873	38.38	1065
89.183	959.93	38.4	1938	38.4	1515	38.4	990	38.4	863	38.4	856	38.4	1093
89.194	4632.32	38.42	2005	38.42	1628	38.42	936	38.42	915	38.42	904	38.42	1092
89.224	13351.5	38.44	1904	38.44	1625	38.44	1062	38.44	955	38.44	906	38.44	1116
89.254	12515.8	38.46	1771	38.46	1615	38.46	1133	38.46	971	38.46	960	38.46	1130
89.255	167801	38.48	1696	38.48	1554	38.48	1237	38.48	1023	38.48	960	38.48	1119
89.281	44905.9	38.5	1532	38.5	1442	38.5	1221	38.5	1111	38.5	1008	38.5	1094
89.293	6155.95	38.52	1388	38.52	1469	38.52	1309	38.52	1187	38.52	1054	38.52	1152
89.373	56773.1	38.54	1309	38.54	1391	38.54	1334	38.54	1245	38.54	1148	38.54	1151
89.382	72780.7	38.56	1165	38.56	1228	38.56	1353	38.56	1203	38.56	1194	38.56	1069
89.39	23717.4	38.58	1093	38.58	1293	38.58	1353	38.58	1263	38.58	1269	38.58	1152
89.398	3640.15	38.6	1048	38.6	1230	38.6	1300	38.6	1359	38.6	1287	38.6	1120
89.402	29641.3	38.62	908	38.62	1136	38.62	1403	38.62	1311	38.62	1289	38.62	1072
89.425	73.05	38.64	921	38.64	1088	38.64	1388	38.64	1260	38.64	1303	38.64	1107
89.443	17271.3	38.66	843	38.66	1095	38.66	1279	38.66	1297	38.66	1300	38.66	1170
89.454	3805.24	38.68	863	38.68	1040	38.68	1384	38.68	1287	38.68	1243	38.68	1135
89.457	856.45	38.7	859	38.7	1046	38.7	1312	38.7	1308	38.7	1289	38.7	1105
89.466	40533.9	38.72	856	38.72	1046	38.72	1318	38.72	1356	38.72	1237	38.72	1105
89.479	265643	38.74	773	38.74	1084	38.74	1339	38.74	1289	38.74	1248	38.74	1139
89.491	1231.86	38.76	805	38.76	985	38.76	1361	38.76	1367	38.76	1247	38.76	1110
89.501	11054.2	38.78	785	38.78	998	38.78	1286	38.78	1316	38.78	1312	38.78	1120
89.57	111001	38.8	777	38.8	977	38.8	1330	38.8	1370	38.8	1394	38.8	1132
89.58	24246.3	38.82	813	38.82	1064	38.82	1330	38.82	1350	38.82	1385	38.82	1149
89.595	45028.6	38.84	773	38.84	1016	38.84	1300	38.84	1397	38.84	1386	38.84	1110
89.596	495.14	38.86	744	38.86	1000	38.86	1215	38.86	1341	38.86	1303	38.86	1134
89.628	20683.4	38.88	809	38.88	1022	38.88	1289	38.88	1361	38.88	1271	38.88	1116
89.671	2138.49	38.9	833	38.9	991	38.9	1247	38.9	1335	38.9	1312	38.9	1092
89.697	179393	38.92	779	38.92	950	38.92	1246	38.92	1282	38.92	1324	38.92	1110
89.765	65017	38.94	830	38.94	895	38.94	1301	38.94	1341	38.94	1270	38.94	1062
89.786	14871.4	38.96	776	38.96	969	38.96	1301	38.96	1321	38.96	1273	38.96	1055
89.8	6654.35	38.98	804	38.98	929	38.98	1340	38.98	1293	38.98	1286	38.98	1092
89.809	102313	39	801	39	915	39	1407	39	1298	39	1294	39	1053
89.834	63660.8	39.02	885	39.02	900	39.02	1358	39.02	1336	39.02	1271	39.02	1096
89.859	15996.4	39.04	850	39.04	888	39.04	1413	39.04	1404	39.04	1302	39.04	1101
89.907	25491.3	39.06	864	39.06	864	39.06	1347	39.06	1396	39.06	1364	39.06	1118
89.914	114.2	39.08	938	39.08	971	39.08	1350	39.08	1419	39.08	1431	39.08	1099
89.915	4728.32	39.1	977	39.1	904	39.1	1308	39.1	1408	39.1	1399	39.1	1001
89.927	33398.6	39.12	1013	39.12	939	39.12	1315	39.12	1341	39.12	1364	39.12	1088
89.931	67400.2	39.14	1014	39.14	922	39.14	1269	39.14	1337	39.14	1365	39.14	1113
89.979	30517.3	39.16	993	39.16	972	39.16	1317	39.16	1223	39.16	1355	39.16	1057
89.997	15050.1	39.18	1022	39.18	914	39.18	1278	39.18	1253	39.18	1325	39.18	1086
		39.2	987	39.2	998	39.2	1350	39.2	1285	39.2	1254	39.2	1088
		39.22	970	39.22	1079	39.22	1307	39.22	1301	39.22	1233	39.22	1004
		39.24	922	39.24	1078	39.24	1260	39.24	1259	39.24	1281	39.24	1069
		39.26	883	39.26	1065	39.26	1249	39.26	1328	39.26	1233	39.26	1054
		39.28	845	39.28	1093	39.28	1365	39.28	1317	39.28	1250	39.28	1095
		39.3	881	39.3	1084	39.3	1306	39.3	1327	39.3	1298	39.3	1044
		39.32	806	39.32	1130	39.32	1275	39.32	1282	39.32	1257	39.32	1070
		39.34	821	39.34	1073	39.34	1267	39.34	1278	39.34	1315	39.34	1056
		39.36	812	39.36	1056	39.36	1314	39.36	1357	39.36	1281	39.36	1058
		39.38	779	39.38	1147	39.38	1201	39.38	1233	39.38	1233	39.38	1046
		39.4	769	39.4	1122	39.4	1164	39.4	1324	39.4	1237	39.4	1042
		39.42	806	39.42	1119	39.42	1101	39.42	1181	39.42	1279	39.42	970
		39.44	805	39.44	1090	39.44	1091	39.44	1199	39.44	1217	39.44	984
		39.46	762	39.46	1058	39.46	1044	39.46	1180	39.46	1295	39.46	1023
		39.48	796	39.48	1038	39.48	972	39.48	1129	39.48	1200	39.48	1019
		39.5	778	39.5	1067	39.5	905	39.5	1145	39.5	1160	39.5	1043
		39.52	813	39.52	1081	39.52	909	39.52	1030	39.52	1119	39.52	974
		39.54	793	39.54	1071	39.54	841	39.54	1048	39.54	1042	39.54	1048
		39.56	840	39.56	1080	39.56	844	39.56	971	39.56	1036	39.56	967
		39.58	813	39.58	1077	39.58	829	39.58	911	39.58	1100	39.58	993
		39.6	851	39.6	1090	39.6	801	39.6	927	39.6	1037	39.6	967
		39.62	889	39.62	1097	39.62	782	39.62	905	39.62	996	39.62	991
		39.64	926	39.64	1078	39.64	780	39.64	857	39.64	932	39.64	922
		39.66	949	39.66	1104	39.66	778	39.66	814	39.66	933	39.66	947
		39.68	983	39.68	1117	39.68	743	39.68	797	39.68	894	39.68	971
		39.7	1006	39.7	1114	39.7	758	39.7	785	39.7	892	39.7	950
		39.72	1083	39.72	1140	39.72	762	39.72	811	39.72	873	39.72	935
		39.74	1163	39.74	1181	39.74	741	39.74	829	39.74	808	39.74	896
		39.76	1223	39.76	1199	39.76	752	39.76	781	39.76	840	39.76	875
		39.78	1249	39.78	1261	39.78	728	39.78	818	39.78	828	39.78	923
		39.8	1306	39.8	1298	39.8	697	39.8	820	39.8	821	39.8	881
		39.82	1292	39.82	1287	39.82	711	39.82	797	39.82	835	39.82	872
		39.84	1282	39.84	1255	39.84	766	39.84	806	39.84	811	39.84	919
		39.86	1344	39.86	1244	39.86	759	39.86	759	39.86	845	39.86	882
		39.88	1309	39.88	1273	39.88	745	39.88	800	39.88	801	39.88	893
		39.9	1347	39.9	1286	39.9	712	39.9	811	39.9	798	39.9	917
		39.92	1397	39.92	1246	39.92	709	39.92	763	39.92	779	39.92	874
		39.94	1417	39.94	1213	39.94	717	39.94	787	39.94	778	39.94	885
		39.96	1337	39.96	1239	39.96	730	39.96	753	39.96	818	39.96	895
		39.98	1338	39.98	1161	39.98	757	39.98	748	39.98	800	39.98	897
		40	1361	40	1158	40	724	40	793	40	803	40	940
		40.02	1260	40.02	1074	40.02	693	40.02	767	40.02	760	40.02	881
		40.04	1324	40.04	1136	40.04	683	40.04	768	40.04	814	40.04	895
		40.06	1276	40.06	1060	40.06	714	40.06	750	40.06	765	40.06	879
		40.08	1231	40.08	1035	40.08	697	40.08	762	40.08	729	40.08	845
		40.1	1206	40.1	987	40.1	690	40.1	792	40.1	762	40.1	903
		40.12	1135	40.12	991	40.12	765	40.12	756	40.12	812	40.12	887
		40.14	1183	40.14	934	40.14	724	40.14	743	40.14	836	40.14	873
		40.16	1054	40.16	872	40.16	736	40.16	742	40.16	832	40.16	866
		40.18	1031	40.18	913	40.18	726	40.18	790	40.18	790	40.18	881
		40.2	956	40.2	926	40.2	784	40.2	801	40.2	780	40.2	889
		40.22	911	40.22	914	40.22	732	40.22	794	40.22	793	40.22	873
		40.24	892	40.24	883	40.24	770	40.24	759	40.24	806	40.24	943
		40.26	935	40.26	865	40.26	758	40.26	761	40.26	798	40.26	889
		40.28	829	40.28	817	40.28	717	40.28	789	40.28	803	40.28	899
		40.3	851	40.3	848	40.3	783	40.3	813	40.3	806	40.3	893
		40.32	844	40.32	908	40.32	819	40.32	812	40.32	877	40.32	884
		40.34	883	40.34	874	40.34	798	40.34	809	40.34	876	40.34	902
		40.36	874	40.36	960	40.36	794	40.36	836	40.36	812	40.36	866
		40.38	889	40.38	888	40.38	798	40.38	846	40.38	860	40.38	893
		40.4	958	40.4	966	40.4	840	40.4	795	40.4	837	40.4	840
		40.42	1039	40.42	988	40.42	813	40.42	803	40.42	831	40.42	865
		40.44	990	40.44	993	40.44	795	40.44	822	40.44	813	40.44	877
		40.46	1006	40.46	949	40.46	774	40.46	807	40.46	833	40.46	904
		40.48	1102	40.48	1018	40.48	819	40.48	785	40.48	805	40.48	857
		40.5	1136	40.5	1052	40.5	892	40.5	763	40.5	874	40.5	941
		40.52	1105	40.52	1083	40.52	854	40.52	801	40.52	790	40.52	856
		40.54	1164	40.54	1087	40.54	843	40.54	820	40.54	756	40.54	866
		40.56	1177	40.56	1134	40.56	896	40.56	802	40.56	831	40.56	900
		40.58	1185	40.58	1138	40.58	945	40.58	825	40.58	837	40.58	939
		40.6	1102	40.6	1096	40.6	883	40.6	830	40.6	884	40.6	866
		40.62	1185	40.62	1121	40.62	978	40.62	904	40.62	855	40.62	893
		40.64	1186	40.64	1116	40.64	975	40.64	896	40.64	937	40.64	895
		40.66	1153	40.66	1059	40.66	1039	40.66	884	40.66	830	40.66	882
		40.68	1099	40.68	1071	40.68	983	40.68	940	40.68	906	40.68	835
		40.7	1068	40.7	1070	40.7	1020	40.7	963	40.7	897	40.7	844
		40.72	1002	40.72	1063	40.72	1145	40.72	1017	40.72	979	40.72	843
		40.74	950	40.74	1022	40.74	1074	40.74	1039	40.74	1017	40.74	890
		40.76	989	40.76	1050	40.76	1121	40.76	1069	40.76	1022	40.76	862
		40.78	976	40.78	1024	40.78	1194	40.78	1128	40.78	1039	40.78	885
		40.8	978	40.8	1072	40.8	1149	40.8	1088	40.8	1054	40.8	874
		40.82	1008	40.82	1047	40.82	1127	40.82	1125	40.82	1085	40.82	921
		40.84	1075	40.84	1054	40.84	1204	40.84	1113	40.84	1032	40.84	936
		40.86	934	40.86	1042	40.86	1210	40.86	1165	40.86	1081	40.86	908
		40.88	990	40.88	1079	40.88	1216	40.88	1206	40.88	1159	40.88	942
		40.9	939	40.9	1056	40.9	1166	40.9	1196	40.9	1154	40.9	980
		40.92	1012	40.92	1041	40.92	1183	40.92	1286	40.92	1198	40.92	950
		40.94	981	40.94	1066	40.94	1221	40.94	1262	40.94	1191	40.94	987
		40.96	948	40.96	1041	40.96	1090	40.96	1304	40.96	1222	40.96	965
		40.98	946	40.98	1011	40.98	1068	40.98	1145	40.98	1242	40.98	954
		41	928	41	1012	41	1098	41	1228	41	1207	41	949
		41.02	926	41.02	995	41.02	1043	41.02	1206	41.02	1215	41.02	916
		41.04	924	41.04	984	41.04	1018	41.04	1114	41.04	1225	41.04	994
		41.06	953	41.06	982	41.06	1010	41.06	1123	41.06	1144	41.06	959
		41.08	929	41.08	937	41.08	983	41.08	1084	41.08	1072	41.08	999
		41.1	944	41.1	898	41.1	969	41.1	1094	41.1	1096	41.1	973
		41.12	969	41.12	887	41.12	939	41.12	1064	41.12	1079	41.12	943
		41.14	941	41.14	866	41.14	907	41.14	1034	41.14	1114	41.14	981
		41.16	902	41.16	904	41.16	907	41.16	1001	41.16	1095	41.16	977
		41.18	917	41.18	878	41.18	859	41.18	1001	41.18	1042	41.18	981
		41.2	966	41.2	908	41.2	824	41.2	962	41.2	996	41.2	946
		41.22	901	41.22	968	41.22	816	41.22	990	41.22	982	41.22	969
		41.24	908	41.24	929	41.24	774	41.24	887	41.24	958	41.24	893
		41.26	904	41.26	950	41.26	800	41.26	843	41.26	961	41.26	931
		41.28	951	41.28	908	41.28	783	41.28	849	41.28	887	41.28	997
		41.3	975	41.3	902	41.3	817	41.3	857	41.3	928	41.3	947
		41.32	904	41.32	881	41.32	796	41.32	767	41.32	858	41.32	965
		41.34	942	41.34	942	41.34	756	41.34	776	41.34	803	41.34	896
		41.36	948	41.36	911	41.36	726	41.36	772	41.36	825	41.36	919
		41.38	879	41.38	1009	41.38	727	41.38	820	41.38	869	41.38	972
		41.4	895	41.4	970	41.4	731	41.4	795	41.4	823	41.4	1019
		41.42	879	41.42	964	41.42	759	41.42	768	41.42	830	41.42	990
		41.44	861	41.44	972	41.44	792	41.44	742	41.44	795	41.44	1046
		41.46	843	41.46	948	41.46	729	41.46	778	41.46	836	41.46	1015
		41.48	908	41.48	951	41.48	765	41.48	799	41.48	851	41.48	1042
		41.5	903	41.5	945	41.5	745	41.5	824	41.5	845	41.5	1035
		41.52	862	41.52	970	41.52	827	41.52	825	41.52	835	41.52	1083
		41.54	921	41.54	968	41.54	806	41.54	792	41.54	798	41.54	1078
		41.56	921	41.56	948	41.56	837	41.56	792	41.56	886	41.56	1098
		41.58	902	41.58	983	41.58	844	41.58	810	41.58	831	41.58	1069
		41.6	893	41.6	915	41.6	863	41.6	823	41.6	868	41.6	1144
		41.62	879	41.62	899	41.62	820	41.62	881	41.62	854	41.62	1176
		41.64	812	41.64	922	41.64	858	41.64	857	41.64	920	41.64	1144
		41.66	802	41.66	928	41.66	881	41.66	863	41.66	882	41.66	1123
		41.68	850	41.68	922	41.68	914	41.68	853	41.68	937	41.68	1147
		41.7	813	41.7	854	41.7	893	41.7	865	41.7	891	41.7	1068
		41.72	858	41.72	895	41.72	908	41.72	879	41.72	909	41.72	1099
		41.74	829	41.74	910	41.74	945	41.74	899	41.74	888	41.74	1051
		41.76	789	41.76	920	41.76	946	41.76	932	41.76	885	41.76	1026
		41.78	826	41.78	960	41.78	969	41.78	900	41.78	941	41.78	1067
		41.8	790	41.8	971	41.8	1017	41.8	929	41.8	972	41.8	1024
		41.82	834	41.82	924	41.82	1041	41.82	936	41.82	988	41.82	1048
		41.84	840	41.84	964	41.84	979	41.84	984	41.84	986	41.84	1049
		41.86	865	41.86	1056	41.86	1079	41.86	962	41.86	1032	41.86	1060
		41.88	907	41.88	1069	41.88	1159	41.88	1018	41.88	1004	41.88	997
		41.9	896	41.9	1107	41.9	1135	41.9	1064	41.9	1021	41.9	999
		41.92	982	41.92	1091	41.92	1128	41.92	1057	41.92	1004	41.92	1022
		41.94	980	41.94	1177	41.94	1119	41.94	1052	41.94	1032	41.94	961
		41.96	1047	41.96	1242	41.96	1134	41.96	1081	41.96	1037	41.96	1033
		41.98	1126	41.98	1257	41.98	1058	41.98	1091	41.98	1063	41.98	1044
		42	1111	42	1291	42	1097	42	1090	42	1111	42	1054
		42.02	1101	42.02	1257	42.02	1117	42.02	1144	42.02	1071	42.02	1051
		42.04	1139	42.04	1273	42.04	1022	42.04	1090	42.04	1115	42.04	1103
		42.06	1116	42.06	1164	42.06	987	42.06	1116	42.06	1091	42.06	1041
		42.08	1151	42.08	1226	42.08	1066	42.08	1043	42.08	1123	42.08	1064
		42.1	1161	42.1	1123	42.1	1059	42.1	1092	42.1	1055	42.1	1049
		42.12	1139	42.12	1097	42.12	983	42.12	1024	42.12	1041	42.12	1080
		42.14	1171	42.14	1057	42.14	970	42.14	1049	42.14	1079	42.14	1073
		42.16	1189	42.16	1027	42.16	973	42.16	997	42.16	1066	42.16	1115
		42.18	1188	42.18	979	42.18	907	42.18	964	42.18	1034	42.18	1133
		42.2	1155	42.2	976	42.2	872	42.2	1016	42.2	984	42.2	1136
		42.22	1151	42.22	949	42.22	903	42.22	1004	42.22	945	42.22	1154
		42.24	1122	42.24	963	42.24	849	42.24	950	42.24	990	42.24	1105
		42.26	1116	42.26	960	42.26	859	42.26	929	42.26	1010	42.26	1123
		42.28	1017	42.28	926	42.28	841	42.28	935	42.28	925	42.28	1072
		42.3	1040	42.3	913	42.3	845	42.3	913	42.3	931	42.3	1083
		42.32	1050	42.32	956	42.32	790	42.32	871	42.32	957	42.32	1171
		42.34	1036	42.34	910	42.34	833	42.34	873	42.34	908	42.34	1176
		42.36	989	42.36	904	42.36	838	42.36	858	42.36	880	42.36	1117
		42.38	1018	42.38	935	42.38	824	42.38	823	42.38	880	42.38	1129
		42.4	1009	42.4	957	42.4	829	42.4	857	42.4	918	42.4	1114
		42.42	1037	42.42	925	42.42	768	42.42	812	42.42	909	42.42	1105
		42.44	992	42.44	994	42.44	836	42.44	880	42.44	865	42.44	1181
		42.46	1072	42.46	968	42.46	821	42.46	857	42.46	828	42.46	1142
		42.48	1050	42.48	961	42.48	817	42.48	835	42.48	854	42.48	1175
		42.5	1114	42.5	1026	42.5	827	42.5	878	42.5	881	42.5	1108
		42.52	1132	42.52	1111	42.52	869	42.52	807	42.52	910	42.52	1135
		42.54	1161	42.54	1087	42.54	886	42.54	837	42.54	912	42.54	1097
		42.56	1183	42.56	1131	42.56	888	42.56	841	42.56	882	42.56	1126
		42.58	1249	42.58	1122	42.58	841	42.58	900	42.58	905	42.58	1130
		42.6	1325	42.6	1180	42.6	893	42.6	849	42.6	847	42.6	1202
		42.62	1279	42.62	1208	42.62	986	42.62	954	42.62	888	42.62	1105
		42.64	1356	42.64	1338	42.64	967	42.64	908	42.64	903	42.64	1116
		42.66	1408	42.66	1316	42.66	1014	42.66	867	42.66	945	42.66	1129
		42.68	1417	42.68	1387	42.68	1022	42.68	923	42.68	910	42.68	1133
		42.7	1438	42.7	1441	42.7	1004	42.7	920	42.7	875	42.7	1114
		42.72	1459	42.72	1456	42.72	1121	42.72	949	42.72	949	42.72	1145
		42.74	1508	42.74	1452	42.74	1129	42.74	1022	42.74	934	42.74	1119
		42.76	1424	42.76	1434	42.76	1097	42.76	1047	42.76	1037	42.76	1142
		42.78	1485	42.78	1473	42.78	1102	42.78	1105	42.78	1047	42.78	1148
		42.8	1487	42.8	1342	42.8	1169	42.8	1135	42.8	1061	42.8	1160
		42.82	1456	42.82	1358	42.82	1137	42.82	1109	42.82	1070	42.82	1164
		42.84	1381	42.84	1285	42.84	1142	42.84	1166	42.84	1107	42.84	1153
		42.86	1401	42.86	1276	42.86	1170	42.86	1156	42.86	1258	42.86	1197
		42.88	1301	42.88	1232	42.88	1189	42.88	1210	42.88	1272	42.88	1226
		42.9	1247	42.9	1178	42.9	1216	42.9	1230	42.9	1306	42.9	1270
		42.92	1155	42.92	1180	42.92	1238	42.92	1277	42.92	1342	42.92	1254
		42.94	1155	42.94	1079	42.94	1284	42.94	1255	42.94	1349	42.94	1280
		42.96	1059	42.96	1061	42.96	1221	42.96	1281	42.96	1260	42.96	1205
		42.98	1027	42.98	1078	42.98	1225	42.98	1270	42.98	1249	42.98	1191
		43	951	43	1084	43	1241	43	1271	43	1190	43	1182
		43.02	990	43.02	1009	43.02	1131	43.02	1138	43.02	1251	43.02	1188
		43.04	924	43.04	988	43.04	1055	43.04	1200	43.04	1205	43.04	1113
		43.06	901	43.06	934	43.06	1039	43.06	1164	43.06	1205	43.06	1098
		43.08	906	43.08	942	43.08	994	43.08	1153	43.08	1190	43.08	1097
		43.1	851	43.1	899	43.1	966	43.1	1102	43.1	1148	43.1	1061
		43.12	837	43.12	924	43.12	923	43.12	1081	43.12	1073	43.12	1016
		43.14	830	43.14	864	43.14	838	43.14	1024	43.14	1027	43.14	1022
		43.16	783	43.16	837	43.16	829	43.16	961	43.16	1014	43.16	1073
		43.18	805	43.18	828	43.18	810	43.18	915	43.18	1071	43.18	1045
		43.2	780	43.2	816	43.2	822	43.2	882	43.2	996	43.2	1019
		43.22	759	43.22	763	43.22	768	43.22	856	43.22	946	43.22	1045
		43.24	708	43.24	740	43.24	733	43.24	839	43.24	899	43.24	1054
		43.26	689	43.26	803	43.26	710	43.26	796	43.26	848	43.26	1044
		43.28	681	43.28	798	43.28	719	43.28	751	43.28	876	43.28	1056
		43.3	713	43.3	786	43.3	723	43.3	798	43.3	874	43.3	1059
		43.32	719	43.32	784	43.32	735	43.32	720	43.32	853	43.32	1080
		43.34	707	43.34	738	43.34	724	43.34	758	43.34	838	43.34	1121
		43.36	713	43.36	806	43.36	704	43.36	777	43.36	858	43.36	1070
		43.38	702	43.38	758	43.38	712	43.38	785	43.38	797	43.38	1188
		43.4	718	43.4	746	43.4	723	43.4	787	43.4	790	43.4	1142
		43.42	710	43.42	812	43.42	786	43.42	770	43.42	820	43.42	1176
		43.44	736	43.44	799	43.44	753	43.44	783	43.44	777	43.44	1196
		43.46	700	43.46	776	43.46	783	43.46	755	43.46	855	43.46	1253
		43.48	699	43.48	828	43.48	787	43.48	767	43.48	845	43.48	1303
		43.5	727	43.5	795	43.5	792	43.5	738	43.5	776	43.5	1254
		43.52	735	43.52	774	43.52	825	43.52	824	43.52	840	43.52	1227
		43.54	711	43.54	815	43.54	810	43.54	833	43.54	782	43.54	1309
		43.56	742	43.56	764	43.56	858	43.56	804	43.56	876	43.56	1262
		43.58	748	43.58	779	43.58	866	43.58	837	43.58	892	43.58	1247
		43.6	717	43.6	810	43.6	879	43.6	872	43.6	871	43.6	1188
		43.62	775	43.62	767	43.62	817	43.62	854	43.62	919	43.62	1183
		43.64	743	43.64	797	43.64	857	43.64	853	43.64	874	43.64	1173
		43.66	758	43.66	801	43.66	784	43.66	878	43.66	863	43.66	1126
		43.68	739	43.68	785	43.68	772	43.68	896	43.68	860	43.68	1069
		43.7	785	43.7	821	43.7	740	43.7	871	43.7	891	43.7	1086
		43.72	758	43.72	785	43.72	694	43.72	821	43.72	856	43.72	1052
		43.74	794	43.74	822	43.74	721	43.74	790	43.74	847	43.74	1066
		43.76	811	43.76	867	43.76	698	43.76	767	43.76	826	43.76	1035
		43.78	785	43.78	851	43.78	667	43.78	771	43.78	816	43.78	960
		43.8	803	43.8	857	43.8	707	43.8	779	43.8	800	43.8	921
		43.82	804	43.82	887	43.82	721	43.82	744	43.82	808	43.82	939
		43.84	847	43.84	883	43.84	669	43.84	701	43.84	789	43.84	915
		43.86	854	43.86	910	43.86	664	43.86	763	43.86	770	43.86	880
		43.88	910	43.88	917	43.88	668	43.88	702	43.88	775	43.88	860
		43.9	874	43.9	964	43.9	647	43.9	721	43.9	745	43.9	880
		43.92	951	43.92	1010	43.92	660	43.92	743	43.92	723	43.92	866
		43.94	958	43.94	1016	43.94	678	43.94	749	43.94	712	43.94	868
		43.96	979	43.96	1048	43.96	688	43.96	682	43.96	729	43.96	872
		43.98	985	43.98	1094	43.98	694	43.98	696	43.98	760	43.98	804
		44	1065	44	1096	44	705	44	710	44	682	44	816
		44.02	1091	44.02	1089	44.02	704	44.02	698	44.02	768	44.02	879
		44.04	1183	44.04	1148	44.04	743	44.04	714	44.04	755	44.04	866
		44.06	1199	44.06	1169	44.06	671	44.06	722	44.06	766	44.06	832
		44.08	1239	44.08	1190	44.08	666	44.08	720	44.08	768	44.08	877
		44.1	1277	44.1	1220	44.1	689	44.1	740	44.1	745	44.1	860
		44.12	1333	44.12	1197	44.12	734	44.12	738	44.12	718	44.12	845
		44.14	1274	44.14	1192	44.14	751	44.14	708	44.14	789	44.14	819
		44.16	1290	44.16	1175	44.16	740	44.16	718	44.16	749	44.16	828
		44.18	1286	44.18	1131	44.18	738	44.18	702	44.18	705	44.18	824
		44.2	1319	44.2	1143	44.2	720	44.2	724	44.2	786	44.2	850
		44.22	1260	44.22	1077	44.22	732	44.22	752	44.22	701	44.22	842
		44.24	1178	44.24	1066	44.24	722	44.24	733	44.24	701	44.24	814
		44.26	1162	44.26	986	44.26	719	44.26	735	44.26	762	44.26	806
		44.28	1141	44.28	944	44.28	750	44.28	739	44.28	756	44.28	783
		44.3	1144	44.3	971	44.3	730	44.3	750	44.3	786	44.3	823
		44.32	1078	44.32	931	44.32	722	44.32	743	44.32	813	44.32	803
		44.34	1035	44.34	919	44.34	749	44.34	751	44.34	781	44.34	793
		44.36	1007	44.36	863	44.36	712	44.36	764	44.36	806	44.36	795
		44.38	1073	44.38	910	44.38	705	44.38	775	44.38	824	44.38	789
		44.4	1005	44.4	846	44.4	753	44.4	805	44.4	784	44.4	906
		44.42	949	44.42	838	44.42	723	44.42	748	44.42	785	44.42	801
		44.44	939	44.44	860	44.44	732	44.44	762	44.44	780	44.44	775
		44.46	945	44.46	785	44.46	717	44.46	748	44.46	768	44.46	785
		44.48	879	44.48	794	44.48	686	44.48	787	44.48	788	44.48	846
		44.5	878	44.5	768	44.5	728	44.5	747	44.5	792	44.5	836
		44.52	965	44.52	800	44.52	719	44.52	790	44.52	776	44.52	802
		44.54	910	44.54	834	44.54	748	44.54	771	44.54	745	44.54	783
		44.56	884	44.56	872	44.56	780	44.56	795	44.56	772	44.56	803
		44.58	963	44.58	842	44.58	753	44.58	775	44.58	810	44.58	800
		44.6	908	44.6	788	44.6	779	44.6	773	44.6	796	44.6	790
		44.62	899	44.62	814	44.62	730	44.62	754	44.62	801	44.62	747
		44.64	974	44.64	857	44.64	742	44.64	734	44.64	800	44.64	791
		44.66	949	44.66	890	44.66	756	44.66	719	44.66	735	44.66	842
		44.68	957	44.68	832	44.68	706	44.68	750	44.68	760	44.68	814
		44.7	997	44.7	875	44.7	664	44.7	765	44.7	730	44.7	830
		44.72	1011	44.72	868	44.72	652	44.72	778	44.72	752	44.72	790
		44.74	984	44.74	904	44.74	680	44.74	724	44.74	746	44.74	774
		44.76	992	44.76	944	44.76	711	44.76	699	44.76	747	44.76	795
		44.78	1042	44.78	938	44.78	696	44.78	716	44.78	722	44.78	814
		44.8	1099	44.8	925	44.8	732	44.8	724	44.8	736	44.8	773
		44.82	1116	44.82	943	44.82	772	44.82	697	44.82	757	44.82	759
		44.84	1112	44.84	891	44.84	685	44.84	698	44.84	699	44.84	769
		44.86	1031	44.86	919	44.86	732	44.86	717	44.86	721	44.86	769
		44.88	1042	44.88	936	44.88	771	44.88	683	44.88	739	44.88	802
		44.9	982	44.9	945	44.9	796	44.9	732	44.9	731	44.9	770
		44.92	998	44.92	937	44.92	774	44.92	739	44.92	736	44.92	802
		44.94	911	44.94	865	44.94	776	44.94	737	44.94	743	44.94	789
[truncated: 254 more rows]

## Sheet: Figure1c
After hydrothermal treatment				Fresh
δAl(ppm)	Intensity	δP(ppm)	Intensity	δAl(ppm)	Intensity	δP(ppm)	Intensity
-442.216	-1531.75	-148.771	6465.46	-442.216	-1726.03	-148.771	4318.3
-441.229	-1755.94	-148.735	6361.97	-441.229	-2628.7	-148.735	4387.83
-440.242	-2531.14	-148.699	6271.01	-440.242	-3040.87	-148.699	4456.47
-439.255	-2981.19	-148.664	6201.31	-439.255	-3616.45	-148.664	4527.11
-438.268	-3403.88	-148.628	6159.45	-438.268	-4371.43	-148.628	4600.94
-437.281	-4195.1	-148.592	6147.61	-437.281	-4634.43	-148.592	4676.72
-436.294	-4455.46	-148.556	6162.71	-436.294	-5604.56	-148.556	4751.05
-435.308	-5271.47	-148.52	6197.68	-435.308	-5493.49	-148.52	4818.86
-434.321	-5465.74	-148.484	6243.96	-434.321	-6338.98	-148.484	4875.02
-433.334	-6403.62	-148.448	6293.59	-433.334	-6343.83	-148.448	4916.69
-432.347	-6408.78	-148.412	6339.89	-432.347	-7025.6	-148.412	4944.75
-431.36	-6909.59	-148.376	6376.88	-431.36	-7337.02	-148.376	4962.72
-430.373	-7168.68	-148.341	6399.12	-430.373	-7260.11	-148.341	4973.81
-429.386	-6760.35	-148.305	6402.58	-429.386	-7994.55	-148.305	4979.44
-428.399	-7441.22	-148.269	6386.13	-428.399	-7038.65	-148.269	4979.8
-427.413	-5216.06	-148.233	6352.09	-427.413	-7562.26	-148.233	4975.44
-426.426	-2784.47	-148.197	6305.91	-426.426	-4726.82	-148.197	4967.75
-425.439	3784.47	-148.161	6255.21	-425.439	-1283.01	-148.161	4958.53
-424.452	11963	-148.125	6207.67	-424.452	5966.65	-148.125	4949.44
-423.465	25529.2	-148.089	6167.8	-423.465	15974.1	-148.089	4941.19
-422.478	42613.1	-148.053	6134.86	-422.478	28332.1	-148.053	4933.31
-421.491	41546.8	-148.017	6103.59	-421.491	49013	-148.017	4924.61
-420.504	35840.6	-147.982	6067.45	-420.504	50114.5	-147.982	4914.52
-419.518	25998.8	-147.946	6020.89	-419.518	40595.8	-147.946	4904.05
-418.531	8962.88	-147.91	5960.16	-418.531	30372.3	-147.91	4895.73
-417.544	2883.57	-147.874	5883.46	-417.544	8803.47	-147.874	4892.02
-416.557	162.865	-147.838	5792.01	-416.557	-301.998	-147.838	4893.83
-415.57	-1282.47	-147.802	5690.83	-415.57	-2156.21	-147.802	4900.61
-414.583	-1423.05	-147.766	5588.38	-414.583	-4060.15	-147.766	4911.89
-413.596	-2402.15	-147.73	5495.27	-413.596	-3275.13	-147.73	4929.27
-412.609	-1794.71	-147.694	5422.4	-412.609	-4522.99	-147.694	4956.11
-411.622	-1524.15	-147.659	5379.23	-411.622	-3630.58	-147.659	4994.66
-410.636	-597.607	-147.623	5372.82	-410.636	-3128.13	-147.623	5042.5
-409.649	-630.833	-147.587	5406.95	-409.649	-1650.44	-147.587	5091.42
-408.662	-679.688	-147.551	5481.37	-408.662	-989.364	-147.551	5129.55
-407.675	-898.198	-147.515	5591.06	-407.675	-1506.84	-147.515	5145.89
-406.688	-777.41	-147.479	5726.66	-406.688	-1420.64	-147.479	5134.55
-405.701	-368.496	-147.443	5876.67	-405.701	-1396.88	-147.443	5096.11
-404.714	-785.151	-147.407	6029.76	-404.714	-779.332	-147.407	5035.08
-403.727	-942.301	-147.371	6175.93	-403.727	-1255.5	-147.371	4955.3
-402.741	-2246.24	-147.336	6306.8	-402.741	-1355.28	-147.336	4856.28
-401.754	-2891.94	-147.3	6415.16	-401.754	-2853.05	-147.3	4733.23
-400.767	-3368.67	-147.264	6494.66	-400.767	-3916.67	-147.264	4580.38
-399.78	-3731.16	-147.228	6539.38	-399.78	-4033.51	-147.228	4396.14
-398.793	-4078.25	-147.192	6544.27	-398.793	-4761.82	-147.192	4185.86
-397.806	-5038.76	-147.156	6505.91	-397.806	-5034.81	-147.156	3961.02
-396.819	-5301.59	-147.12	6423.08	-396.819	-6144.2	-147.12	3735.11
-395.832	-5932.62	-147.084	6296.57	-395.832	-6408.96	-147.084	3519.61
-394.846	-6071.85	-147.048	6129.77	-394.846	-6892.56	-147.048	3321.88
-393.859	-6421.54	-147.013	5930.5	-393.859	-7383.7	-147.013	3145.61
-392.872	-6685.18	-146.977	5712.48	-392.872	-7558.39	-146.977	2992.47
-391.885	-6890.07	-146.941	5493.76	-391.885	-7915.05	-146.941	2863.41
-390.898	-7472.68	-146.905	5291.84	-390.898	-7950.26	-146.905	2759.84
-389.911	-7488.67	-146.869	5118.62	-389.911	-8393.4	-146.869	2684.23
-388.924	-7881.84	-146.833	4978.41	-388.924	-8435.02	-146.833	2639.75
-387.937	-7904.07	-146.797	4869.98	-387.937	-8935.99	-146.797	2628.53
-386.951	-8198.91	-146.761	4789.48	-386.951	-9090.49	-146.761	2649.33
-385.964	-8276.94	-146.725	4732.55	-385.964	-9287.89	-146.725	2695.91
-384.977	-8195.61	-146.69	4695.11	-384.977	-9406.79	-146.69	2757.78
-383.99	-8598.41	-146.654	4674.3	-383.99	-9077.16	-146.654	2823.08
-383.003	-8573.03	-146.618	4669.38	-383.003	-9311.73	-146.618	2882.59
-382.016	-8856.14	-146.582	4681.52	-382.016	-9179.29	-146.582	2932.89
-381.029	-9015.9	-146.546	4711.73	-381.029	-9512.96	-146.546	2976.53
-380.042	-9219.06	-146.51	4758.12	-380.042	-9432.29	-146.51	3019.22
-379.056	-9203.06	-146.474	4814.39	-379.056	-9499.64	-146.474	3065.81
-378.069	-9259.43	-146.438	4871.02	-378.069	-9786.44	-146.438	3117.77
-377.082	-9567.75	-146.402	4918.56	-377.082	-9791.15	-146.402	3173.03
-376.095	-9615.89	-146.367	4950.88	-376.095	-10220	-146.367	3227.95
-375.108	-9800.27	-146.331	4966.34	-375.108	-10095.1	-146.331	3279.25
-374.121	-9735.8	-146.295	4967.48	-374.121	-10164.2	-146.295	3324.95
-373.134	-9894.96	-146.259	4959.98	-373.134	-10044.6	-146.259	3364.91
-372.147	-9903.48	-146.223	4951.34	-372.147	-10276.6	-146.223	3401.36
-371.161	-9927.64	-146.187	4948.24	-371.161	-10507.4	-146.187	3439.41
-370.174	-9954.99	-146.151	4954.74	-370.174	-10461	-146.151	3486.06
-369.187	-10019.8	-146.115	4971.91	-369.187	-10732.2	-146.115	3548.27
-368.2	-10288.6	-146.079	4998.95	-368.2	-10617.1	-146.079	3630.37
-367.213	-10161.6	-146.044	5033.73	-367.213	-10912.1	-146.044	3732.47
-366.226	-10413.3	-146.008	5072.83	-366.226	-10840.5	-146.008	3849.55
-365.239	-10581.2	-145.972	5111.91	-365.239	-10991	-145.972	3972.58
-364.252	-10772.1	-145.936	5147.05	-364.252	-11163.1	-145.936	4090.59
-363.266	-10662.1	-145.9	5176.16	-363.266	-11047.6	-145.9	4193.31
-362.279	-10668.7	-145.864	5200.1	-362.279	-11149.8	-145.864	4272.83
-361.292	-11117	-145.828	5223.22	-361.292	-11036.5	-145.828	4324.55
-360.305	-11151.5	-145.792	5252.61	-360.305	-11317.4	-145.792	4347.44
-359.318	-11482.5	-145.756	5296.13	-359.318	-11225.9	-145.756	4344.03
-358.331	-11238	-145.721	5359.61	-358.331	-11374.7	-145.721	4319.61
-357.344	-11113.9	-145.685	5443.83	-357.344	-11428.4	-145.685	4281.3
-356.357	-11207.5	-145.649	5543.06	-356.357	-11444.6	-145.649	4237.91
-355.371	-11287.5	-145.613	5646.28	-355.371	-11560.2	-145.613	4199.95
-354.384	-11558.3	-145.577	5741	-354.384	-11485.2	-145.577	4178.64
-353.397	-11536.4	-145.541	5817.6	-353.397	-11813.1	-145.541	4182.97
-352.41	-11840.9	-145.505	5870.81	-352.41	-11725	-145.505	4216.84
-351.423	-11763.8	-145.469	5898.37	-351.423	-12046.6	-145.469	4277.44
-350.436	-11950.9	-145.433	5898.75	-350.436	-11954.3	-145.433	4356.69
-349.449	-11869.5	-145.397	5870.29	-349.449	-11935.2	-145.397	4444.27
-348.462	-11876.1	-145.362	5812.57	-348.462	-11865.9	-145.362	4530.67
-347.476	-11981.8	-145.326	5728.22	-347.476	-11792.2	-145.326	4609.45
-346.489	-11758.2	-145.29	5623.05	-346.489	-12258.3	-145.29	4678.45
-345.502	-12251.5	-145.254	5504.2	-345.502	-11984.2	-145.254	4740.11
-344.515	-12154	-145.218	5378.35	-344.515	-12468.4	-145.218	4798.91
-343.528	-12513.4	-145.182	5252.32	-343.528	-12167	-145.182	4858.2
-342.541	-12433.5	-145.146	5134.39	-342.541	-12339.1	-145.146	4917.33
-341.554	-12539.4	-145.11	5033.88	-341.554	-12472.8	-145.11	4971.5
-340.567	-12704.9	-145.074	4958.09	-340.567	-12280	-145.074	5013.83
-339.581	-12401.3	-145.039	4909.72	-339.581	-12597.8	-145.039	5037.83
-338.594	-12817.6	-145.003	4887.04	-338.594	-11940.9	-145.003	5038.56
-337.607	-11970.1	-144.967	4885.97	-337.607	-12620.4	-144.967	5012.19
-336.62	-11927.4	-144.931	4901.55	-336.62	-11538.6	-144.931	4955.08
-335.633	-10305.6	-144.895	4927.37	-335.633	-11365.5	-144.895	4863.8
-334.646	-7896.86	-144.859	4955.09	-334.646	-9778.4	-144.859	4737.08
-333.659	-2737.14	-144.823	4975.69	-333.659	-5731.31	-144.823	4577.44
-332.672	5585.76	-144.787	4981.73	-332.672	-263.982	-144.787	4390.86
-331.686	16297.8	-144.751	4969.13	-331.686	9994	-144.751	4185.22
-330.699	36197.8	-144.716	4936.75	-330.699	20163.2	-144.716	3968.36
-329.712	42016.1	-144.68	4884.98	-329.712	41603	-144.68	3746.84
-328.725	33854.7	-144.644	4814.07	-328.725	52687.1	-144.644	3525.78
-327.738	26665.1	-144.608	4723.26	-327.738	41233.8	-144.608	3309.28
-326.751	9616.2	-144.572	4611.07	-326.751	32405.1	-144.572	3101.02
-325.764	-1173.63	-144.536	4477.09	-325.764	12802.3	-144.536	2903.94
-324.777	-3613.96	-144.5	4324.08	-324.777	-3366.38	-144.5	2719.45
-323.791	-6244.66	-144.464	4159.41	-323.791	-5188.44	-144.464	2547.28
-322.804	-6049.08	-144.428	3994.38	-322.804	-8375.48	-144.428	2386.78
-321.817	-7266.49	-144.393	3841.73	-321.817	-7704.2	-144.393	2238.34
-320.83	-6926.79	-144.357	3712.59	-320.83	-8353.85	-144.357	2103.34
-319.843	-6670.18	-144.321	3614.41	-319.843	-8144.17	-144.321	1982.31
-318.856	-5887.67	-144.285	3550.46	-318.856	-7068.4	-144.285	1873.06
-317.869	-5274.88	-144.249	3519.82	-317.869	-6451.07	-144.249	1770.72
-316.882	-5773.54	-144.213	3516.75	-316.882	-4896.11	-144.213	1669.17
-315.896	-5341.14	-144.177	3530.26	-315.896	-5698.64	-144.177	1563.75
-314.909	-5652.7	-144.141	3545.55	-314.909	-5361.39	-144.141	1453.2
-313.922	-5116.56	-144.105	3548.45	-313.922	-5702.36	-144.105	1340.2
-312.935	-5539.16	-144.07	3530.81	-312.935	-5174.09	-144.07	1229.75
-311.948	-5766.04	-144.034	3494.04	-311.948	-4893.79	-144.034	1127.58
-310.961	-6613.92	-143.998	3448.25	-310.961	-5337.18	-143.998	1039.08
-309.974	-7914.36	-143.962	3407.66	-309.974	-6236.43	-143.962	968.891
-308.987	-7978.57	-143.926	3384.71	-308.987	-8030.24	-143.926	920.375
-308	-8674.31	-143.89	3385.98	-308	-7892.17	-143.89	895.453
-307.014	-8776.8	-143.854	3411.7	-307.014	-8674.16	-143.854	895.656
-306.027	-9652.7	-143.818	3457.61	-306.027	-8862.09	-143.818	923.578
-305.04	-10133.6	-143.782	3517.62	-305.04	-9724.64	-143.782	982.172
-304.053	-10684	-143.747	3585.31	-304.053	-10819.3	-143.747	1071.73
-303.066	-11223.6	-143.711	3655.27	-303.066	-11064.1	-143.711	1187.45
-302.079	-11230.3	-143.675	3724.3	-302.079	-11668.9	-143.675	1320.61
-301.092	-11769.7	-143.639	3791.68	-301.092	-11484.4	-143.639	1463.06
-300.105	-11643.2	-143.603	3857.79	-300.105	-12182.2	-143.603	1610.84
-299.119	-12242.3	-143.567	3922.35	-299.119	-11989.9	-143.567	1764.08
-298.132	-12242.6	-143.531	3984.26	-298.132	-12222.2	-143.531	1924.33
-297.145	-12706.4	-143.495	4042.66	-297.145	-12451.7	-143.495	2091.75
-296.158	-13129.7	-143.459	4098.17	-296.158	-12674.9	-143.459	2263.91
-295.171	-13011.6	-143.424	4152.99	-295.171	-13419.3	-143.424	2436
-294.184	-13475.9	-143.388	4210.07	-294.184	-13189.9	-143.388	2602.06
-293.197	-13134.5	-143.352	4272.05	-293.197	-13747.8	-143.352	2756.23
-292.21	-13537.5	-143.316	4340.03	-292.21	-13492.2	-143.316	2893
-291.224	-13426	-143.28	4412.84	-291.224	-13390.2	-143.28	3006.91
-290.237	-13646	-143.244	4486.43	-290.237	-13376.7	-143.244	3092.92
-289.25	-13872.6	-143.208	4554.15	-289.25	-13570.7	-143.208	3149.2
-288.263	-13845.2	-143.172	4608.1	-288.263	-13690.2	-143.172	3179.66
-287.276	-14464.6	-143.136	4641.23	-287.276	-13381.6	-143.136	3194.33
-286.289	-14180.5	-143.1	4648.98	-286.289	-14058.4	-143.1	3205.62
-285.302	-14322.9	-143.065	4630.03	-285.302	-14004.7	-143.065	3222.25
-284.315	-14203.7	-143.029	4586.3	-284.315	-14350.8	-143.029	3244.23
-283.329	-14544.6	-142.993	4522.7	-283.329	-14119.4	-142.993	3262.19
-282.342	-14708.4	-142.957	4446.3	-282.342	-14198.4	-142.957	3261.03
-281.355	-14616.7	-142.921	4364.77	-281.355	-14532.7	-142.921	3226.09
-280.368	-14910.5	-142.885	4284.3	-280.368	-14437.5	-142.885	3148.44
-279.381	-14689.4	-142.849	4208.9	-279.381	-14953.7	-142.849	3027.97
-278.394	-15095	-142.813	4140.49	-278.394	-14692.2	-142.813	2873.2
-277.407	-14989.2	-142.777	4080.2	-277.407	-15075.3	-142.777	2698.36
-276.42	-15134.3	-142.742	4029.25	-276.42	-14859	-142.742	2519.91
-275.434	-15286	-142.706	3989.26	-275.434	-14920.9	-142.706	2354.7
-274.447	-15370.5	-142.67	3961.35	-274.447	-15106.2	-142.67	2218.88
-273.46	-15450.3	-142.634	3944.74	-273.46	-15012.7	-142.634	2126.03
-272.473	-15376.6	-142.598	3935.48	-272.473	-15247.9	-142.598	2084.27
-271.486	-15601.8	-142.562	3926.45	-271.486	-14853.2	-142.562	2093.64
-270.499	-15318.3	-142.526	3909.15	-270.499	-15284.3	-142.526	2146.94
-269.512	-15783.8	-142.49	3876.17	-269.512	-15024.2	-142.49	2233.3
-268.525	-15640.6	-142.454	3822.9	-268.525	-15377.3	-142.454	2341.69
-267.539	-15857.5	-142.419	3747.73	-267.539	-15523.6	-142.419	2461.72
-266.552	-16004.5	-142.383	3652.2	-266.552	-15445.5	-142.383	2582.86
-265.565	-15685.7	-142.347	3541.13	-265.565	-15742.6	-142.347	2694.16
-264.578	-16181.5	-142.311	3422.52	-264.578	-15364.9	-142.311	2785.7
-263.591	-15873.6	-142.275	3305.31	-263.591	-15854.5	-142.275	2850.58
-262.604	-16151	-142.239	3196.66	-262.604	-15524.2	-142.239	2885.45
-261.617	-16113	-142.203	3100.65	-261.617	-15872.3	-142.203	2890.52
-260.63	-16390.6	-142.167	3019.8	-260.63	-15840.4	-142.167	2869.36
-259.644	-16493.2	-142.131	2957.41	-259.644	-15769.7	-142.131	2828.45
-258.657	-16269.9	-142.096	2917.99	-258.657	-15936.8	-142.096	2775.36
-257.67	-16548.2	-142.06	2905.51	-257.67	-15696.7	-142.06	2715.33
-256.683	-16295.6	-142.024	2921.37	-256.683	-16330	-142.024	2648.17
-255.696	-16820.6	-141.988	2964.22	-255.696	-15762.3	-141.988	2567.2
-254.709	-16515.2	-141.952	3031.04	-254.709	-16154	-141.952	2462.63
-253.722	-16733.5	-141.916	3118.07	-253.722	-15833.1	-141.916	2327.91
-252.735	-16713.3	-141.88	3220.77	-252.735	-15943.6	-141.88	2165.48
-251.749	-16635.6	-141.844	3332.73	-251.749	-16266.7	-141.844	1987.31
-250.762	-16884.6	-141.808	3444.59	-250.762	-15915.9	-141.808	1809.7
-249.775	-16508.6	-141.773	3543.37	-249.775	-16450.7	-141.773	1645.66
-248.788	-17127.5	-141.737	3613.45	-248.788	-15800.8	-141.737	1499.89
-247.801	-16425.3	-141.701	3639.6	-247.801	-16557	-141.701	1368.56
-246.814	-16772.7	-141.665	3611.34	-246.814	-15756.7	-141.665	1244.11
-245.827	-16223.8	-141.629	3526.1	-245.827	-15889.5	-141.629	1121.03
-244.84	-15669.1	-141.593	3388.98	-244.84	-15490.6	-141.593	999.156
-243.854	-15011.6	-141.557	3209.37	-243.854	-14244.4	-141.557	883.125
-242.867	-11680.4	-141.521	2997.12	-242.867	-14031.3	-141.521	780.813
-241.88	-7667.55	-141.485	2760.21	-241.88	-9485.78	-141.485	702.234
-240.893	469.401	-141.45	2674.27	-240.893	-4924.65	-141.45	614.859
-239.906	8946.87	-141.414	2529.71	-239.906	4867.25	-141.414	521.344
-238.919	26369.3	-141.378	2376.05	-238.919	14238.3	-141.378	461.766
-237.932	40068.8	-141.342	2218.8	-237.932	30641.2	-141.342	434.094
-236.945	32963.9	-141.306	2066.08	-236.945	50010.5	-141.306	432.75
-235.959	25881.6	-141.27	1927.38	-235.959	42501.2	-141.27	450.234
-234.972	12214	-141.234	1811.72	-234.972	32067	-141.234	478.234
-233.985	-3654.27	-141.198	1726.55	-233.985	18208.7	-141.198	508.969
-232.998	-7398.92	-141.162	1677.63	-232.998	-3636.91	-141.162	536.766
-232.011	-10236.7	-141.127	1668.96	-232.011	-9192.61	-141.127	559.219
-231.024	-10806	-141.091	1702.51	-231.024	-11365.1	-141.091	576.656
-230.037	-11378.7	-141.055	1777.44	-230.037	-12348.5	-141.055	591
-229.05	-12101.6	-141.019	1889.2	-229.05	-11818	-141.019	604.687
-228.064	-11286.3	-140.983	2028.59	-228.064	-12571.4	-140.983	620.375
-227.077	-10943.2	-140.947	2181.91	-227.077	-11172.3	-140.947	641
-226.09	-9818.87	-140.911	2332.46	-226.09	-10722.8	-140.911	669.437
-225.103	-10062.4	-140.875	2463.8	-225.103	-9301.6	-140.875	708.469
-224.116	-10201.3	-140.839	2563.87	-224.116	-9255.09	-140.839	761.109
-223.129	-10208.4	-140.803	2627.97	-223.129	-9659.56	-140.803	830.406
-222.142	-10021.1	-140.768	2658.66	-222.142	-9695.82	-140.768	918.422
-221.155	-9767.94	-140.732	2662.39	-221.155	-9456.3	-140.732	1024.86
-220.169	-9942.02	-140.696	2644.71	-220.169	-9051.83	-140.696	1147.02
-219.182	-10649.9	-140.66	2607.13	-219.182	-9254.1	-140.66	1281.37
-218.195	-12050.1	-140.624	2547.05	-218.195	-9494.45	-140.624	1424.72
-217.208	-12355.6	-140.588	2460.22	-217.208	-11356.9	-140.588	1573.78
-216.221	-12773	-140.552	2344.32	-216.221	-11891.5	-140.552	1724.02
-215.234	-13196.3	-140.516	2201.83	-215.234	-12259.1	-140.516	1869.37
-214.247	-13826.5	-140.48	2041.1	-214.247	-12915.9	-140.48	2004.58
-213.26	-14513	-140.445	1875.29	-213.26	-13249.8	-140.445	2127.83
-212.274	-15015.3	-140.409	1718.94	-212.274	-14281.4	-140.409	2241.72
-211.287	-15678.4	-140.373	1584	-211.287	-14639.7	-140.373	2351.12
-210.3	-15648	-140.337	1476.91	-210.3	-15429.8	-140.337	2459.62
-209.313	-16085.8	-140.301	1397.91	-209.313	-15540.3	-140.301	2567.17
-208.326	-16304.5	-140.265	1342.12	-208.326	-15685.7	-140.265	2670.77
-207.339	-16543.7	-140.229	1302.06	-207.339	-16091.1	-140.229	2767.2
-206.352	-16711.5	-140.193	1271.68	-206.352	-16142.8	-140.193	2855.22
-205.365	-16791.8	-140.157	1248.91	-205.365	-16471.6	-140.157	2935.06
-204.379	-17470	-140.122	1234.85	-204.379	-16549.7	-140.122	3005.91
-203.392	-17525.7	-140.086	1229.88	-203.392	-16992.1	-140.086	3064.22
-202.405	-17833.2	-140.05	1231.46	-202.405	-17060.7	-140.05	3104.87
-201.418	-17937.3	-140.014	1236.11	-201.418	-17181.5	-140.014	3124.14
-200.431	-17897.6	-139.978	1242.82	-200.431	-17102.7	-139.978	3121.8
-199.444	-18020.7	-139.942	1254.15	-199.444	-17020	-139.942	3101.34
-198.457	-17970.8	-139.906	1273.51	-198.457	-17190.8	-139.906	3067.94
-197.47	-18330.2	-139.87	1301.65	-197.47	-16972	-139.87	3025.98
-196.483	-18409.2	-139.834	1335.21	-196.483	-17196.5	-139.834	2977.02
-195.497	-18475.4	-139.799	1368.12	-195.497	-17320.7	-139.799	2919.13
-194.51	-18509.8	-139.763	1394.37	-194.51	-17641	-139.763	2848.06
-193.523	-18607.2	-139.727	1409.8	-193.523	-17848	-139.727	2759.89
-192.536	-18661	-139.691	1412.14	-192.536	-18046.3	-139.691	2654.44
-191.549	-18596.6	-139.655	1400.63	-191.549	-18104.2	-139.655	2537.53
-190.562	-18820.1	-139.619	1376.76	-190.562	-17948.6	-139.619	2419.75
-189.575	-18881.7	-139.583	1345.48	-189.575	-18158.6	-139.583	2311.83
-188.588	-18933.6	-139.547	1315.25	-188.588	-18031	-139.547	2220.5
-187.602	-18993.4	-139.511	1296.1	-187.602	-18330.1	-139.511	2147.06
-186.615	-19162.7	-139.476	1296.87	-186.615	-18330.4	-139.476	2088.94
-185.628	-19057.5	-139.44	1322.71	-185.628	-18402.8	-139.44	2041.63
-184.641	-19145.8	-139.404	1373.77	-184.641	-18567.4	-139.404	1999.33
-183.654	-19429.4	-139.368	1444.86	-183.654	-18515.8	-139.368	1954.77
-182.667	-19385.7	-139.332	1525.09	-182.667	-18790.6	-139.332	1899.36
-181.68	-19723.5	-139.296	1598.77	-181.68	-18501.4	-139.296	1824.31
-180.693	-19712	-139.26	1648.21	-180.693	-18670.9	-139.26	1722.52
-179.707	-19662.8	-139.224	1659.18	-179.707	-18659.6	-139.224	1590.84
-178.72	-19704.6	-139.188	1626.27	-178.72	-18769.6	-139.188	1431.44
-177.733	-19656.7	-139.153	1555.36	-177.733	-18930.4	-139.153	1252.2
-176.746	-19862.5	-139.117	1461.39	-176.746	-18802.7	-139.117	1065.44
-175.759	-19936.9	-139.081	1362.36	-175.759	-19075.3	-139.081	886.813
-174.772	-19985	-139.045	1272.54	-174.772	-18907.4	-139.045	734.297
-173.785	-19997.8	-139.009	1198.25	-173.785	-19185.9	-139.009	626.297
-172.798	-20102.1	-138.973	1138.49	-172.798	-19075.9	-138.973	577.141
-171.812	-20026.2	-138.937	1088.89	-171.812	-19040.6	-138.937	593.047
-170.825	-20189	-138.901	1045.2	-170.825	-19101.8	-138.901	671.172
-169.838	-20239.1	-138.865	1004.34	-169.838	-19047.4	-138.865	801.687
-168.851	-20262.6	-138.83	963.844	-168.851	-19314.8	-138.83	970.094
-167.864	-20510.9	-138.794	922.141	-167.864	-19148.5	-138.794	1158.95
-166.877	-20380.4	-138.758	879.664	-166.877	-19388.4	-138.758	1349.52
-165.89	-20625	-138.722	839.922	-165.89	-19147.7	-138.722	1524.77
-164.903	-20461.8	-138.686	809.305	-164.903	-19433	-138.686	1672.64
-163.917	-20448.6	-138.65	795.344	-163.917	-19394.5	-138.65	1787.37
-162.93	-20397.7	-138.614	803.734	-162.93	-19342.9	-138.614	1867.95
-161.943	-20415.2	-138.578	835.664	-161.943	-19701.2	-138.578	1915.72
-160.956	-20707.2	-138.542	886.984	-160.956	-19248.1	-138.542	1933.5
-159.969	-20506.3	-138.507	950.469	-159.969	-19599.8	-138.507	1926
-158.982	-20874.8	-138.471	1019.48	-158.982	-19267.2	-138.471	1899.5
-157.995	-20486.1	-138.435	1090.77	-157.995	-19587.7	-138.435	1859.27
-157.008	-20685.6	-138.399	1164.32	-157.008	-19316.8	-138.399	1806.95
-156.022	-20600.7	-138.363	1240.46	-156.022	-19183.4	-138.363	1740.55
-155.035	-20259.4	-138.327	1316.69	-155.035	-19428.4	-138.327	1656.97
-154.048	-20228.4	-138.291	1386.36	-154.048	-18795	-138.291	1555.63
-153.061	-19231	-138.255	1439.77	-153.061	-19049.2	-138.255	1440.47
-152.074	-18804.9	-138.219	1466.79	-152.074	-17437.6	-138.219	1319.56
-151.087	-16191.8	-138.183	1460	-151.087	-17171.5	-138.183	1202.44
-150.1	-13370.3	-138.148	1417.67	-150.1	-14292.8	-138.148	1096.92
-149.113	-7202.94	-138.112	1346.05	-149.113	-9781.29	-138.112	1007.17
-148.127	1410.41	-138.076	1259.02	-148.127	-3161.93	-138.076	933.484
-147.14	15134	-138.04	1173.98	-147.14	7283.11	-138.04	873.234
-146.153	34579.9	-138.004	1105.41	-146.153	19578	-138.004	823.281
-145.166	33849.7	-137.968	1059.47	-145.166	42656.9	-137.968	782.594
-144.179	24132.2	-137.932	1032.76	-144.179	46659.3	-137.932	754.531
-143.192	14314.7	-137.896	1015.41	-143.192	32475.5	-137.896	746.484
-142.205	-3858.65	-137.86	997.016	-142.205	21869.5	-137.86	767.328
-141.218	-11292	-137.825	971.977	-141.218	-422.092	-137.825	823.547
-140.232	-13609.3	-137.789	941.492	-140.232	-12418.5	-137.789	916.234
-139.245	-15508.8	-137.753	911.375	-139.245	-13534.2	-137.753	1040.89
-138.258	-15208.1	-137.717	887.656	-138.258	-16217.1	-137.717	1189.87
-137.271	-16472.3	-137.681	873.008	-137.271	-14785.5	-137.681	1355.73
-136.284	-15460.5	-137.645	865.188	-136.284	-16000.3	-137.645	1532.06
-135.297	-15360.5	-137.609	857.828	-135.297	-14865.5	-137.609	1712.34
-134.31	-14384	-137.573	842.828	-134.31	-14101.7	-137.573	1888.08
-133.323	-14106.8	-137.537	812.922	-133.323	-13066.6	-137.537	2048.19
-132.337	-14366.8	-137.502	762.555	-132.337	-12013.7	-137.502	2180.86
-131.35	-14086.6	-137.466	687.648	-131.35	-12986.8	-137.466	2277.3
-130.363	-14279.7	-137.43	586.266	-130.363	-12504.2	-137.43	2335.39
-129.376	-13809.4	-137.394	461.078	-129.376	-12901.8	-137.394	2360.27
-128.389	-14433.3	-137.358	321.133	-128.389	-12159.4	-137.358	2360.97
-127.402	-14458	-137.322	180.805	-127.402	-12403.5	-137.322	2344.95
-126.415	-15715.4	-137.286	56.5234	-126.415	-12546.4	-137.286	2313.61
-125.428	-16315.1	-137.25	-37.0547	-125.428	-13605.3	-137.25	2260.69
-124.442	-16366.7	-137.214	-90.7031	-124.442	-14993.3	-137.214	2174.61
-123.455	-17260.2	-137.179	-102.961	-123.455	-15102.7	-137.179	2044.45
-122.468	-17514.4	-137.143	-80.5234	-122.468	-16125.9	-137.143	1866.33
-121.481	-18598.6	-137.107	-36.2969	-121.481	-16050.5	-137.107	1647.06
-120.494	-18767.9	-137.071	14.0078	-120.494	-17310.1	-137.071	1402.78
-119.507	-19501.4	-137.035	55.5078	-119.507	-17806.6	-137.035	1154.83
-118.52	-19741	-136.999	77.1953	-118.52	-18212.5	-136.999	924.922
-117.533	-19819.6	-136.963	73.6563	-117.533	-18603.8	-136.963	730.281
-116.547	-20172	-136.927	44.7891	-116.547	-18439.6	-136.927	579.656
-115.56	-20028.9	-136.891	-5.82031	-115.56	-19385	-136.891	471.547
-114.573	-20705.2	-136.856	-72.4375	-114.573	-19151.9	-136.856	395.594
-113.586	-20591.1	-136.82	-147.523	-113.586	-19545.9	-136.82	337.094
-112.599	-21138.4	-136.784	-221.844	-112.599	-19431.1	-136.784	281.906
-111.612	-21080.4	-136.748	-285.727	-111.612	-19751.3	-136.748	219.609
-110.625	-21146	-136.712	-331.602	-110.625	-19986.3	-136.712	144.016
-109.638	-21444.5	-136.676	-355.672	-109.638	-19883.7	-136.676	51.6094
-108.652	-21310.2	-136.64	-357.164	-108.652	-20279	-136.64	-60.7031
-107.665	-21829.4	-136.604	-335.898	-107.665	-20022.1	-136.604	-195.203
-106.678	-21597	-136.568	-291.313	-106.678	-20371.2	-136.568	-350.641
-105.691	-22009.4	-136.533	-224.211	-105.691	-19774.5	-136.533	-519.062
-104.704	-21886.2	-136.497	-140.305	-104.704	-19990.5	-136.497	-686.031
-103.717	-22106.6	-136.461	-52.3516	-103.717	-20101.2	-136.461	-834.219
-102.73	-22268.8	-136.425	21.1484	-102.73	-20367.4	-136.425	-948.891
-101.743	-21994.2	-136.389	61.4922	-101.743	-20759.2	-136.389	-1021.14
-100.757	-22259.4	-136.353	56.8438	-100.757	-20429	-136.353	-1048.16
-99.7696	-22075.9	-136.317	6.75	-99.7696	-20958.4	-136.317	-1032.33
-98.7828	-22480.7	-136.281	-78.9062	-98.7828	-20583.2	-136.281	-980.859
-97.7959	-22194.5	-136.245	-185.555	-97.7959	-20966.8	-136.245	-905.922
-96.809	-22462	-136.21	-300.047	-96.809	-20741.5	-136.21	-822.797
-95.8221	-22504.1	-136.174	-413.555	-95.8221	-20970.4	-136.174	-745.828
-94.8353	-22514.5	-136.138	-520.523	-94.8353	-21114.3	-136.138	-683.578
-93.8484	-22715.4	-136.102	-615.789	-93.8484	-20839.1	-136.102	-636.797
-92.8615	-22342.4	-136.066	-693.352	-92.8615	-21644	-136.066	-601.438
-91.8746	-22841.3	-136.03	-747.828	-91.8746	-21042.4	-136.03	-574.234
-90.8877	-22463	-135.994	-776.82	-90.8877	-21584.7	-135.994	-557.609
-89.9009	-22849	-135.958	-781.531	-89.9009	-21338.9	-135.958	-559.891
-88.914	-22792	-135.922	-765.094	-88.914	-21257.2	-135.922	-590.687
-87.9271	-22611.8	-135.886	-730.602	-87.9271	-21388.4	-135.886	-655.328
-86.9402	-22865.7	-135.851	-681.18	-86.9402	-21151.7	-135.851	-751.422
-85.9534	-22697.3	-135.815	-621.672	-85.9534	-21827.6	-135.815	-869.687
-84.9665	-23165.1	-135.779	-560.078	-84.9665	-21277	-135.779	-997.437
-83.9796	-22852.6	-135.743	-506.625	-83.9796	-21706	-135.743	-1123.05
-82.9927	-23269.3	-135.707	-470.227	-82.9927	-21530.3	-135.707	-1238.95
-82.0059	-23028.5	-135.671	-454.086	-82.0059	-21662.2	-135.671	-1341.72
-81.019	-23255	-135.635	-453.047	-81.019	-21513.2	-135.635	-1430.5
-80.0321	-23416.2	-135.599	-454.719	-80.0321	-21321.7	-135.599	-1504.66
-79.0452	-23000.1	-135.563	-444.219	-79.0452	-21695.9	-135.563	-1561.92
-78.0584	-23673	-135.528	-410.398	-78.0584	-21171.9	-135.528	-1597.34
-77.0715	-23299.5	-135.492	-349.836	-77.0715	-21847.5	-135.492	-1604.62
-76.0846	-23483.8	-135.456	-266.422	-76.0846	-21365.5	-135.456	-1579.42
-75.0977	-23136.5	-135.42	-167.703	-75.0977	-21715	-135.42	-1521.95
-74.1109	-23392.8	-135.384	-60.8984	-74.1109	-21523.4	-135.384	-1437.02
-73.124	-23407.8	-135.348	49.3437	-73.124	-21340.7	-135.348	-1331.52
-72.1371	-23237.4	-135.312	161.453	-72.1371	-21649.4	-135.312	-1211.84
-71.1502	-23536.2	-135.276	276.312	-71.1502	-21068.6	-135.276	-1082.52
-70.1633	-22853.2	-135.24	395.164	-70.1633	-21799.2	-135.24	-946.703
-69.1765	-23596.8	-135.205	516.781	-69.1765	-21140.3	-135.205	-807.359
-68.1896	-23092.2	-135.169	635.633	-68.1896	-21743.6	-135.169	-667.594
-67.2027	-23437.7	-135.133	742.32	-67.2027	-21414.5	-135.133	-529.781
-66.2158	-23195.6	-135.097	825.82	-66.2158	-21300.5	-135.097	-394.938
-65.229	-22668.5	-135.061	876.344	-65.229	-21325.2	-135.061	-262.969
-64.2421	-22867.6	-135.025	887.367	-64.2421	-20548.6	-135.025	-134.531
-63.2552	-21620.6	-134.989	856.445	-63.2552	-21100	-134.989	-12.1094
-62.2683	-22025	-134.953	784.383	-62.2683	-19475.7	-134.953	98.7656
-61.2815	-20625.4	-134.917	673.867	-61.2815	-20020.1	-134.917	188.953
-60.2946	-20269.6	-134.882	528.672	-60.2946	-18289.6	-134.882	247.062
-59.3077	-18302.8	-134.846	353.539	-59.3077	-17460.5	-134.846	263.344
-58.3208	-14542.1	-134.81	154.539	-58.3208	-15970.8	-134.81	233.844
-57.334	-8749.65	-134.774	-59.9062	-57.334	-10317.6	-134.774	162
-56.3471	1041.27	-134.738	-278.437	-56.3471	-4535.22	-134.738	57.1563
-55.3602	10867.5	-134.702	-488.172	-55.3602	7556.46	-134.702	-68.9375
-54.3733	30820.5	-134.666	-678.891	-54.3733	17463.3	-134.666	-205.766
-53.3865	37910.2	-134.63	-846.758	-53.3865	37911.5	-134.63	-346.406
-52.3996	25906.4	-134.594	-993.937	-52.3996	52071	-134.594	-487.75
-51.4127	16801.4	-134.559	-1124.05	-51.4127	37145.4	-134.559	-628.547
-50.4258	-237.321	-134.523	-1237.47	-50.4258	25014.6	-134.523	-766.828
-49.4389	-13128.9	-134.487	-1330.17	-49.4389	6660.98	-134.487	-898.391
-48.4521	-15455.3	-134.451	-1397.12	-48.4521	-12495.9	-134.451	-1017.62
-47.4652	-18117.2	-134.415	-1436.77	-47.4652	-14875.4	-134.415	-1118.83
-46.4783	-17977.4	-134.379	-1453.59	-46.4783	-17517.9	-134.379	-1197.42
-45.4914	-18594.4	-134.343	-1456.9	-45.4914	-17434.6	-134.343	-1250.95
-44.5046	-18531.6	-134.307	-1456.91	-44.5046	-17077.7	-134.307	-1281.02
-43.5177	-17653.9	-134.271	-1460.02	-43.5177	-17547.2	-134.271	-1294.87
-42.5308	-17214.3	-134.236	-1466.05	-42.5308	-15816.4	-134.236	-1304.86
-41.5439	-16201.6	-134.2	-1469.4	-41.5439	-15182.2	-134.2	-1323.8
-40.5571	-16337.2	-134.164	-1463.09	-40.5571	-13793.7	-134.164	-1359.58
-39.5702	-16343.6	-134.128	-1442.72	-39.5702	-13810.7	-134.128	-1411.73
-38.5833	-16236	-134.092	-1408.21	-38.5833	-13860.5	-134.092	-1472.27
-37.5964	-15903.9	-134.056	-1362.79	-37.5964	-13555.9	-134.056	-1528.58
-36.6096	-15516.7	-134.02	-1310.8	-36.6096	-13429.1	-134.02	-1567.27
-35.6227	-15698.8	-133.984	-1255.79	-35.6227	-12904.3	-133.984	-1578
-34.6358	-16341.9	-133.948	-1200.17	-34.6358	-12977.2	-133.948	-1557.5
-33.6489	-17303.5	-133.913	-1146.46	-33.6489	-13424.1	-133.913	-1511.59
-32.6621	-17290.9	-133.877	-1098.55	-32.6621	-14782.5	-133.877	-1454.44
-31.6752	-17286.5	-133.841	-1061.52	-31.6752	-15023.2	-133.841	-1402.98
-30.6883	-17816.5	-133.805	-1039.91	-30.6883	-14945.6	-133.805	-1369.66
-29.7014	-17950.4	-133.769	-1036.26	-29.7014	-15539.7	-133.769	-1357.48
-28.7146	-18343	-133.733	-1050.16	-28.7146	-15521.6	-133.733	-1362.16
-27.7277	-18433.4	-133.697	-1078.3	-27.7277	-16139.6	-133.697	-1379.17
-26.7408	-18434.9	-133.661	-1115.7	-26.7408	-16169	-133.661	-1409.37
-25.7539	-18154.5	-133.625	-1156.97	-25.7539	-16050.5	-133.625	-1457
-24.767	-17695.7	-133.589	-1196.93	-24.767	-16017.1	-133.589	-1522.87
-23.7802	-17605.8	-133.554	-1229.39	-23.7802	-15443.8	-133.554	-1600.03
-22.7933	-16794	-133.518	-1246.52	-22.7933	-15138.3	-133.518	-1675.31
-21.8064	-16316.3	-133.482	-1240.65	-21.8064	-14152.5	-133.482	-1734.56
-20.8195	-15565.5	-133.446	-1208.32	-20.8195	-13381.9	-133.446	-1766.08
-19.8327	-14747.7	-133.41	-1153.15	-19.8327	-12337	-133.41	-1760.92
-18.8458	-14021.3	-133.374	-1084.55	-18.8458	-11418.5	-133.374	-1713.05
-17.8589	-12963.9	-133.338	-1013	-17.8589	-10408.1	-133.338	-1620.11
-16.872	-12364.1	-133.302	-945.25	-16.872	-8576.74	-133.302	-1484.94
-15.8852	-11489.8	-133.266	-882.594	-15.8852	-7358.26	-133.266	-1315.22
-14.8983	-11225.5	-133.231	-822.906	-14.8983	-4996.42	-133.231	-1121.63
-13.9114	-10894.3	-133.195	-764.703	-13.9114	-2568.74	-133.195	-915.688
-12.9245	-10988.7	-133.159	-710.586	-12.9245	-3481.91	-133.159	-708.281
-11.9377	-11056.5	-133.123	-667.758	-11.9377	-8040.52	-133.123	-509.344
-10.9508	-11059	-133.087	-645.414	-10.9508	-11564.7	-133.087	-327.938
-9.9639	-11853.8	-133.051	-650.82	-9.9639	-13387.3	-133.051	-172.844
-8.97703	-12093.9	-133.015	-686.578	-8.97703	-15148	-133.015	-52.2656
-7.99015	-12961.5	-132.979	-749.82	-7.99015	-15992	-132.979	27.7656
-7.00327	-13331.9	-132.943	-832.594	-7.00327	-17439.2	-132.943	65.1094
-6.0164	-14112.8	-132.908	-923.32	-6.0164	-17868.3	-132.908	62
-5.02952	-14870.2	-132.872	-1009.22	-5.02952	-18632.1	-132.872	24.4531
-4.04265	-15278.1	-132.836	-1079.48	-4.04265	-19029.6	-132.836	-38.7656
-3.05577	-16043.3	-132.8	-1127.47	-3.05577	-19102.7	-132.8	-116.031
-2.06889	-16012.7	-132.764	-1151.22	-2.06889	-19772.8	-132.764	-193.125
-1.08202	-16613.1	-132.728	-1153.01	-1.08202	-19416.5	-132.728	-255.219
-0.09514	-16651.3	-132.692	-1138.32	-0.09514	-20072.5	-132.692	-290.469
0.89173	-17027.4	-132.656	-1115.18	0.89173	-19450.2	-132.656	-294.812
1.87861	-16676.5	-132.62	-1093.13	1.87861	-19702.6	-132.62	-274.953
2.86549	-16460	-132.585	-1081.54	2.86549	-19807.6	-132.585	-247.125
3.85236	-16480.6	-132.549	-1087.48	3.85236	-19342.7	-132.549	-231.234
4.83924	-15661.7	-132.513	-1113.69	4.83924	-19576.6	-132.513	-243.344
5.82611	-16006.2	-132.477	-1157.93	5.82611	-18724.2	-132.477	-290.953
6.81299	-15242.7	-132.441	-1213.38	6.81299	-19202.9	-132.441	-373.297
7.79987	-15360.6	-132.405	-1269.91	7.79987	-18470	-132.405	-484.719
8.78674	-14683.7	-132.369	-1316.31	8.78674	-18810.1	-132.369	-618.578
9.77362	-14558.2	-132.333	-1344	9.77362	-18423.9	-132.333	-768.391
10.7605	-14886.2	-132.297	-1350.7	10.7605	-18010	-132.297	-926.984
11.7474	-14088.8	-132.262	-1341.63	11.7474	-18433.8	-132.262	-1085.16
12.7342	-14613	-132.226	-1326.54	12.7342	-17492.6	-132.226	-1231.22
13.7211	-13879.7	-132.19	-1314.09	13.7211	-18128.3	-132.19	-1352.3
14.708	-14580	-132.154	-1307.47	14.708	-17019	-132.154	-1436.91
15.6949	-13962.2	-132.118	-1304.13	15.6949	-17662.4	-132.118	-1477.78
16.6818	-14049.5	-132.082	-1299.09	16.6818	-16891.2	-132.082	-1473.56
17.6686	-14130.5	-132.046	-1288.79	17.6686	-16214.2	-132.046	-1428.23
18.6555	-13182.6	-132.01	-1272.59	18.6555	-16147.9	-132.01	-1349.88
19.6424	-13369.3	-131.974	-1251.7	19.6424	-14513.3	-131.974	-1249.33
20.6293	-10888.2	-131.939	-1227.45	20.6293	-14769.3	-131.939	-1138.58
21.6161	-10125.4	-131.903	-1200.59	21.6161	-11781.8	-131.903	-1027.53
22.603	-5706.13	-131.867	-1171.06	22.603	-10892.2	-131.867	-921.547
23.5899	57.2505	-131.831	-1137.63	23.5899	-6771.03	-131.831	-821.516
24.5768	14102.2	-131.795	-1097.41	24.5768	-1185.44	-131.795	-726.094
25.5636	50358.3	-131.759	-1046.8	25.5636	9395.16	-131.759	-634.25
26.5505	104070	-131.723	-983.383	26.5505	44544.5	-131.723	-546.156
27.5374	159375	-131.687	-907.781	27.5374	104884	-131.687	-464.109
28.5243	228255	-131.651	-824.531	28.5243	162711	-131.651	-392.406
29.5111	336575	-131.616	-741.758	29.5111	226228	-131.616	-336.906
30.498	493022	-131.58	-669.805	30.498	333552	-131.58	-303.766
31.4849	779434	-131.544	-618.625	31.4849	478999	-131.544	-298.016
32.4718	1039830	-131.508	-594.375	32.4718	773236	-131.508	-321.797
33.4586	1037800	-131.472	-597.312	33.4586	1080900	-131.472	-372.375
34.4455	983539	-131.436	-622.195	34.4455	1077800	-131.436	-442.187
35.4324	969131	-131.4	-660.945	35.4324	986433	-131.4	-521.328
36.4193	844071	-131.364	-706.117	36.4193	974590	-131.364	-600.609
37.4062	622506	-131.328	-752.867	37.4062	862931	-131.328	-673.047
38.393	378400	-131.293	-798.453	38.393	638783	-131.293	-733.359
39.3799	215401	-131.257	-840.719	39.3799	376017	-131.257	-777.187
40.3668	142533	-131.221	-877.258	40.3668	193683	-131.221	-800.5
41.3537	93275.7	-131.185	-906.234	41.3537	118042	-131.185	-800.125
42.3405	59789.6	-131.149	-927.406	42.3405	71177.8	-131.149	-775.453
43.3274	40095.2	-131.113	-942.211	43.3274	37065.7	-131.113	-730.672
44.3143	30435.6	-131.077	-953.531	44.3143	16880.1	-131.077	-675.313
45.3012	21967.3	-131.041	-965.531	45.3012	9307.11	-131.041	-620.875
46.288	16833.9	-131.005	-983.281	46.288	1601.93	-131.005	-575.328
47.2749	12716.5	-130.969	-1011.89	47.2749	-2445.95	-130.969	-539.406
48.2618	8906.73	-130.934	-1055.7	48.2618	-5244.54	-130.934	-507.75
49.2487	7706.08	-130.898	-1118.32	49.2487	-8125.3	-130.898	-473.531
50.2355	5004.12	-130.862	-1202.82	50.2355	-7252.89	-130.862	-432.688
51.2224	3916.46	-130.826	-1310.61	51.2224	-9014.09	-130.826	-384.828
52.2093	1294.68	-130.79	-1438.91	52.2093	-8248.97	-130.79	-331.828
53.1962	350.813	-130.754	-1578.66	53.1962	-9872.25	-130.754	-275.984
54.183	-994.591	-130.718	-1715.08	54.183	-9922.33	-130.718	-219.578
55.1699	-2739.98	-130.682	-1831.36	55.1699	-9832.15	-130.682	-165.5
56.1568	-3196.9	-130.646	-1913.61	56.1568	-10792.7	-130.646	-117.672
57.1437	-5234.21	-130.611	-1954.81	57.1437	-10313	-130.611	-80.2344
58.1306	-6564.91	-130.575	-1955.63	58.1306	-12058.2	-130.575	-55.6563
59.1174	-8600.55	-130.539	-1922.14	59.1174	-12781.4	-130.539	-43.125
60.1043	-9330.03	-130.503	-1862.33	60.1043	-14484.9	-130.503	-38.9844
61.0912	-10473.9	-130.467	-1783.66	61.0912	-14469.6	-130.467	-38.9531
62.0781	-11476.4	-130.431	-1692.08	62.0781	-15317.8	-130.431	-41.125
63.0649	-12229.3	-130.395	-1591.39	63.0649	-16112.1	-130.395	-46.9531
64.0518	-13676.4	-130.359	-1482.85	64.0518	-16483.9	-130.359	-59.5625
65.0387	-14033.2	-130.323	-1365.76	65.0387	-18047.6	-130.323	-80.1875
66.0256	-14846.8	-130.288	-1239.27	66.0256	-17905.9	-130.288	-106.375
67.0124	-14759.9	-130.252	-1104.05	67.0124	-18981.6	-130.252	-133.437
67.9993	-15453.1	-130.216	-962.758	67.9993	-18639.2	-130.216	-157.922
68.9862	-15866.3	-130.18	-819.563	68.9862	-19156.5	-130.18	-179.375
69.9731	-16033.1	-130.144	-679.867	69.9731	-19340	-130.144	-200.141
70.9599	-16611.2	-130.108	-550.32	70.9599	-19168.9	-130.108	-223.906
71.9468	-16782.8	-130.072	-438.672	71.9468	-19820.6	-130.072	-254.437
72.9337	-17314	-130.036	-352.953	72.9337	-19593.7	-130.036	-294.734
73.9206	-17108	-130	-300.094	73.9206	-20475.3	-130	-346.766
74.9074	-17500.9	-129.965	-284.531	74.9074	-20024.5	-129.965	-412.047
75.8943	-17552.2	-129.929	-306.969	75.8943	-20343.3	-129.929	-491.703
76.8812	-17862	-129.893	-363.18	76.8812	-20091.1	-129.893	-585.359
77.8681	-18081	-129.857	-443.281	77.8681	-19821	-129.857	-689.625
78.8549	-18022.9	-129.821	-532.352	78.8549	-20179.9	-129.821	-797.812
79.8418	-18548.6	-129.785	-613.516	79.8418	-20065.5	-129.785	-901.219
80.8287	-18564.9	-129.749	-672.664	80.8287	-20692.8	-129.749	-990.562
81.8156	-18853.5	-129.713	-703.172	81.8156	-20490.1	-129.713	-1056.41
82.8025	-18768	-129.677	-708.039	82.8025	-21129.8	-129.677	-1089.92
83.7893	-19016.5	-129.642	-697.953	83.7893	-20965.1	-129.642	-1084.44
84.7762	-18912.2	-129.606	-686.172	84.7762	-21052	-129.606	-1038.7
85.7631	-18940.2	-129.57	-683.086	85.7631	-21210.6	-129.57	-959.219
86.75	-19145.2	-129.534	-693.773	86.75	-21053	-129.534	-859.891
87.7368	-19001.9	-129.498	-719.125	87.7368	-21270.9	-129.498	-757.859
88.7237	-19510	-129.462	-758.352	88.7237	-20991.8	-129.462	-668.5
89.7106	-19418.2	-129.426	-810.477	89.7106	-21572.5	-129.426	-601.844
90.6975	-19718.2	-129.39	-874.008	90.6975	-21105.3	-129.39	-561.531
91.6843	-19853.3	-129.354	-946.234	91.6843	-21327.5	-129.354	-545.844
92.6712	-19872.4	-129.319	-1023.51	92.6712	-21377.3	-129.319	-549.016
93.6581	-19873.9	-129.283	-1102.8	93.6581	-21250.8	-129.283	-562.719
94.645	-19787.7	-129.247	-1182.97	94.645	-21517.1	-129.247	-577.781
95.6318	-19904.8	-129.211	-1264.05	95.6318	-21280.1	-129.211	-586.25
96.6187	-19702.8	-129.175	-1344.87	96.6187	-21591.8	-129.175	-582.609
97.6056	-19976.8	-129.139	-1421.06	97.6056	-21288.9	-129.139	-564.25
98.5925	-19862.9	-129.103	-1486.02	98.5925	-21600.7	-129.103	-531.625
99.5793	-19884.5	-129.067	-1533.32	99.5793	-21340.6	-129.067	-489.25
100.566	-19849.6	-129.031	-1557.94	100.566	-21581.8	-129.031	-445.438
101.553	-19946.7	-128.996	-1555.63	101.553	-21752.6	-128.996	-410.078
102.54	-20046.8	-128.96	-1522.38	102.54	-21393.4	-128.96	-391.063
103.527	-19998.6	-128.924	-1455.83	103.527	-21644.4	-128.924	-393
104.514	-20128.3	-128.888	-1356.48	104.514	-21387.7	-128.888	-418.531
105.501	-19792.2	-128.852	-1226.53	105.501	-21760.2	-128.852	-470.125
106.487	-20055.4	-128.816	-1067.63	106.487	-21405	-128.816	-549.953
107.474	-19984.6	-128.78	-880.789	107.474	-21570.6	-128.78	-657.937
108.461	-20151.8	-128.744	-670.055	108.461	-21468.7	-128.744	-789.531
109.448	-20123.2	-128.708	-446.5	109.448	-21352.1	-128.708	-935.266
110.435	-19983.5	-128.672	-228.859	110.435	-21445	-128.672	-1081.78
111.422	-20102.8	-128.637	-39.5156	111.422	-21123.9	-128.637	-1214.97
112.409	-19850.8	-128.601	102.148	112.409	-21406.9	-128.601	-1323.73
113.396	-20038.9	-128.565	185.812	113.396	-20933.2	-128.565	-1403.55
114.382	-19647.8	-128.529	213.117	114.382	-21248.2	-128.529	-1456.84
115.369	-19693.3	-128.493	196.148	115.369	-20924.1	-128.493	-1489.62
116.356	-19402.1	-128.457	152.047	116.356	-20985	-128.457	-1506.75
117.343	-19009.8	-128.421	96.8125	117.343	-20716.1	-128.421	-1509.47
118.33	-18033.1	-128.385	41.7734	118.33	-20117.7	-128.385	-1496.19
119.317	-16696.5	-128.349	-6.03125	119.317	-19428.9	-128.349	-1465.05
120.304	-15630.3	-128.314	-42.0156	120.304	-17647.3	-128.314	-1416.08
121.291	-13187.1	-128.278	-63.7734	121.291	-16826.1	-128.278	-1352.7
122.278	-10164.3	-128.242	-72.8906	122.278	-14118.1	-128.242	-1281.95
123.264	-3992.5	-128.206	-75.8828	123.264	-11197.1	-128.206	-1212.64
124.251	3061.45	-128.17	-82.0234	124.251	-4724.18	-128.17	-1152.31
125.238	8589.86	-128.134	-98.8984	125.238	3137.12	-128.134	-1104.69
126.225	13432.1	-128.098	-129.625	126.225	8961.18	-128.098	-1069.69
127.212	21773.8	-128.062	-173.961	127.212	14848.2	-128.062	-1045.28
128.199	28665.3	-128.026	-231.312	128.199	23360.4	-128.026	-1029.2
129.186	35121.2	-127.991	-301.555	129.186	32992.9	-127.991	-1019.27
130.173	50113.6	-127.955	-382.492	130.173	38200.1	-127.955	-1012.16
131.159	46488.1	-127.919	-467.32	131.159	55496.9	-127.919	-1002.56
132.146	30116.3	-127.883	-545.125	132.146	58747	-127.883	-983.922
133.133	17992.2	-127.847	-605.148	133.133	37447.9	-127.847	-951.094
134.12	-1142.56	-127.811	-642.523	134.12	23295.9	-127.811	-902.094
135.107	-10150.5	-127.775	-662.977	135.107	1662.23	-127.775	-838.641
136.094	-12337.8	-127.739	-683.023	136.094	-12796.2	-127.739	-765.359
137.081	-14549.7	-127.703	-724.609	137.081	-14019.5	-127.703	-689.234
138.068	-13940.6	-127.668	-805.758	138.068	-17041.2	-127.668	-618.5
139.054	-15230.6	-127.632	-933.258	139.054	-15429.6	-127.632	-560.563
140.041	-14314	-127.596	-1101.63	140.041	-16524.2	-127.596	-519.813
141.028	-14379.4	-127.56	-1298.58	141.028	-15804.8	-127.56	-497.047
142.015	-13250.6	-127.524	-1511.34	142.015	-14694.4	-127.524	-491.141
143.002	-12834.9	-127.488	-1729.33	143.002	-13927.3	-127.488	-501.297
143.989	-13414.4	-127.452	-1943.09	143.989	-12815.6	-127.452	-528.469
144.976	-12854.3	-127.416	-2143.53	144.976	-13784	-127.416	-574.547
145.963	-13273.7	-127.38	-2323.55	145.963	-12971.7	-127.38	-640.141
146.949	-12744.5	-127.345	-2480.47	146.949	-13190.5	-127.345	-722.125
147.936	-13277.1	-127.309	-2616.7	147.936	-12496.9	-127.309	-811.797
148.923	-13242.1	-127.273	-2737.62	148.923	-12906.2	-127.273	-895.734
149.91	-14379.7	-127.237	-2848.34	149.91	-12959.9	-127.237	-959.594
150.897	-15282.1	-127.201	-2950.53	150.897	-13656.9	-127.201	-994.109
151.884	-15282	-127.165	-3041.45	151.884	-15194.6	-127.165	-999.406
152.871	-16240	-127.129	-3115.71	152.871	-15021.8	-127.129	-984.203
153.858	-16272	-127.093	-3169.19	153.858	-16214.1	-127.093	-960.172
154.844	-17231.6	-127.057	-3201.73	154.844	-16335.7	-127.057	-935.016
155.831	-17525.5	-127.022	-3216.84	155.831	-17435.5	-127.022	-908.875
156.818	-18243.5	-126.986	-3218.19	156.818	-17888.8	-126.986	-875.266
157.805	-18498	-126.95	-3206.05	157.805	-18342.1	-126.95	-825.422
158.792	-18422.2	-126.914	-3176.98	158.792	-19130	-126.914	-753.219
159.779	-18964.8	-126.878	-3127.05	159.779	-18842.2	-126.878	-658.516
160.766	-18741	-126.842	-3056.3	160.766	-19451.6	-126.842	-546.734
161.753	-19170.6	-126.806	-2970.36	161.753	-19022.2	-126.806	-426.219
162.739	-19139	-126.77	-2878.52	162.739	-19596.3	-126.77	-305.172
163.726	-19620.3	-126.734	-2789.8	163.726	-19647.4	-126.734	-190.672
164.713	-19508.4	-126.699	-2709.91	164.713	-19933.8	-126.699	-89.7969
165.7	-19615.4	-126.663	-2640.63	165.7	-20153.3	-126.663	-11.1094
166.687	-19855.6	-126.627	-2581.82	166.687	-19801.3	-126.627	35.5937
167.674	-19476	-126.591	-2534.1	167.674	-20170.6	-126.591	42.25
168.661	-20011.9	-126.555	-2500.28	168.661	-19633.8	-126.555	5.98438
169.648	-19806.6	-126.519	-2484.14	169.648	-20057.2	-126.519	-69.3281
170.634	-20059	-126.483	-2487.45	170.634	-19639.6	-126.483	-174.719
171.621	-19808.5	-126.447	-2507.74	171.621	-19738.4	-126.447	-298.891
172.608	-19921.3	-126.411	-2538.23	172.608	-19798	-126.411	-430.312
173.595	-20180.1	-126.376	-2570.34	173.595	-19682	-126.376	-557.578
174.582	-19800.1	-126.34	-2597.95	174.582	-20248.5	-126.34	-669.406
175.569	-20089.8	-126.304	-2620.56	175.569	-19742.1	-126.304	-756.719
176.556	-19945.8	-126.268	-2643.42	176.556	-20109.7	-126.268	-815.75
177.543	-20270.9	-126.232	-2673.63	177.543	-19883.3	-126.232	-849.891
178.529	-20150.2	-126.196	-2715.52	178.529	-20136.4	-126.196	-867.312
179.516	-20280	-126.16	-2767.94	179.516	-20076.9	-126.16	-876.031
180.503	-20089.1	-126.124	-2824.62	180.503	-19833.9	-126.124	-880.5
181.49	-19797	-126.088	-2875.52	181.49	-20055.8	-126.088	-882.344
182.477	-20025.7	-126.052	-2908.05	182.477	-19787.9	-126.052	-883.609
183.464	-19769.1	-126.017	-2909.34	183.464	-20156.9	-126.017	-888.547
184.451	-20059.7	-125.981	-2870.36	184.451	-19841.6	-125.981	-902.625
185.438	-19732.3	-125.945	-2790.41	185.438	-20248.4	-125.945	-930.391
186.424	-19958.3	-125.909	-2678.2	186.424	-19985.8	-125.909	-974.328
187.411	-19838.1	-125.873	-2548.75	187.411	-20027	-125.873	-1035.72
188.398	-19746.6	-125.837	-2418.38	188.398	-20244.5	-125.837	-1114.48
189.385	-19978	-125.801	-2300.88	189.385	-19779.4	-125.801	-1207.16
190.372	-19614.7	-125.765	-2205.87	190.372	-20230.8	-125.765	-1305.72
191.359	-19971.2	-125.729	-2138.1	191.359	-19798.5	-125.729	-1399.44
192.346	-19748.7	-125.694	-2096.88	192.346	-20119.4	-125.694	-1479.42
193.333	-19938.5	-125.658	-2075.67	193.333	-19972.7	-125.658	-1541.62
194.319	-19661.2	-125.622	-2063.45	194.319	-19992.7	-125.622	-1586.34
195.306	-19720.5	-125.586	-2047.89	195.306	-19890.9	-125.586	-1614.97
196.293	-19878	-125.55	-2019.89	196.293	-19466.8	-125.55	-1627.16
197.28	-19631	-125.514	-1976.89	197.28	-19831.6	-125.514	-1620.64
198.267	-19981.1	-125.478	-1923.72	198.267	-19306.5	-125.478	-1593.39
199.254	-19350.4	-125.442	-1870.52	199.254	-19694.4	-125.442	-1545.81
200.241	-19731.6	-125.406	-1829.45	200.241	-19486.3	-125.406	-1481.03
201.228	-19448	-125.371	-1811.04	201.228	-19690	-125.371	-1403.67
202.214	-19275.9	-125.335	-1820.45	202.214	-19460.6	-125.335	-1318.73
203.201	-19347.6	-125.299	-1853.94	203.201	-19055.9	-125.299	-1231.03
204.188	-19029.9	-125.263	-1897.87	204.188	-19406.2	-125.263	-1145
205.175	-19433.5	-125.227	-1931.81	205.175	-18919.5	-125.227	-1064.3
206.162	-18739.8	-125.191	-1935.34	206.162	-19580.4	-125.191	-992.125
207.149	-18920.3	-125.155	-1894.84	207.149	-18971.8	-125.155	-932.016
208.136	-18578.9	-125.119	-1807.68	208.136	-19129.3	-125.119	-888.375
209.123	-18716.2	-125.083	-1683.05	209.123	-18878.5	-125.083	-866.969
210.109	-18662.1	-125.048	-1540.08	210.109	-18519.6	-125.048	-873.969
211.096	-18261.7	-125.012	-1403.71	211.096	-18859.7	-125.012	-914.047
212.083	-18600.6	-124.976	-1298.33	212.083	-17947.5	-124.976	-987.891
213.07	-17495.7	-124.94	-1240.59	213.07	-18642.3	-124.94	-1091.87
214.057	-17598.8	-124.904	-1234.43	214.057	-17577.1	-124.904	-1220.33
215.044	-16219.9	-124.868	-1271.14	215.044	-17743.3	-124.868	-1368.06
216.031	-15551.6	-124.832	-1334.38	216.031	-16714.1	-124.832	-1531.3
217.018	-14101.4	-124.796	-1406.84	217.018	-15216	-124.796	-1706.78
218.004	-10223.2	-124.76	-1475.19	218.004	-14446.5	-124.76	-1890.34
218.991	-5464.24	-124.725	-1531.91	218.991	-9300.85	-124.725	-2076.08
219.978	2496.34	-124.689	-1574.85	219.978	-4154.84	-124.689	-2256.12
220.965	11344.4	-124.653	-1605.26	220.965	5205.06	-124.653	-2421.41
221.952	31545.5	-124.617	-1626.05	221.952	14239	-124.617	-2563.58
222.939	43005.7	-124.581	-1640.74	222.939	34190.4	-124.581	-2677.98
223.926	31087.4	-124.545	-1652.95	223.926	54250.6	-124.545	-2766.36
224.913	20370.1	-124.509	-1665.8	224.913	42426.8	-124.509	-2836.19
225.899	4749.5	-124.473	-1681.2	225.899	27705.3	-124.473	-2896.94
226.886	-9423.46	-124.437	-1699.8	226.886	11466.7	-124.437	-2955.53
227.873	-12053.6	-124.402	-1721.66	227.873	-9077.35	-124.402	-3014.19
228.86	-14418.7	-124.366	-1746.59	228.86	-12824	-124.366	-3071.37
229.847	-14039.5	-124.33	-1774.1	229.847	-14839.6	-124.33	-3123.89
230.834	-14236.6	-124.294	-1803.58	230.834	-15072.8	-124.294	-3168.34
231.821	-14519.8	-124.258	-1834.92	231.821	-14192.2	-124.258	-3201.73
232.808	-13331.6	-124.222	-1869.53	232.808	-14906.8	-124.222	-3221.53
233.795	-12844.9	-124.186	-1910.14	233.795	-12858.9	-124.186	-3225.03
234.781	-11941.2	-124.15	-1959.21	234.781	-12630.2	-124.15	-3208.98
235.768	-12138.2	-124.114	-2017.13	235.768	-11150.5	-124.114	-3170.72
236.755	-11725.2	-124.079	-2082.2	236.755	-10858.1	-124.079	-3110.14
237.742	-11632.4	-124.043	-2152.05	237.742	-11216.6	-124.043	-3030.67
238.729	-11606.1	-124.007	-2224.96	238.729	-10970.8	-124.007	-2937.56
239.716	-11474.7	-123.971	-2299.77	239.716	-10798	-123.971	-2834.84
240.703	-11792.7	-123.935	-2375.46	240.703	-10156.7	-123.935	-2724.02
241.69	-12195.2	-123.899	-2451.41	241.69	-10714.4	-123.899	-2606.09
242.676	-13365.4	-123.863	-2527.7	242.676	-10999.3	-123.863	-2485.09
243.663	-13624.8	-123.827	-2604.52	243.663	-12404.8	-123.827	-2370.13
244.65	-14132.2	-123.791	-2680.77	244.65	-12946.2	-123.791	-2273.31
245.637	-14552.8	-123.755	-2752.44	245.637	-13317.1	-123.755	-2205.22
246.624	-14936.1	-123.72	-2812.62	246.624	-14166.8	-123.72	-2169.73
247.611	-15854.6	-123.684	-2853.3	247.611	-14284	-123.684	-2161.97
248.598	-16203.9	-123.648	-2868.8	248.598	-15339.7	-123.648	-2169.94
249.585	-16736.9	-123.612	-2858.18	249.585	-15742.4	-123.612	-2179.34
250.571	-16696.3	-123.576	-2825.16	250.571	-16286.2	-123.576	-2178.19
251.558	-16739.4	-123.54	-2775.43	251.558	-16206.1	-123.54	-2159.95
252.545	-16992.6	-123.504	-2713.96	252.545	-16403.4	-123.504	-2124.86
253.532	-17133.5	-123.468	-2643.74	253.532	-16867.6	-123.468	-2079.84
254.519	-17295	-123.432	-2565.98	254.519	-16647.1	-123.432	-2036.11
255.506	-17437.6	-123.397	-2480.57	255.506	-17114.5	-123.397	-2004.78
256.493	-17719.3	-123.361	-2386.14	256.493	-16946.4	-123.361	-1991.38
257.48	-17499.6	-123.325	-2280.98	257.48	-17422.5	-123.325	-1992.27
258.466	-17649	-123.289	-2165.03	258.466	-17434.5	-123.289	-1995.37
259.453	-17589	-123.253	-2041.74	259.453	-17172.2	-123.253	-1985.88
260.44	-17533.2	-123.217	-1918.01	260.44	-17268.5	-123.217	-1953.84
261.427	-17611.4	-123.181	-1801.88	261.427	-16903.9	-123.181	-1898.48
262.414	-17573.1	-123.145	-1699.88	262.414	-16872.6	-123.145	-1827.27
263.401	-17808.5	-123.109	-1615.51	263.401	-16624.1	-123.109	-1752.39
264.388	-17528.8	-123.074	-1549.62	264.388	-16988.8	-123.074	-1686.16
265.375	-17660.1	-123.038	-1501.2	265.375	-16903.4	-123.038	-1637.09
266.361	-17566.7	-123.002	-1467.38	266.361	-16912.1	-123.002	-1607.09
267.348	-17422	-122.966	-1442.11	267.348	-17174.1	-122.966	-1591.53
268.335	-17553.3	-122.93	-1415.65	268.335	-17156.6	-122.93	-1582.38
269.322	-17517.6	-122.894	-1376.53	269.322	-17133.6	-122.894	-1572.2
270.309	-17743.1	-122.858	-1315.96	270.309	-16843.6	-122.858	-1556.89
271.296	-17574.8	-122.822	-1232.13	271.296	-17239.2	-122.822	-1535.95
272.283	-17469.8	-122.786	-1131.6	272.283	-16956.6	-122.786	-1510.86
273.27	-17276.8	-122.751	-1026.87	273.27	-16951.8	-122.751	-1482.66
274.256	-17402.6	-122.715	-931.344	274.256	-16981.5	-122.715	-1450.58
275.243	-17512.4	-122.679	-853.766	275.243	-16883.8	-122.679	-1412.98
276.23	-17447.7	-122.643	-794.383	276.23	-17170.3	-122.643	-1369.75
277.217	-17560	-122.607	-744.914	277.217	-17060.7	-122.607	-1324.19
278.204	-17354.7	-122.571	-693.063	278.204	-17258	-122.571	-1283.3
279.191	-17398	-122.535	-629.789	279.191	-16953	-122.535	-1255.58
280.178	-17106.8	-122.499	-555.102	280.178	-17065.7	-122.499	-1246.64
281.165	-17225.5	-122.463	-478.75	281.165	-16923.8	-122.463	-1256.44
282.151	-17340.8	-122.428	-415.523	282.151	-16908.6	-122.428	-1280.52
283.138	-17068.6	-122.392	-378.484	283.138	-16875.2	-122.392	-1313.98
284.125	-17083.1	-122.356	-373.672	284.125	-16584.6	-122.356	-1354.69
285.112	-17182.4	-122.32	-397.664	285.112	-17055.6	-122.32	-1402.52
286.099	-17264.5	-122.284	-438.344	286.099	-16603.1	-122.284	-1457
287.086	-16757.7	-122.248	-479.32	287.086	-16765.5	-122.248	-1514.89
288.073	-16881.9	-122.212	-507.484	288.073	-16660.8	-122.212	-1569.77
289.06	-16881.8	-122.176	-519.937	289.06	-16516.7	-122.176	-1612.97
290.046	-16770.3	-122.14	-525.406	290.046	-16538.7	-122.14	-1636.33
291.033	-16801.8	-122.105	-539.367	291.033	-16270.6	-122.105	-1635.36
292.02	-16539.6	-122.069	-575.891	292.02	-16532	-122.069	-1611.5
293.007	-16522.4	-122.033	-641.055	293.007	-16171.2	-122.033	-1571.63
293.994	-16288.9	-121.997	-730.008	293.994	-16421.7	-121.997	-1524
294.981	-16409.9	-121.961	-828.531	294.981	-16149.9	-121.961	-1473.73
295.968	-16082.3	-121.925	-918.555	295.968	-15996.4	-121.925	-1420.86
296.955	-16056.3	-121.889	-985.133	296.955	-15792.9	-121.889	-1362.06
297.941	-15825	-121.853	-1021.02	297.941	-15714.8	-121.853	-1293.67
298.928	-15549.4	-121.817	-1027.12	298.928	-15951.2	-121.817	-1213.95
299.915	-15730.6	-121.782	-1010.36	299.915	-15616.6	-121.782	-1124.52
300.902	-15403.3	-121.746	-981.539	300.902	-15953.7	-121.746	-1031.58
301.889	-15705.6	-121.71	-953.203	301.889	-15386	-121.71	-946.281
302.876	-15293.4	-121.674	-936.469	302.876	-15625.1	-121.674	-882.953
303.863	-15381	-121.638	-937.852	303.863	-15155.9	-121.638	-854.594
304.85	-14993.1	-121.602	-958.039	304.85	-15157.8	-121.602	-867.516
305.836	-14637.7	-121.566	-993.562	305.836	-15199.3	-121.566	-918.375
306.823	-14519.1	-121.53	-1039.53	306.823	-14365.9	-121.53	-995.766
307.81	-13761.2	-121.494	-1091.66	307.81	-14887.7	-121.494	-1086.08
308.797	-13626.2	-121.458	-1147.28	308.797	-13762.9	-121.458	-1179.12
309.784	-10415.2	-121.423	-1205.62	309.784	-13893.5	-121.423	-1271.05
310.771	-6201.47	-121.387	-1267.54	310.771	-10435.3	-121.387	-1363.39
311.758	838.032	-121.351	-1334.33	311.758	-4978.32	-121.351	-1459.84
312.745	9503.14	-121.315	-1405.41	312.745	2258.93	-121.315	-1562.3
313.731	25450.8	-121.279	-1476.53	313.731	12137.9	-121.279	-1668.33
314.718	43737	-121.243	-1539.75	314.718	26667.7	-121.243	-1771.52
315.705	38872.4	-121.207	-1585.77	315.705	51167.9	-121.207	-1863.98
316.692	27290.3	-121.171	-1607.23	316.692	51709.5	-121.171	-1939.45
317.679	14194.6	-121.135	-1601.43	317.679	35501.6	-121.135	-1994.95
318.666	-3552.16	-121.1	-1571.43	318.666	21782.4	-121.1	-2030.34
319.653	-8512.13	-121.064	-1525.68	319.653	-906.952	-121.064	-2046.91
320.64	-10570	-121.028	-1476.3	320.64	-10070.2	-121.028	-2046.16
321.626	-11287.8	-120.992	-1436.2	321.626	-10984.2	-120.992	-2029.23
322.613	-10712.9	-120.956	-1415.97	322.613	-12503	-120.956	-1996.98
323.6	-11490.3	-120.92	-1421.28	323.6	-10864.6	-120.92	-1949.61
324.587	-10070.7	-120.884	-1451.93	324.587	-11915.1	-120.884	-1887.17
325.574	-9770.01	-120.848	-1502.7	325.574	-10190.9	-120.848	-1810.53
326.561	-8642.82	-120.812	-1565.87	326.561	-9468.27	-120.812	-1722.48
327.548	-8651.89	-120.777	-1634.15	327.548	-8320.3	-120.777	-1627.73
328.535	-8573.8	-120.741	-1702.34	328.535	-7616.23	-120.741	-1532.39
329.521	-8218.3	-120.705	-1768.01	329.521	-7881.35	-120.705	-1442.91
330.508	-8329.56	-120.669	-1831.09	330.508	-7249.66	-120.669	-1365.13
331.495	-7995.73	-120.633	-1893.4	331.495	-7637.8	-120.633	-1302.86
332.482	-8453.75	-120.597	-1957.34	332.482	-6978.32	-120.597	-1256.69
333.469	-8396.65	-120.561	-2023.48	333.469	-7429.03	-120.561	-1223.14
334.456	-9616.65	-120.525	-2088.01	334.456	-7531.59	-120.525	-1195.67
335.443	-10095.1	-120.489	-2142.45	335.443	-8684.83	-120.489	-1167.61
336.43	-10200.1	-120.454	-2176.94	336.43	-9540.24	-120.454	-1135.47
337.417	-10897	-120.418	-2185.48	337.417	-9659.22	-120.418	-1100.91
338.403	-11400.3	-120.382	-2169.2	338.403	-10652.8	-120.382	-1069.58
339.39	-12180.3	-120.346	-2135.4	339.39	-10696	-120.346	-1047.91
340.377	-12346.6	-120.31	-2092.94	340.377	-11777.8	-120.31	-1039.27
341.364	-13020.8	-120.274	-2047.41	341.364	-12139.9	-120.274	-1042.67
342.351	-13045.8	-120.238	-1998.86	342.351	-12815.7	-120.238	-1054.08
343.338	-13223.2	-120.202	-1943.23	343.338	-13049.6	-120.202	-1069.73
344.325	-13317.1	-120.166	-1876.28	344.325	-12897.6	-120.166	-1088.17
345.312	-13245	-120.131	-1797.19	345.312	-13356.6	-120.131	-1110.3
346.298	-13503	-120.095	-1709.65	346.298	-13122.4	-120.095	-1138.03
347.285	-13453.8	-120.059	-1620.7	347.285	-13511.8	-120.059	-1173.03
348.272	-13947.5	-120.023	-1538.56	348.272	-13247.9	-120.023	-1216.34
349.259	-13743.9	-119.987	-1471.01	349.259	-13585.2	-119.987	-1267.98
350.246	-13976.4	-119.951	-1423.65	350.246	-13811.2	-119.951	-1326.66
351.233	-13940.2	-119.915	-1398.66	351.233	-13945.1	-119.915	-1389.33
352.22	-13788.2	-119.879	-1394.13	352.22	-13981.3	-119.879	-1452.08
353.207	-14015.5	-119.843	-1404.86	353.207	-13517.1	-119.843	-1511.42
354.193	-13851.9	-119.808	-1424.11	354.193	-13685.5	-119.808	-1565.37
355.18	-14020.9	-119.772	-1445.55	355.18	-13342.7	-119.772	-1614.31
356.167	-13696.3	-119.736	-1464.22	356.167	-13661.1	-119.736	-1662.09
357.154	-13872.8	-119.7	-1476.79	357.154	-13367.8	-119.7	-1716.17
358.141	-13687.9	-119.664	-1482.18	358.141	-13527.1	-119.664	-1784.8
359.128	-13650.2	-119.628	-1482.68	359.128	-13967.9	-119.628	-1872.45
360.115	-13672.5	-119.592	-1485.11	360.115	-13632.7	-119.592	-1976.25
361.102	-13436.4	-119.556	-1499.84	361.102	-13661.1	-119.556	-2086
362.088	-13787	-119.52	-1537.73	362.088	-13330	-119.52	-2187.5
363.075	-13547.8	-119.485	-1605.62	363.075	-13774.1	-119.485	-2267.25
364.062	-13787.1	-119.449	-1702.58	364.062	-13620.2	-119.449	-2317.44
365.049	-13476.5	-119.413	-1818.46	365.049	-13498.6	-119.413	-2338.98
366.036	-13323	-119.377	-1935.77	366.036	-13464.2	-119.377	-2340.28
367.023	-13332.7	-119.341	-2035.11	367.023	-13293.9	-119.341	-2331.78
368.01	-13192.1	-119.305	-2101.63	368.01	-13464.3	-119.305	-2319.72
368.997	-13408.3	-119.269	-2129.25	368.997	-13252.5	-119.269	-2303.11
369.983	-13045.7	-119.233	-2120.42	369.983	-13460.6	-119.233	-2275.06
370.97	-13447	-119.197	-2082.54	370.97	-13134.1	-119.197	-2227.45
371.957	-13225.6	-119.162	-2023.2	371.957	-13368.6	-119.162	-2156.31
372.944	-13175.5	-119.126	-1946.66	372.944	-13273.1	-119.126	-2064.94
373.931	-13169.8	-119.09	-1852.98	373.931	-13150.1	-119.09	-1963.03
374.918	-12781.7	-119.054	-1740.47	374.918	-13287.5	-119.054	-1862.89
375.905	-12955.3	-119.018	-1609.94	375.905	-12971.4	-119.018	-1775.55
376.892	-12816	-118.982	-1467.19	376.892	-13340.7	-118.982	-1708.16
377.878	-13060.9	-118.946	-1321.8	377.878	-12997.9	-118.946	-1663.41
378.865	-12749.4	-118.91	-1183.61	378.865	-13099.6	-118.91	-1639.61
379.852	-12782.7	-118.874	-1059.48	379.852	-12893	-118.874	-1632.14
380.839	-12618.8	-118.838	-951.969	380.839	-12738.6	-118.838	-1635.17
381.826	-12401.4	-118.803	-859.992	381.826	-12706.6	-118.803	-1643.27
382.813	-12449.7	-118.767	-781.578	382.813	-12507.2	-118.767	-1651.58
383.8	-12149.9	-118.731	-717.18	383.8	-12935.7	-118.731	-1655.89
384.787	-12565.1	-118.695	-671.383	384.787	-12588.4	-118.695	-1653.73
385.773	-12048.9	-118.659	-651.617	385.773	-12837.3	-118.659	-1646.14
386.76	-12015.6	-118.623	-665.523	386.76	-12373.9	-118.623	-1638.8
387.747	-11871	-118.587	-717.992	387.747	-12448.9	-118.587	-1640.7
388.734	-11648.1	-118.551	-808.508	388.734	-12432.7	-118.551	-1660.66
389.721	-11609.9	-118.515	-929.844	389.721	-11887.9	-118.515	-1703.56
390.708	-11184.5	-118.48	-1069.25	390.708	-12227	-118.48	-1768.53
391.695	-11649.1	-118.444	-1211.8	391.695	-11624.7	-118.444	-1849.59
392.682	-11205.5	-118.408	-1343.85	392.682	-12047.2	-118.408	-1937.42
393.668	-11289.4	-118.372	-1455.17	393.668	-11566.8	-118.372	-2021.56
394.655	-10998.1	-118.336	-1539.59	394.655	-11517.3	-118.336	-2092.87
395.642	-10832.2	-118.3	-1594.08	395.642	-11447	-118.3	-2145.47
396.629	-10597.1	-118.264	-1616.99	396.629	-11125.2	-118.264	-2177.64
397.616	-9960.76	-118.228	-1606.79	397.616	-11504.1	-118.228	-2191.27
398.603	-10289.6	-118.192	-1562.43	398.603	-10287.8	-118.192	-2190.48
399.59	-9050.14	-118.157	-1484.48	399.59	-10796.8	-118.157	-2179.86
400.577	-8924.04	-118.121	-1376.48	400.577	-9516.06	-118.121	-2162.34
401.563	-6461.8	-118.085	-1245.4	401.563	-9182.87	-118.085	-2137.95
402.55	-1969.34	-118.049	-1101.38	402.55	-7492.44	-118.049	-2104.09
403.537	3939.27	-118.013	-956.078	403.537	-1590.13	-118.013	-2056.56
404.524	12425.7	-117.977	-821.063	404.524	4437.93	-117.977	-1990.47
405.511	24369.2	-117.941	-706.609	405.511	14337.3	-117.941	-1901.63
406.498	43982.5	-117.905	-620.188	406.498	25955.3	-117.905	-1789.48
407.485	47009.8	-117.869	-564.648	407.485	47694.9	-117.869	-1660.41
408.472	34540	-117.834	-537.383	408.472	58353.2	-117.834	-1527.27
409.458	23679.9	-117.798	-531.891	409.458	44174.7	-117.798	-1404.98
410.445	5727.36	-117.762	-540.906	410.445	31589.5	-117.762	-1304.67
411.432	-4663.07	-117.726	-559.117	411.432	11555.1	-117.726	-1230.73
412.419	-6151.02	-117.69	-584.75	412.419	-5301.89	-117.69	-1182
413.406	-7899.04	-117.654	-619.883	413.406	-6800.22	-117.654	-1153.81
414.393	-6967.93	-117.618	-668.898	414.393	-8881.64	-117.618	-1140.59
415.38	-7490.1	-117.582	-735.273	415.38	-7884.81	-117.582	-1137.25
416.367	-6583.06	-117.546	-818.445	416.367	-7744.65	-117.546	-1140.97
417.353	-5836.2	-117.511	-912.789	417.353	-7466.08	-117.511	-1151.55
418.34	-5374.45	-117.475	-1008.77	418.34	-5690.73	-117.475	-1169.92
419.327	-4302.65	-117.439	-1096.07	419.327	-5199.36	-117.439	-1195.83
420.314	-4464.1	-117.403	-1167	420.314	-3661.09	-117.403	-1226.12
421.301	-4065.16	-117.367	-1218.57	421.301	-3992.48	-117.367	-1255.45
422.288	-4279.42	-117.331	-1252.28	422.288	-3670.54	-117.331	-1278.78
423.275	-4076.69	-117.295	-1272.06	423.275	-3504.8	-117.295	-1294.7
424.262	-4218.33	-117.259	-1282.75	424.262	-3493.62	-117.259	-1308.08
425.248	-4560.41	-117.223	-1289.06	425.248	-3377.65	-117.223	-1330.12
426.235	-5154.7	-117.188	-1294.63	426.235	-3796.81	-117.188	-1374.66
427.222	-6116.27	-117.152	-1300.7	427.222	-4269.12	-117.152	-1452.39
428.209	-6237.75	-117.116	-1305.38	428.209	-5664.73	-117.116	-1565.86
429.196	-6957.84	-117.08	-1304.94	429.196	-5747.59	-117.08	-1708.64
430.183	-7302.64	-117.044	-1296.42	430.183	-6323.76	-117.044	-1867.55
431.17	-7979.61	-117.008	-1279.54	431.17	-6857.16	-117.008	-2026.83
432.157	-8624.43	-116.972	-1256.74	432.157	-7434.75	-116.972	-2170.78
433.143	-8860.77	-116.936	-1232.07	433.143	-8455.59	-116.936	-2285.22
434.13	-9096.44	-116.9	-1209.92	434.13	-8754.72	-116.9	-2357.84
435.117	-8990.83	-116.865	-1193.93	435.117	-9294.86	-116.865	-2379.98
436.104	-9420.91	-116.829	-1185.98	436.104	-9111.87	-116.829	-2349.64
437.091	-9360.91	-116.793	-1185.77	437.091	-9522.11	-116.793	-2273.7
438.078	-9503.36	-116.757	-1191.37	438.078	-9633.88	-116.757	-2166.72
439.065	-9618.79	-116.721	-1200.31	439.065	-9647.31	-116.721	-2046.53
440.052	-9698.76	-116.685	-1210.45	440.052	-9844.91	-116.685	-1928.77
441.038	-9933.01	-116.649	-1220.52	441.038	-9855.55	-116.649	-1823.7
442.025	-9827.39	-116.613	-1230.87	442.025	-10299.7	-116.613	-1736.44
443.012	-9899.8	-116.577	-1243.83	443.012	-10049.7	-116.577	-1669.95
443.999	-9688.92	-116.541	-1262.43	443.999	-10227.4	-116.541	-1627.17
444.986	-10014.8	-116.506	-1287.54	444.986	-9856.84	-116.506	-1610.72
445.973	-9994.92	-116.47	-1315.83	445.973	-9834.68	-116.47	-1620.55
446.96	-9951.03	-116.434	-1340.95	446.96	-9791.79	-116.434	-1652.72
447.947	-10020	-116.398	-1357.5	447.947	-9335.67	-116.398	-1700.86
448.934	-9724.44	-116.362	-1364.8	448.934	-9666.37	-116.362	-1758.44
449.92	-9848.77	-116.326	-1368.07	449.92	-9485.59	-116.326	-1819.31
450.907	-9500.4	-116.29	-1376.64	450.907	-9802.02	-116.29	-1877.09
451.894	-9562.35	-116.254	-1400.49	451.894	-9569.93	-116.254	-1924.59
452.881	-9482.45	-116.218	-1446.23	452.881	-9724.84	-116.218	-1955.33
453.868	-9337.14	-116.183	-1513.99	453.868	-9910.53	-116.183	-1965.42
454.855	-9466.83	-116.147	-1596.11	454.855	-9709.31	-116.147	-1954.41
455.842	-9406.39	-116.111	-1677.99	455.842	-10039.9	-116.111	-1924.98
456.829	-9657.34	-116.075	-1741.31	456.829	-9692.84	-116.075	-1881.73
457.815	-9530.95	-116.039	-1769.07	457.815	-10049.8	-116.039	-1829.02
458.802	-9442.79	-116.003	-1750.32	458.802	-9852.24	-116.003	-1768.45
459.789	-9309.87	-115.967	-1682.28	459.789	-9690.95	-115.967	-1697.66
460.776	-9422.09	-115.931	-1569.66	460.776	-9593.23	-115.931	-1612.23
461.763	-9362.87	-115.895	-1422.39	461.763	-9404.82	-115.895	-1510.84
462.75	-9284.44	-115.86	-1253.52	462.75	-9650.79	-115.86	-1399.22
463.737	-9396.03	-115.824	-1077.09	463.737	-9299.55	-115.824	-1290.58
464.724	-9153.66	-115.788	-905.781	464.724	-9616.49	-115.788	-1202.34
465.71	-9304.83	-115.752	-748.563	465.71	-9418.59	-115.752	-1150.77
466.697	-8945.6	-115.716	-609.914	466.697	-9355.91	-115.716	-1146.02
467.684	-8859.98	-115.68	-490.695	467.684	-9358.15	-115.68	-1189.3
468.671	-8936.04	-115.644	-390.008	468.671	-9271.42	-115.644	-1272.52
469.658	-8839.2	-115.608	-306.516	469.658	-9241.52	-115.608	-1380.33
470.645	-8692.77	-115.572	-239.656	470.645	-8949.78	-115.572	-1493.86
471.632	-8466.34	-115.537	-190.859	471.632	-9124.69	-115.537	-1594.91
472.619	-8707.73	-115.501	-164.531	472.619	-8820.97	-115.501	-1669.36
473.605	-8410.52	-115.465	-166.977	473.605	-9200.08	-115.465	-1709.09
474.592	-8430.81	-115.429	-203.93	474.592	-9091.93	-115.429	-1712.12
475.579	-8301.94	-115.393	-277.594	475.579	-9033.13	-115.393	-1681.47
476.566	-8283.9	-115.357	-384.625	476.566	-8885.62	-115.357	-1624.23
477.553	-8153.36	-115.321	-516.172	477.553	-8612.19	-115.321	-1551.23
478.54	-7852	-115.285	-660.344	478.54	-9053.38	-115.285	-1475.7
479.527	-7914.26	-115.249	-805.648	479.527	-8468.04	-115.249	-1410.38
480.514	-7409.7	-115.214	-942.516	480.514	-8583.54	-115.214	-1363.2
481.5	-7625.79	-115.178	-1062.26	481.5	-8251.13	-115.178	-1334.86
482.487	-7264.68	-115.142	-1156.12	482.487	-8274.77	-115.142	-1319.88
483.474	-7199.24	-115.106	-1217	483.474	-8228.47	-115.106	-1309.7
484.461	-7066.95	-115.07	-1242.93	484.461	-8041.14	-115.07	-1296.38
485.448	-6817.78	-115.034	-1239.21	485.448	-8155.67	-115.034	-1274.64
486.435	-7156.38	-114.998	-1217.48	486.435	-7548.97	-114.998	-1243.14
487.422	-6593.29	-114.962	-1192.1	487.422	-7938.48	-114.962	-1204.17
488.409	-6572.95	-114.926	-1176.22	488.409	-7162.69	-114.926	-1162.16
489.395	-5665.91	-114.891	-1179.01	489.395	-7430.45	-114.891	-1121.19
490.382	-5664.71	-114.855	-1204.9	490.382	-6915.79	-114.855	-1083.16
491.369	-4951.01	-114.819	-1253.89	491.369	-6508.81	-114.819	-1046.64
492.356	-3861.61	-114.783	-1322.6	492.356	-6383.94	-114.783	-1007.34
493.343	-2956.78	-114.747	-1406.14	493.343	-4786.65	-114.747	-959.25
494.33	1151.56	-114.711	-1499.75	494.33	-4538.78	-114.711	-896.781
495.317	5773.82	-114.675	-1598.55	495.317	128.375	-114.675	-816.625
496.304	13248.4	-114.639	-1696.01	496.304	5409.46	-114.639	-719.078
497.29	22930.8	-114.603	-1783.35	497.29	13347.6	-114.603	-608.672
498.277	40264	-114.568	-1851.68	498.277	23784.5	-114.568	-493.469
499.264	51309.2	-114.532	-1894.62	499.264	40919.5	-114.532	-383.516
500.251	41420.5	-114.496	-1909.66	500.251	59450.8	-114.496	-288.078
501.238	30966.9	-114.46	-1897.82	501.238	51384.4	-114.46	-213.156
502.225	15684.1	-114.424	-1862.84	502.225	37503.3	-114.424	-159.594
503.212	677.039	-114.388	-1810.02	503.212	22506.6	-114.388	-123.359
504.199	-2151.31	-114.352	-1745.48	504.199	1498.56	-114.352	-97.3125
505.185	-4120.09	-114.316	-1676.23	505.185	-3546.27	-114.316	-74.4688
506.172	-3532.57	-114.28	-1611.72	506.172	-4824.81	-114.28	-50.0938
507.159	-3465.51	-114.244	-1564.52	507.159	-5133.26	-114.244	-22.25
508.146	-3546.17	-114.209	-1547.95	508.146	-4102.23	-114.209	9.26562
509.133	-2299.66	-114.173	-1570.18	509.133	-4472.86	-114.173	44.1719
510.12	-2055.6	-114.137	-1628.47	510.12	-2538.14	-114.137	81.6562
511.107	-1158.69	-114.101	-1708.3	511.107	-2179.41	-114.101	119.953
512.094	-1135.77	-114.065	-1788.92	512.094	-1019.15	-114.065	156.812
513.08	-522.189	-114.029	-1851.95	513.08	-898.297	-114.029	190.406
514.067	-596.328	-113.993	-1887.55	514.067	-676.349	-113.993	220.422
515.054	-453.339	-113.957	-1895.57	515.054	-475.78	-113.957	248.703
516.041	-294.738	-113.921	-1882.59	516.041	-479.157	-113.921	278.578
517.028	-740.8	-113.886	-1857.73	517.028	-58.1966	-113.886	312.719
518.015	-1171.4	-113.85	-1828.6	518.015	-467.256	-113.85	350.234
519.002	-2177.63	-113.814	-1798.5	519.002	-542.112	-113.814	385.172
519.989	-2286.17	-113.778	-1765.73	519.989	-2022.42	-113.778	407.922
520.975	-3069.75	-113.742	-1725.84	520.975	-2424.36	-113.742	409.141
521.962	-3576.5	-113.706	-1674.55	521.962	-2922.06	-113.706	383.078
522.949	-4192.27	-113.67	-1609.52	522.949	-3580.57	-113.67	328.531
523.936	-4901.47	-113.634	-1530.71	523.936	-4092.09	-113.634	247.484
524.923	-5036.76	-113.598	-1440.83	524.923	-5243.58	-113.598	143.563
525.91	-5553.62	-113.563	-1345.3	525.91	-5402.52	-113.563	22.2344
526.897	-5451.38	-113.527	-1250.73	526.897	-6102.46	-113.527	-108.547
527.884	-5719.65	-113.491	-1161.67	527.884	-6101.73	-113.491	-238.469
528.87	-5848.22	-113.455	-1078.23	528.87	-6225.88	-113.455	-357.031
529.857	-5848.21	-113.419	-995.664	529.857	-6215.66	-113.419	-457.047
530.844	-5902.76	-113.383	-906.055	530.844	-6161.1	-113.383	-537.578
531.831	-6074.73	-113.347	-801.367	531.831	-6469.64	-113.347	-603.875
532.818	-6068.44	-113.311	-677.758	532.818	-6582.6	-113.311	-663.469
533.805	-5868.71	-113.275	-539.367	533.805	-7001.3	-113.275	-721
534.792	-6237.94	-113.24	-398.813	534.792	-6702.6	-113.24	-775.781
535.779	-6087.31	-113.204	-273.484	535.779	-6941.2	-113.204	-823.266
536.765	-6163.68	-113.168	-180.086	536.765	-6507.34	-113.168	-858.469
537.752	-6181.99	-113.132	-130.633	537.752	-6295.03	-113.132	-879.031
538.739	-6262.37	-113.096	-131.172	538.739	-6399.92	-113.096	-885.719
539.726	-6210.79	-113.06	-182.453	539.726	-6086.19	-113.06	-881.594
540.713	-6019.21	-113.024	-280.805	540.713	-6461.71	-113.024	-870.063
541.7	-6087.66	-112.988	-418.094	541.7	-6370.98	-112.988	-853.625
542.687	-5808.61	-112.952	-580.492	542.687	-6525.74	-112.952	-833.375
543.674	-6075.86	-112.917	-748.437	543.674	-6438.55	-112.917	-809.734
544.66	-5908.28	-112.881	-900.5	544.66	-6641.74	-112.881	-783.438
545.647	-5789.2	-112.845	-1020.31	545.647	-6674.97	-112.845	-756.922
546.634	-5737.49	-112.809	-1101.7	546.634	-6516.57	-112.809	-735.391
547.621	-5696.38	-112.773	-1147.69	547.621	-6488.39	-112.773	-726.359
548.608	-5743.51	-112.737	-1164.7	548.608	-6288.19	-112.737	-736.375
549.595	-5461.19	-112.701	-1157.2	549.595	-6568.39	-112.701	-766.516
550.582	-5687.68	-112.665	-1126.2	550.582	-6171.83	-112.665	-810.25
551.569	-5517.87	-112.629	-1071.48	551.569	-6242.38	-112.629	-855.531
552.556	-5513.36	-112.594	-994.328	552.556	-6029.86	-112.594	-889.719
553.542	-5216.57	-112.558	-898.57	553.542	-5894.31	-112.558	-904.469
554.529	-5124.98	-112.522	-789.586	554.529	-5999.28	-112.522	-897.891
555.516	-5189.51	-112.486	-673.406	555.516	-5865.37	-112.486	-874.813
556.503	-4794.53	-112.45	-557.375	556.503	-5911.88	-112.45	-845.75
557.49	-4762.6	-112.414	-451.125	557.49	-5393.98	-112.414	-824.578
558.477	-4407.95	-112.378	-365.445	558.477	-5508.41	-112.378	-824.453
559.464	-4487.4	-112.342	-308.523	559.464	-5097.75	-112.342	-853.484
560.451	-4160.61	-112.306	-282.656	560.451	-5026.73	-112.306	-912.125
561.437	-3992.03	-112.271	-284.227	561.437	-4774.22	-112.271	-993.141
562.424	-3786.34	-112.235	-306.766	562.424	-4459.53	-112.235	-1083.56
563.411	-3483.62	-112.199	-343.969	563.411	-4559.41	-112.199	-1168.44
564.398	-3589.25	-112.163	-390.891	564.398	-3982.5	-112.163	-1235.14
565.385	-3193.28	-112.127	-443.234	565.385	-4201.83	-112.127	-1277.05
566.372	-3463.18	-112.091	-496.789	566.372	-3807.21	-112.091	-1293.95
567.359	-3196.67	-112.055	-548.086	567.359	-4026.96	-112.055	-1289.97
		-112.019	-595.547			-112.019	-1270.81
		-111.983	-639.664			-111.983	-1242.28
		-111.948	-681.852			-111.948	-1210.92
		-111.912	-723.055			-111.912	-1184.72
		-111.876	-763.469			-111.876	-1172.23
		-111.84	-802.641			-111.84	-1179.91
		-111.804	-838.914			-111.804	-1208.84
		-111.768	-868.953			-111.768	-1253.67
		-111.732	-888.273			-111.732	-1305.12
		-111.696	-893.383			-111.696	-1353.98
		-111.66	-883.516			-111.66	-1393.67
		-111.624	-860.734			-111.624	-1420.55
		-111.589	-828.383			-111.589	-1433.64
		-111.553	-789.195			-111.553	-1434.89
		-111.517	-744.063			-111.517	-1429.03
		-111.481	-691.82			-111.481	-1422.27
		-111.445	-629.539			-111.445	-1420.13
		-111.409	-552.953			-111.409	-1425.59
		-111.373	-457.547			-111.373	-1437.83
		-111.337	-341.094			-111.337	-1452.42
		-111.301	-206.758			-111.301	-1463.66
		-111.266	-63.9375			-111.266	-1467.67
		-111.23	74.1875			-111.23	-1464.88
		-111.194	194.883			-111.194	-1459.06
		-111.158	288.797			-111.158	-1453.28
		-111.122	350.875			-111.122	-1445.22
		-111.086	380.07			-111.086	-1426.03
		-111.05	378.961			-111.05	-1384.47
		-111.014	353.602			-111.014	-1313.39
		-110.978	313.055			-110.978	-1214.33
		-110.943	267.531			-110.943	-1097.66
		-110.907	225.492			-110.907	-978.734
		-110.871	191.625			-110.871	-872.609
		-110.835	167.969			-110.835	-790.016
		-110.799	157.031			-110.799	-735.453
		-110.763	163.164			-110.763	-707.234
		-110.727	190.602			-110.727	-698.516
		-110.691	239.047			-110.691	-699.25
		-110.655	300.391			-110.655	-698.922
		-110.62	359.531			-110.62	-689.656
		-110.584	399.82			-110.584	-668
		-110.548	410.18			-110.548	-634.938
		-110.512	389.375			-110.512	-594.797
		-110.476	344.273			-110.476	-554.266
		-110.44	284.078			-110.44	-521.563
		-110.404	215.289			-110.404	-505.078
		-110.368	140.727			-110.368	-511.125
		-110.332	62.3281			-110.332	-541.156
		-110.297	-15.2656			-110.297	-589.672
		-110.261	-83.9922			-110.261	-644.078
		-110.225	-134.453			-110.225	-687.906
		-110.189	-158.828			-110.189	-706.5
		-110.153	-152.07			-110.153	-692.563
		-110.117	-111.102			-110.117	-648.984
		-110.081	-34.0547			-110.081	-587.266
		-110.045	78.5234			-110.045	-522.984
		-110.009	221.289			-110.009	-469.953
		-109.974	383.016			-109.974	-435.875
		-109.938	548.82			-109.938	-421.313
		-109.902	704.484			-109.902	-422.234
		-109.866	840.523			-109.866	-434.422
		-109.83	953.945			-109.83	-457.125
		-109.794	1047.59			-109.794	-492.844
		-109.758	1128.26			-109.758	-543.453
		-109.722	1204.62			-109.722	-607.016
		-109.686	1284.18			-109.686	-678.578
		-109.651	1369.29			-109.651	-753.766
		-109.615	1454.63			-109.615	-830.156
		-109.579	1529.01			-109.579	-904.937
		-109.543	1580.92			-109.543	-971.812
		-109.507	1604.04			-109.507	-1021.23
		-109.471	1599.32			-109.471	-1043.55
		-109.435	1573.86			-109.435	-1033.19
		-109.399	1537.34			-109.399	-991.547
		-109.363	1497.59			-109.363	-927.375
		-109.327	1456.89			-109.327	-854.594
		-109.292	1411.52			-109.292	-789.203
		-109.256	1354.17			-109.256	-745.547
		-109.22	1277.45			-109.22	-732.891
		-109.184	1176.54			-109.184	-752.984
		-109.148	1050.87			-109.148	-801.094
		-109.112	905.383			-109.112	-869.125
		-109.076	751.234			-109.076	-948.828
		-109.04	605.18			-109.04	-1033.52
		-109.004	486.586			-109.004	-1117.86
		-108.969	412.008			-108.969	-1197.23
		-108.933	389.508			-108.933	-1266.97
		-108.897	415.172			-108.897	-1323.09
		-108.861	474.086			-108.861	-1363.94
		-108.825	545.961			-108.825	-1391.58
		-108.789	612.805			-108.789	-1411.37
		-108.753	664.383			-108.753	-1429.92
		-108.717	698.523			-108.717	-1452.03
		-108.681	717.578			-108.681	-1478.12
		-108.646	724.937			-108.646	-1503.64
		-108.61	723.711			-108.61	-1521.67
		-108.574	716.641			-108.574	-1526.8
		-108.538	706.078			-108.538	-1518.2
		-108.502	693.781			-108.502	-1499.58
		-108.466	681.102			-108.466	-1477.23
		-108.43	669.555			-108.43	-1457.2
		-108.394	662.164			-108.394	-1442.5
		-108.358	664.383			-108.358	-1431.38
		-108.323	682.852			-108.323	-1417.13
		-108.287	721.398			-108.287	-1389.86
		-108.251	777.648			-108.251	-1339.67
		-108.215	843.477			-108.215	-1258.98
		-108.179	909.68			-108.179	-1144.02
		-108.143	970.961			-108.143	-995.203
		-108.107	1027.23			-108.107	-817.594
		-108.071	1081.38			-108.071	-620.563
		-108.035	1135.78			-108.035	-415.563
		-108	1190.98			-108	-213.125
		-107.964	1246.45			-107.964	-20.2656
		-107.928	1301.95			-107.928	160.203
		-107.892	1358.01			-107.892	329.062
		-107.856	1416.14			-107.856	488.625
		-107.82	1478.7			-107.82	640.531
		-107.784	1547.3			-107.784	784.281
		-107.748	1620.1			-107.748	917.359
		-107.712	1690.56			-107.712	1036.5
		-107.677	1749.53			-107.677	1138.95
		-107.641	1789.14			-107.641	1222.8
		-107.605	1805.2			-107.605	1285.87
		-107.569	1797.33			-107.569	1324.61
		-107.533	1768.68			-107.533	1334.56
		-107.497	1725.93			-107.497	1313.14
		-107.461	1678.18			-107.461	1262.67
		-107.425	1633.41			-107.425	1190.94
		-107.389	1594.41			-107.389	1109.38
		-107.354	1557.56			-107.354	1030.09
		-107.318	1515.45			-107.318	964
		-107.282	1461.45			-107.282	919.5
		-107.246	1393.13			-107.246	901.328
		-107.21	1312.67			-107.21	909.375
		-107.174	1224.83			-107.174	938.641
		-107.138	1134.59			-107.138	980.609
		-107.102	1045.69			-107.102	1025.52
		-107.066	960.508			-107.066	1064.33
		-107.031	879.891			-107.031	1089.8
		-106.995	802.531			-106.995	1098.09
		-106.959	724.5			-106.959	1090.27
		-106.923	640.422			-106.923	1072.31
		-106.887	546.68			-106.887	1052.7
		-106.851	445.07			-106.851	1038.53
		-106.815	344.211			-106.815	1033.25
		-106.779	257.039			-106.779	1036.78
		-106.743	195.523			-106.743	1047.03
		-106.707	165.391			-106.707	1061.25
		-106.672	164.172			-106.672	1076.06
		-106.636	183.336			-106.636	1087.23
		-106.6	212.781			-106.6	1090.52
		-106.564	244.281			-106.564	1083.66
		-106.528	272.367			-106.528	1068.67
		-106.492	293.562			-106.492	1052.67
		-106.456	305.758			-106.456	1046.77
		-106.42	308.242			-106.42	1063.31
		-106.384	301.633			-106.384	1110.95
		-106.349	286.922			-106.349	1189.5
		-106.313	264.703			-106.313	1288.48
		-106.277	235.633			-106.277	1391.94
		-106.241	202.305			-106.241	1486.37
		-106.205	171.133			-106.205	1566.28
		-106.169	152.273			-106.169	1633.53
		-106.133	156.953			-106.133	1692.08
		-106.097	193.211			-106.097	1742.2
		-106.061	262.867			-106.061	1778.97
		-106.026	361.641			-106.026	1795.55
		-105.99	482.367			-105.99	1788.44
		-105.954	618.391			-105.954	1760.47
		-105.918	765.273			-105.918	1719.52
		-105.882	920.555			-105.882	1674.64
		-105.846	1082.92			-105.846	1632.33
		-105.81	1251.92			-105.81	1595.69
		-105.774	1427.66			-105.774	1566.33
		-105.738	1609.86			-105.738	1546.34
		-105.703	1796.08			-105.703	1538.02
		-105.667	1980.32			-105.667	1541.48
		-105.631	2153.29			-105.631	1553.02
		-105.595	2304.3			-105.595	1566.12
		-105.559	2423.66			-105.559	1574.33
		-105.523	2504.2			-105.523	1572.31
		-105.487	2542.37			-105.487	1555.45
		-105.451	2538.64			-105.451	1518.73
		-105.415	2497.66			-105.415	1458.59
		-105.38	2427.63			-105.38	1376.28
		-105.344	2338.99			-105.344	1279.95
		-105.308	2242.61			-105.308	1182.59
		-105.272	2147.19			-105.272	1096.78
		-105.236	2056.91			-105.236	1029.28
		-105.2	1970.78			-105.2	978.484
		-105.164	1884.91			-105.164	936.047
		-105.128	1795.98			-105.128	891.719
		-105.092	1703.69			-105.092	839.5
		-105.057	1610.41			-105.057	781.563
		-105.021	1519.41			-105.021	727.609
		-104.985	1433.28			-104.985	690.5
		-104.949	1353.22			-104.949	680.766
		-104.913	1278.95			-104.913	703.031
		-104.877	1209.34			-104.877	755.125
		-104.841	1143.48			-104.841	830.109
		-104.805	1081.42			-104.805	919.937
		-104.769	1023.89			-104.769	1019.45
		-104.734	971.273			-104.734	1128.06
		-104.698	923.883			-104.698	1247.72
		-104.662	883.789			-104.662	1378.87
		-104.626	856.445			-104.626	1517.22
		-104.59	849.961			-104.59	1653.8
		-104.554	872.25			-104.554	1778.03
		-104.518	928.062			-104.518	1882.12
		-104.482	1017.3			-104.482	1964.78
		-104.446	1134.26			-104.446	2032
		-104.41	1267.53			-104.41	2094.08
		-104.375	1401.6			-104.375	2161.5
		-104.339	1520.99			-104.339	2241.98
		-104.303	1614.77			-104.303	2339.27
		-104.267	1678.62			-104.267	2452.89
		-104.231	1713.73			-104.231	2578.14
		-104.195	1725.44			-104.195	2707.09
		-104.159	1722.84			-104.159	2830.7
		-104.123	1718.57			-104.123	2941.73
		-104.087	1726.92			-104.087	3036.31
		-104.052	1759.81			-104.052	3113.44
		-104.016	1822.6			-104.016	3173.27
		-103.98	1911.62			-103.98	3215.55
		-103.944	2015.08			-103.944	3239.62
		-103.908	2117.14			-103.908	3246.53
		-103.872	2203.51			-103.872	3240.63
		-103.836	2265.95			-103.836	3229.02
		-103.8	2304.45			-103.8	3218.05
		-103.764	2326.32			-103.764	3209.16
		-103.729	2342.94			-103.729	3197.09
		-103.693	2365.13			-103.693	3172.28
		-103.657	2399.26			-103.657	3124.36
		-103.621	2445.84			-103.621	3045.66
		-103.585	2500.85			-103.585	2934.13
		-103.549	2558.7			-103.549	2796.08
		-103.513	2615.21			-103.513	2646.47
		-103.477	2668.8			-103.477	2505.38
		-103.441	2719.09			-103.441	2390.91
		-103.406	2763.87			-103.406	2313.67
		-103.37	2797.75			-103.37	2275.67
		-103.334	2813.94			-103.334	2273.16
		-103.298	2808.03			-103.298	2299.75
		-103.262	2780.34			-103.262	2347.28
		-103.226	2734.91			-103.226	2405.48
		-103.19	2676.92			-103.19	2462.39
		-103.154	2610.25			-103.154	2506.8
		-103.118	2536.78			-103.118	2530.87
		-103.083	2457.24			-103.083	2531.33
		-103.047	2373.66			-103.047	2508.63
		-103.011	2292.01			-103.011	2465.75
		-102.975	2222.63			-102.975	2406.88
		-102.939	2177.24			-102.939	2336.83
		-102.903	2164.66			-102.903	2260.7
		-102.867	2187.95			-102.867	2183.91
		-102.831	2244.24			-102.831	2111.09
		-102.795	2326.21			-102.795	2044.95
		-102.76	2424.18			-102.76	1986.02
		-102.724	2528.4			-102.724	1934.47
		-102.688	2631.11			-102.688	1892.55
		-102.652	2727.73			-102.652	1864.84
		-102.616	2816.41			-102.616	1855.58
		-102.58	2896.73			-102.58	1865.78
		-102.544	2968.41			-102.544	1892.53
		-102.508	3030.84			-102.508	1929.91
		-102.472	3083.34			-102.472	1970.36
		-102.437	3124.87			-102.437	2005.33
		-102.401	3154.06			-102.401	2026.42
		-102.365	3170.17			-102.365	2027.52
		-102.329	3174.43			-102.329	2007.3
		-102.293	3170.45			-102.293	1970.11
		-102.257	3163.25			-102.257	1924.66
		-102.221	3158.03			-102.221	1879.7
		-102.185	3158.97			-102.185	1840.19
		-102.149	3168.34			-102.149	1805.77
		-102.113	3185.97			-102.113	1772.95
		-102.078	3209.41			-102.078	1738.42
		-102.042	3234.74			-102.042	1701.09
		-102.006	3258.09			-102.006	1662.44
		-101.97	3277.42			-101.97	1626.03
		-101.934	3293.77			-101.934	1596.56
		-101.898	3310.47			-101.898	1578.13
		-101.862	3330.31			-101.862	1571.89
		-101.826	3353.52			-101.826	1575
		-101.79	3378.23			-101.79	1581.92
		-101.755	3402.59			-101.755	1587.77
		-101.719	3425.59			-101.719	1591.25
		-101.683	3447.11			-101.683	1594.64
		-101.647	3468.19			-101.647	1600.83
		-101.611	3491.59			-101.611	1609.67
		-101.575	3521.52			-101.575	1617.42
		-101.539	3561.8			-101.539	1619.37
		-101.503	3614.1			-101.503	1613.58
		-101.467	3677.59			-101.467	1601.73
		-101.432	3749.6			-101.432	1587.34
		-101.396	3826.26			-101.396	1574.47
		-101.36	3902.46			-101.36	1567.61
		-101.324	3971.95			-101.324	1571.47
		-101.288	4028.23			-101.288	1589.17
		-101.252	4066.72			-101.252	1620.86
		-101.216	4086.87			-101.216	1664.39
		-101.18	4093.37			-101.18	1717.34
		-101.144	4095.37			-101.144	1777.81
		-101.109	4103.48			-101.109	1843.94
		-101.073	4126.16			-101.073	1913.89
		-101.037	4167.35			-101.037	1987.09
		-101.001	4226.73			-101.001	2064.66
		-100.965	4301.99			-100.965	2148.78
		-100.929	4391.04			-100.929	2240.92
		-100.893	4492.38			-100.893	2340.19
		-100.857	4604.27			-100.857	2442.47
		-100.821	4723.84			-100.821	2541.19
		-100.786	4847.76			-100.786	2629.78
		-100.75	4973.94			-100.75	2704.86
		-100.714	5102.12			-100.714	2767.3
		-100.678	5232.6			-100.678	2820.7
		-100.642	5364.03			-100.642	2868.52
		-100.606	5491.6			-100.606	2911.94
		-100.57	5605.98			-100.57	2950.19
		-100.534	5693.95			-100.534	2982.87
		-100.498	5742.23			-100.498	3012.08
		-100.463	5742.74			-100.463	3042.59
		-100.427	5696.3			-100.427	3080.36
		-100.391	5612.2			-100.391	3129.94
		-100.355	5504.57			-100.355	3193.19
		-100.319	5388.09			-100.319	3268.81
		-100.283	5274.64			-100.283	3352.3
		-100.247	5172.2			-100.247	3435.52
		-100.211	5084.98			-100.211	3507.91
		-100.175	5014.05			-100.175	3560.27
		-100.14	4957.85			-100.14	3589.48
		-100.104	4913.86			-100.104	3599.94
		-100.068	4880.61			-100.068	3600.56
		-100.032	4858.27			-100.032	3600.08
		-99.996	4846.85			-99.996	3603.84
		-99.9601	4844.02			-99.9601	3613.64
		-99.9242	4844.52			-99.9242	3628.69
		-99.8883	4841.55			-99.8883	3646.92
		-99.8524	4828.45			-99.8524	3665.86
		-99.8165	4799.77			-99.8165	3683.03
		-99.7806	4751.73			-99.7806	3696.64
		-99.7447	4682.94			-99.7447	3706.42
		-99.7088	4595.47			-99.7088	3714.16
		-99.6729	4495.63			-99.6729	3722.31
		-99.637	4393.06			-99.637	3731.64
		-99.6012	4298.57			-99.6012	3739.47
		-99.5653	4222.27			-99.5653	3740.81
		-99.5294	4173			-99.5294	3731.89
		-99.4935	4157.68			-99.4935	3713.73
		-99.4576	4179.66			-99.4576	3693.66
		-99.4217	4236.34			-99.4217	3683.61
		-99.3858	4318.7			-99.3858	3696.42
		-99.3499	4413.8			-99.3499	3741.36
		-99.314	4509.02			-99.314	3821.19
		-99.2781	4595.18			-99.2781	3931.2
		-99.2423	4666.61			-99.2423	4060.56
		-99.2064	4720.06			-99.2064	4195.78
		-99.1705	4754.27			-99.1705	4324.41
		-99.1346	4770.75			-99.1346	4438.06
		-99.0987	4774.41			-99.0987	4532.31
		-99.0628	4773.06			-99.0628	4604.94
		-99.0269	4775.48			-99.0269	4654.64
		-98.991	4789.22			-98.991	4681.25
		-98.9551	4818.47			-98.9551	4686.94
		-98.9192	4863.98			-98.9192	4676.53
		-98.8833	4924.23			-98.8833	4657.23
		-98.8475	4997.02			-98.8475	4637.61
		-98.8116	5080.53			-98.8116	4626.56
		-98.7757	5173.67			-98.7757	4632.09
		-98.7398	5276.2			-98.7398	4659.56
		-98.7039	5387.69			-98.7039	4709.94
		-98.668	5506.38			-98.668	4778.59
		-98.6321	5628.43			-98.6321	4856.2
		-98.5962	5748.3			-98.5962	4930.56
		-98.5603	5859.56			-98.5603	4989.06
		-98.5244	5955.95			-98.5244	5020.2
		-98.4886	6032.68			-98.4886	5014.61
		-98.4527	6088.2			-98.4527	4966.73
		-98.4168	6125.21			-98.4168	4877.52
		-98.3809	6150.2			-98.3809	4756.89
		-98.345	6171.5			-98.345	4623.13
		-98.3091	6196.99			-98.3091	4498.11
		-98.2732	6232.79			-98.2732	4401.48
		-98.2373	6283.29			-98.2373	4346.53
		-98.2014	6351.26			-98.2014	4339.02
		-98.1655	6437.39			-98.1655	4377.31
		-98.1296	6539.54			-98.1296	4453.5
		-98.0938	6651.85			-98.0938	4555.19
		-98.0579	6764.13			-98.0579	4669.05
		-98.022	6862.37			-98.022	4784.09
		-97.9861	6931.41			-97.9861	4893.19
		-97.9502	6959.7			-97.9502	4992.33
		-97.9143	6943.99			-97.9143	5078.78
		-97.8784	6891.92			-97.8784	5150.97
		-97.8425	6820.34			-97.8425	5209.83
		-97.8066	6749.59			-97.8066	5259.94
		-97.7707	6695.87			-97.7707	5307.73
		-97.7349	6665.97			-97.7349	5358.23
		-97.699	6657.03			-97.699	5413.47
		-97.6631	6660.36			-97.6631	5473.31
		-97.6272	6666.76			-97.6272	5537.31
		-97.5913	6670.37			-97.5913	5604.83
		-97.5554	6670.5			-97.5554	5673.34
		-97.5195	6671.18			-97.5195	5737.02
		-97.4836	6679.12			-97.4836	5787.42
		-97.4477	6700.94			-97.4477	5817.11
		-97.4118	6740.31			-97.4118	5824.45
		-97.3759	6796.18			-97.3759	5816.47
		-97.3401	6862.52			-97.3401	5806.84
		-97.3042	6930			-97.3042	5809.44
		-97.2683	6989.12			-97.2683	5831.84
		-97.2324	7033.98			-97.2324	5873.72
		-97.1965	7064.77			-97.1965	5929.56
		-97.1606	7087.29			-97.1606	5993.22
		-97.1247	7108.7			-97.1247	6060.06
		-97.0888	7132.41			-97.0888	6126.56
		-97.0529	7155.56			-97.0529	6188.5
		-97.017	7171.48			-97.017	6240.45
		-96.9811	7174.77			-96.9811	6277.98
		-96.9453	7165.24			-96.9453	6300.66
		-96.9094	7148.37			-96.9094	6312.89
		-96.8735	7132.55			-96.8735	6322.45
		-96.8376	7125.61			-96.8376	6337.91
		-96.8017	7132.16			-96.8017	6366.67
		-96.7658	7152.74			-96.7658	6412.66
		-96.7299	7184.53			-96.7299	6474.19
		-96.694	7223.06			-96.694	6543.47
		-96.6581	7264.3			-96.6581	6609.31
		-96.6222	7306.19			-96.6222	6661.53
		-96.5864	7349.05			-96.5864	6694.78
		-96.5505	7395.46			-96.5505	6709.7
		-96.5146	7448.88			-96.5146	6710.62
		-96.4787	7511.26			-96.4787	6703.23
		-96.4428	7580.83			-96.4428	6693.52
		-96.4069	7651.91			-96.4069	6688.16
		-96.371	7717.16			-96.371	6694.22
		-96.3351	7770.35			-96.3351	6717.33
		-96.2992	7807.75			-96.2992	6759.37
		-96.2633	7827.41			-96.2633	6817.34
		-96.2274	7828.37			-96.2274	6884
		-96.1916	7810.85			-96.1916	6950.27
		-96.1557	7776.66			-96.1557	7007.58
		-96.1198	7728.96			-96.1198	7048.95
		-96.0839	7671.24			-96.0839	7069.87
		-96.048	7606.74			-96.048	7068.97
		-96.0121	7539.13			-96.0121	7048.2
		-95.9762	7473.3			-95.9762	7011.48
		-95.9403	7414.98			-95.9403	6963.13
		-95.9044	7368.88			-95.9044	6906.88
		-95.8685	7337.3			-95.8685	6845.64
		-95.8327	7320.34			-95.8327	6782.09
		-95.7968	7317.52			-95.7968	6720.19
		-95.7609	7328.79			-95.7609	6667.38
		-95.725	7354.12			-95.725	6635.08
		-95.6891	7392.36			-95.6891	6635.19
		-95.6532	7440.98			-95.6532	6674.81
		-95.6173	7496.37			-95.6173	6751.64
		-95.5814	7554.34			-95.5814	6853.8
		-95.5455	7610.3			-95.5455	6964.06
		-95.5096	7659.42			-95.5096	7067.19
		-95.4737	7696.77			-95.4737	7155.11
		-95.4379	7718.03			-95.4379	7227.84
		-95.402	7720.77			-95.402	7289.39
		-95.3661	7705.64			-95.3661	7342.64
		-95.3302	7676.95			-95.3302	7387.42
		-95.2943	7642.44			-95.2943	7423.03
		-95.2584	7612.28			-95.2584	7452.64
		-95.2225	7596.83			-95.2225	7484.53
		-95.1866	7603.3			-95.1866	7529.44
		-95.1507	7632.65			-95.1507	7596.8
		-95.1148	7678.15			-95.1148	7691.87
		-95.079	7727.21			-95.079	7814.52
		-95.0431	7766.34			-95.0431	7959.25
		-95.0072	7787.58			-95.0072	8116.72
		-94.9713	7793.2			-94.9713	8275.31
		-94.9354	7796.48			-94.9354	8422.62
		-94.8995	7817.62			-94.8995	8546.84
		-94.8636	7877.13			-94.8636	8639.23
		-94.8277	7988.27			-94.8277	8696.59
		-94.7918	8152.26			-94.7918	8721.69
		-94.7559	8358.13			-94.7559	8722.06
		-94.72	8587.25			-94.72	8708.09
		-94.6842	8819.63			-94.6842	8690.95
		-94.6483	9039.34			-94.6483	8680.02
		-94.6124	9237.55			-94.6124	8680.59
		-94.5765	9412.61			-94.5765	8692.59
		-94.5406	9567.5			-94.5406	8710.86
		-94.5047	9706.02			-94.5047	8727.73
		-94.4688	9829.77			-94.4688	8736.48
		-94.4329	9937			-94.4329	8733.91
		-94.397	10023.1			-94.397	8720.52
		-94.3611	10083			-94.3611	8699.13
		-94.3252	10114.1			-94.3252	8673.67
		-94.2894	10118.4			-94.2894	8648.75
		-94.2535	10101.7			-94.2535	8629.39
		-94.2176	10070.9			-94.2176	8620.17
		-94.1817	10032.4			-94.1817	8623.42
		-94.1458	9990.91			-94.1458	8637.86
		-94.1099	9950.38			-94.1099	8659.55
		-94.074	9913.64			-94.074	8684.75
		-94.0381	9881.98			-94.0381	8712.28
		-94.0022	9854.7			-94.0022	8743.19
		-93.9663	9830.36			-93.9663	8777.94
		-93.9305	9809.62			-93.9305	8814.11
		-93.8946	9797.45			-93.8946	8847.11
		-93.8587	9801.6			-93.8587	8872.59
		-93.8228	9828.73			-93.8228	8889.87
		-93.7869	9881.59			-93.7869	8903.5
		-93.751	9959.56			-93.751	8921.94
		-93.7151	10060.3			-93.7151	8953.52
		-93.6792	10180.4			-93.6792	9002.03
		-93.6433	10314.8			-93.6433	9065.55
		-93.6074	10457.5			-93.6074	9138.62
		-93.5715	10602			-93.5715	9215.17
		-93.5357	10741.8			-93.5357	9289.09
		-93.4998	10870.8			-93.4998	9353.22
		-93.4639	10982.9			-93.4639	9399.27
		-93.428	11072.8			-93.428	9421.05
		-93.3921	11137.6			-93.3921	9418.77
		-93.3562	11178.2			-93.3562	9400.77
		-93.3203	11201.6			-93.3203	9380.44
		-93.2844	11220			-93.2844	9371
		-93.2485	11248.7			-93.2485	9382.11
		-93.2126	11302.3			-93.2126	9418.87
		-93.1768	11390.7			-93.1768	9481.55
		-93.1409	11516.1			-93.1409	9565.2
		-93.105	11672.5			-93.105	9660.89
		-93.0691	11848.9			-93.0691	9758.36
		-93.0332	12034.5			-93.0332	9848.02
		-92.9973	12222.2			-92.9973	9922.08
		-92.9614	12409.9			-92.9614	9975.25
		-92.9255	12597.7			-92.9255	10006.7
		-92.8896	12785.6			-92.8896	10021.4
		-92.8537	12971			-92.8537	10030.6
		-92.8178	13148.7			-92.8178	10049.2
		-92.782	13311.4			-92.782	10091.1
		-92.7461	13451.9			-92.7461	10164.8
		-92.7102	13564.8			-92.7102	10271.8
		-92.6743	13648.4			-92.6743	10407.6
		-92.6384	13705.2			-92.6384	10566.4
		-92.6025	13740.8			-92.6025	10743
		-92.5666	13762.1			-92.5666	10933.1
		-92.5307	13775.4			-92.5307	11131.1
		-92.4948	13785.4			-92.4948	11329.4
		-92.4589	13797.4			-92.4589	11519.3
		-92.4231	13818.4			-92.4231	11694
		-92.3872	13855.8			-92.3872	11851.5
		-92.3513	13914.7			-92.3513	11995.7
		-92.3154	13995.5			-92.3154	12135.6
		-92.2795	14095.1			-92.2795	12283.4
		-92.2436	14208.7			-92.2436	12449.7
		-92.2077	14332.1			-92.2077	12639.6
		-92.1718	14461.1			-92.1718	12850.5
		-92.1359	14592.6			-92.1359	13072.8
		-92.1	14724.6			-92.1	13294.2
		-92.0641	14856.6			-92.0641	13504
		-92.0283	14987.5			-92.0283	13696.1
		-91.9924	15113.8			-91.9924	13870
		-91.9565	15230.6			-91.9565	14027
		-91.9206	15333.9			-91.9206	14166.4
		-91.8847	15422.1			-91.8847	14284.4
		-91.8488	15496			-91.8488	14376.9
		-91.8129	15559.3			-91.8129	14444.7
		-91.777	15617.6			-91.777	14494.7
		-91.7411	15678.3			-91.7411	14537.6
		-91.7052	15747.8			-91.7052	14582.9
		-91.6693	15828.5			-91.6693	14637.7
		-91.6335	15916.3			-91.6335	14705.7
		-91.5976	16001.3			-91.5976	14788.6
		-91.5617	16072.6			-91.5617	14885.6
		-91.5258	16122.8			-91.5258	14995.2
		-91.4899	16151.3			-91.4899	15116.2
		-91.454	16163.6			-91.454	15247.3
		-91.4181	16167.6			-91.4181	15386.1
		-91.3822	16167.8			-91.3822	15529.2
		-91.3463	16163.9			-91.3463	15671.9
		-91.3104	16153			-91.3104	15809.6
		-91.2746	16135.3			-91.2746	15938
		-91.2387	16116.2			-91.2387	16055.5
		-91.2028	16104.7			-91.2028	16164.4
		-91.1669	16110			-91.1669	16270.3
		-91.131	16140.2			-91.131	16378.1
		-91.0951	16202.2			-91.0951	16489.5
		-91.0592	16300			-91.0592	16601.9
		-91.0233	16433.3			-91.0233	16710.7
		-90.9874	16596.1			-90.9874	16811.5
		-90.9515	16778.8			-90.9515	16901.4
		-90.9156	16970.2			-90.9156	16978.6
		-90.8798	17159.5			-90.8798	17041.6
		-90.8439	17337			-90.8439	17089.2
		-90.808	17495			-90.808	17121.2
		-90.7721	17630.2			-90.7721	17139.6
		-90.7362	17743.7			-90.7362	17149.6
		-90.7003	17840.7			-90.7003	17159.4
		-90.6644	17928.5			-90.6644	17178.6
		-90.6285	18015.8			-90.6285	17216.6
		-90.5926	18111.7			-90.5926	17281.5
		-90.5567	18224.9			-90.5567	17380.4
		-90.5209	18361.5			-90.5209	17520.3
		-90.485	18522			-90.485	17707.9
		-90.4491	18702.1			-90.4491	17946.9
		-90.4132	18894.7			-90.4132	18235.7
		-90.3773	19093.5			-90.3773	18564.7
		-90.3414	19293.6			-90.3414	18917.3
		-90.3055	19489.8			-90.3055	19273.7
		-90.2696	19676.7			-90.2696	19616.8
		-90.2337	19851.1			-90.2337	19936.2
		-90.1978	20013.4			-90.1978	20229.6
		-90.1619	20166			-90.1619	20501.7
		-90.1261	20309.3			-90.1261	20760.6
		-90.0902	20438.9			-90.0902	21014.5
		-90.0543	20546.5			-90.0543	21268.7
		-90.0184	20622.6			-90.0184	21523.9
		-89.9825	20660.7			-89.9825	21777.4
		-89.9466	20662.2			-89.9466	22026
		-89.9107	20637.8			-89.9107	22269.9
		-89.8748	20605.8			-89.8748	22514.7
		-89.8389	20587.4			-89.8389	22771.2
		-89.803	20599.2			-89.803	23049.8
		-89.7672	20649.4			-89.7672	23353.9
		-89.7313	20738.7			-89.7313	23674.9
		-89.6954	20863.9			-89.6954	23994.3
		-89.6595	21019.2			-89.6595	24291.5
		-89.6236	21196			-89.6236	24552.8
		-89.5877	21383.1			-89.5877	24776.3
		-89.5518	21569.2			-89.5518	24969.7
		-89.5159	21745.4			-89.5159	25146.1
		-89.48	21906.2			-89.48	25320.1
		-89.4441	22049.2			-89.4441	25504
		-89.4082	22175.1			-89.4082	25705.9
		-89.3724	22289.1			-89.3724	25928.8
		-89.3365	22401.9			-89.3365	26172.8
		-89.3006	22528.7			-89.3006	26436.2
		-89.2647	22686.8			-89.2647	26716.1
		-89.2288	22891.8			-89.2288	27007.3
		-89.1929	23155.1			-89.1929	27303
		-89.157	23481.6			-89.157	27597.5
		-89.1211	23867.8			-89.1211	27889.3
		-89.0852	24299.7			-89.0852	28180.4
		-89.0493	24754.3			-89.0493	28474.6
		-89.0134	25205.1			-89.0134	28775.1
		-88.9776	25628.8			-88.9776	29084.6
		-88.9417	26011.5			-88.9417	29406.6
		-88.9058	26349.9			-88.9058	29746.5
		-88.8699	26650.9			-88.8699	30110
		-88.834	26928.1			-88.834	30500.7
		-88.7981	27198.4			-88.7981	30918.3
		-88.7622	27477			-88.7622	31359.9
		-88.7263	27773.5			-88.7263	31822.5
		-88.6904	28090.7			-88.6904	32305.6
		-88.6545	28426.2			-88.6545	32811.5
		-88.6187	28775.2			-88.6187	33343.2
		-88.5828	29133.3			-88.5828	33901.9
		-88.5469	29496.9			-88.5469	34485.6
		-88.511	29861.5			-88.511	35089.7
		-88.4751	30220.6			-88.4751	35709.3
		-88.4392	30564.4			-88.4392	36341
		-88.4033	30882.5			-88.4033	36981.8
		-88.3674	31166.8			-88.3674	37625.6
		-88.3315	31415.2			-88.3315	38262.3
		-88.2956	31632.4			-88.2956	38879.8
		-88.2597	31828.5			-88.2597	39467.8
		-88.2239	32015.1			-88.2239	40021.5
		-88.188	32200.4			-88.188	40542.2
		-88.1521	32385.9			-88.1521	41035
		-88.1162	32564.1			-88.1162	41504.6
		-88.0803	32721.7			-88.0803	41951.1
		-88.0444	32844.8			-88.0444	42368.5
		-88.0085	32923.6			-88.0085	42746.6
		-87.9726	32954.4			-87.9726	43074.9
		-87.9367	32939.5			-87.9367	43345
		-87.9008	32885.2			-87.9008	43551.1
		-87.865	32801.2			-87.865	43690.2
		-87.8291	32698.9			-87.8291	43763.6
		-87.7932	32589.2			-87.7932	43778.8
		-87.7573	32479.1			-87.7573	43749.3
		-87.7214	32369			-87.7214	43689.4
		-87.6855	32252			-87.6855	43607.6
		-87.6496	32116.4			-87.6496	43502.1
		-87.6137	31949			-87.6137	43361
		-87.5778	31739.9			-87.5778	43166
		-87.5419	31484.7			-87.5419	42896.3
		-87.506	31185.8			-87.506	42533.5
		-87.4702	30850.9			-87.4702	42065.5
		-87.4343	30489			-87.4343	41488.7
		-87.3984	30107.2			-87.3984	40808.7
		-87.3625	29709.5			-87.3625	40037.6
		-87.3266	29296.5			-87.3266	39190.4
		-87.2907	28865.9			-87.2907	38279.6
		-87.2548	28412.8			-87.2548	37313.3
		-87.2189	27929.9			-87.2189	36295.2
		-87.183	27410			-87.183	35228.3
		-87.1471	26849.9			-87.1471	34117.8
		-87.1113	26253.1			-87.1113	32972.7
		-87.0754	25629.5			-87.0754	31805.5
		-87.0395	24991.3			-87.0395	30628.3
		-87.0036	24348.1			-87.0036	29449.1
		-86.9677	23704.9			-86.9677	28271.6
		-86.9318	23061.2			-86.9318	27095.6
		-86.8959	22412.3			-86.8959	25919.9
		-86.86	21751.4			-86.86	24743.2
		-86.8241	21072.6			-86.8241	23565.4
		-86.7882	20374.2			-86.7882	22388.6
		-86.7523	19660.1			-86.7523	21218.4
		-86.7165	18939.1			-86.7165	20063.3
		-86.6806	18223.8			-86.6806	18933.1
		-86.6447	17527.4			-86.6447	17836.1
		-86.6088	16860.2			-86.6088	16778
		-86.5729	16227.3			-86.5729	15763.3
		-86.537	15628.6			-86.537	14797.5
		-86.5011	15060.9			-86.5011	13887.7
		-86.4652	14521.3			-86.4652	13041.8
		-86.4293	14008.7			-86.4293	12265.6
		-86.3934	13523.3			-86.3934	11562.1
		-86.3575	13064.9			-86.3575	10931
		-86.3217	12631.1			-86.3217	10370.7
		-86.2858	12216.1			-86.2858	9879.17
		-86.2499	11811.9			-86.2499	9455.7
		-86.214	11411.9			-86.214	9100.48
		-86.1781	11016.6			-86.1781	8813.31
		-86.1422	10634.8			-86.1422	8592.03
		-86.1063	10280.7			-86.1063	8432.11
		-86.0704	9966.91			-86.0704	8326.41
		-86.0345	9699.87			-86.0345	8264.17
		-85.9986	9481.02			-85.9986	8230.11
		-85.9628	9310.32			-85.9628	8206.13
		-85.9269	9188.14			-85.9269	8176.11
		-85.891	9113.92			-85.891	8130.39
		-85.8551	9082.93			-85.8551	8067.13
		-85.8192	9083.97			-85.8192	7989.98
		-85.7833	9100.37			-85.7833	7904.14
		-85.7474	9114.06			-85.7474	7811.48
		-85.7115	9111.1			-85.7115	7707.41
		-85.6756	9085.52			-85.6756	7580.61
		-85.6397	9039.7			-85.6397	7416.81
		-85.6038	8980.6			-85.6038	7205.19
		-85.568	8913.66			-85.568	6942.7
		-85.5321	8837.3			-85.5321	6633.98
		-85.4962	8741.4			-85.4962	6285.81
		-85.4603	8609.84			-85.4603	5900.75
		-85.4244	8424.66			-85.4244	5473.27
		-85.3885	8169.15			-85.3885	4989.8
		-85.3526	7828.79			-85.3526	4431.14
		-85.3167	7390.52			-85.3167	3775.81
		-85.2808	6842.09			-85.2808	3003.02
		-85.2449	6173.44			-85.2449	2095.97
		-85.2091	5380.08			-85.2091	1044.23
		-85.1732	4465.86			-85.1732	-154.625
		-85.1373	3442.58			-85.1373	-1495.64
		-85.1014	2326.92			-85.1014	-2967.92
		-85.0655	1136.45			-85.0655	-4557.89
		-85.0296	-113.875			-85.0296	-6252.72
		-84.9937	-1413.86			-84.9937	-8043.61
		-84.9578	-2757.58			-84.9578	-9926.42
		-84.9219	-4140.9			-84.9219	-11899.4
		-84.886	-5558.12			-84.886	-13958.7
		-84.8501	-7000.02			-84.8501	-16094.5
		-84.8143	-8454.07			-84.8143	-18290.1
		-84.7784	-9906.34			-84.7784	-20522.9
		-84.7425	-11343.9			-84.7425	-22768.5
		-84.7066	-12757			-84.7066	-25004.2
		-84.6707	-14141.3			-84.6707	-27210.8
		-84.6348	-15498.8			-84.6348	-29372.4
		-84.5989	-16837.3			-84.5989	-31475
		-84.563	-18165.3			-84.563	-33504
		-84.5271	-19487			-84.5271	-35443.9
		-84.4912	-20798.2			-84.4912	-37280.5
		-84.4554	-22087			-84.4554	-39004
		-84.4195	-23337.2			-84.4195	-40610.5
		-84.3836	-24532.2			-84.3836	-42100.8
		-84.3477	-25657.7			-84.3477	-43478.2
		-84.3118	-26702.6			-84.3118	-44746.8
		-84.2759	-27658.4			-84.2759	-45911.7
		-84.24	-28519.1			-84.24	-46977.6
		-84.2041	-29282			-84.2041	-47945.6
		-84.1682	-29947.6			-84.1682	-48812.1
		-84.1323	-30520.4			-84.1323	-49569
		-84.0964	-31006.6			-84.0964	-50207.5
		-84.0606	-31414.1			-84.0606	-50721.8
		-84.0247	-31751.3			-84.0247	-51110.8
		-83.9888	-32025.8			-83.9888	-51378.3
		-83.9529	-32242.2			-83.9529	-51533
		-83.917	-32400.7			-83.917	-51586.8
		-83.8811	-32497.5			-83.8811	-51552
		-83.8452	-32527.8			-83.8452	-51438.1
		-83.8093	-32488.4			-83.8093	-51249.7
		-83.7734	-32379			-83.7734	-50988.3
		-83.7375	-32203			-83.7375	-50653.9
		-83.7016	-31965.5			-83.7016	-50246.7
		-83.6658	-31674			-83.6658	-49767.4
		-83.6299	-31338.4			-83.6299	-49216.9
		-83.594	-30971.2			-83.594	-48596.9
		-83.5581	-30587.3			-83.5581	-47911.3
		-83.5222	-30201			-83.5222	-47168
		-83.4863	-29822.4			-83.4863	-46378.9
		-83.4504	-29455.1			-83.4504	-45557.7
		-83.4145	-29094.6			-83.4145	-44719.5
		-83.3786	-28730.9			-83.3786	-43880.8
		-83.3427	-28354.2			-83.3427	-43059.6
		-83.3069	-27961.2			-83.3069	-42273.7
		-83.271	-27556.5			-83.271	-41537.2
		-83.2351	-27149.3			-83.2351	-40858.5
		-83.1992	-26749.1			-83.1992	-40238.7
		-83.1633	-26361.4			-83.1633	-39672.6
		-83.1274	-25987.1			-83.1274	-39148.3
		-83.0915	-25623.9			-83.0915	-38650.1
		-83.0556	-25269.4			-83.0556	-38161.2
		-83.0197	-24923.2			-83.0197	-37668.1
		-82.9838	-24587.9			-82.9838	-37163
		-82.9479	-24267.3			-82.9479	-36643.8
		-82.9121	-23964			-82.9121	-36111.7
		-82.8762	-23676.1			-82.8762	-35568.9
		-82.8403	-23396.9			-82.8403	-35018
		-82.8044	-23117.3			-82.8044	-34463.1
		-82.7685	-22829.9			-82.7685	-33911.7
		-82.7326	-22531.9			-82.7326	-33373.2
		-82.6967	-22223.9			-82.6967	-32856.2
		-82.6608	-21907.9			-82.6608	-32364.6
		-82.6249	-21586.6			-82.6249	-31897.2
		-82.589	-21263.9			-82.589	-31450.1
		-82.5532	-20946.6			-82.5532	-31020.2
		-82.5173	-20644.4			-82.5173	-30605
		-82.4814	-20367.3			-82.4814	-30200.2
		-82.4455	-20123.2			-82.4455	-29796.8
		-82.4096	-19915.4			-82.4096	-29382.8
		-82.3737	-19741.6			-82.3737	-28949
		-82.3378	-19593.7			-82.3378	-28493.8
		-82.3019	-19459.5			-82.3019	-28025.1
		-82.266	-19325.6			-82.266	-27557.6
		-82.2301	-19180.3			-82.2301	-27107.2
		-82.1942	-19016			-82.1942	-26686.1
		-82.1584	-18829.1			-82.1584	-26302.6
		-82.1225	-18620			-82.1225	-25962.3
		-82.0866	-18393.4			-82.0866	-25668.6
		-82.0507	-18158.4			-82.0507	-25421.5
		-82.0148	-17927.2			-82.0148	-25215.8
		-81.9789	-17711.3			-81.9789	-25041
		-81.943	-17517.7			-81.943	-24884.6
		-81.9071	-17346.2			-81.9071	-24735.9
		-81.8712	-17190.2			-81.8712	-24589.3
		-81.8353	-17039.5			-81.8353	-24444.5
		-81.7995	-16886.3			-81.7995	-24305
		-81.7636	-16729.4			-81.7636	-24175.8
		-81.7277	-16575			-81.7277	-24061.8
		-81.6918	-16431.9			-81.6918	-23963.5
		-81.6559	-16306.9			-81.6559	-23876.3
		-81.62	-16202			-81.62	-23791.5
		-81.5841	-16114.9			-81.5841	-23700.4
		-81.5482	-16042			-81.5482	-23597.5
		-81.5123	-15979.6			-81.5123	-23481
		-81.4764	-15924.9			-81.4764	-23350.6
		-81.4405	-15873.7			-81.4405	-23205.5
		-81.4047	-15819.4			-81.4047	-23043.8
		-81.3688	-15754.9			-81.3688	-22864.9
		-81.3329	-15676			-81.3329	-22672.5
		-81.297	-15584.6			-81.297	-22475.6
		-81.2611	-15489.2			-81.2611	-22285.4
		-81.2252	-15400.9			-81.2252	-22111.3
		-81.1893	-15329.1			-81.1893	-21956.2
		-81.1534	-15277.9			-81.1534	-21815
		-81.1175	-15245.5			-81.1175	-21674.7
		-81.0816	-15227.1			-81.0816	-21518
		-81.0457	-15216.9			-81.0457	-21329
		-81.0099	-15209.6			-81.0099	-21099.3
		-80.974	-15200			-80.974	-20831.6
		-80.9381	-15183			-80.9381	-20536.8
		-80.9022	-15153.1			-80.9022	-20228.9
		-80.8663	-15106.2			-80.8663	-19920.4
		-80.8304	-15040.9			-80.8304	-19619.4
		-80.7945	-14959.2			-80.7945	-19330.8
		-80.7586	-14865.7			-80.7586	-19057.9
		-80.7227	-14765.4			-80.7227	-18804
		-80.6868	-14662			-80.6868	-18572
		-80.651	-14556.6			-80.651	-18362.5
		-80.6151	-14447			-80.6151	-18172.3
		-80.5792	-14329.6			-80.5792	-17994.9
		-80.5433	-14201.1			-80.5433	-17823.2
		-80.5074	-14061.6			-80.5074	-17652.8
		-80.4715	-13916.4			-80.4715	-17482.3
		-80.4356	-13774.3			-80.4356	-17312.6
		-80.3997	-13645			-80.3997	-17144.9
		-80.3638	-13536.4			-80.3638	-16980
		-80.3279	-13453.3			-80.3279	-16819.1
		-80.292	-13397.4			-80.292	-16664.2
		-80.2562	-13366.5			-80.2562	-16518.1
		-80.2203	-13353.8			-80.2203	-16383.2
		-80.1844	-13348.2			-80.1844	-16261.8
		-80.1485	-13336.3			-80.1485	-16156.7
		-80.1126	-13305.4			-80.1126	-16071.1
		-80.0767	-13246.7			-80.0767	-16007.3
		-80.0408	-13157.5			-80.0408	-15963.8
		-80.0049	-13042.5			-80.0049	-15935.9
		-79.969	-12912			-79.969	-15917.7
		-79.9331	-12779			-79.9331	-15903.7
		-79.8973	-12656.4			-79.8973	-15888.1
		-79.8614	-12557.2			-79.8614	-15863.4
		-79.8255	-12494.2			-79.8255	-15820
		-79.7896	-12477.4			-79.7896	-15748.6
		-79.7537	-12509.5			-79.7537	-15641.7
		-79.7178	-12583.7			-79.7178	-15495.6
		-79.6819	-12684.4			-79.6819	-15312.6
		-79.646	-12792.6			-79.646	-15102.8
		-79.6101	-12890.4			-79.6101	-14881.8
		-79.5742	-12965.9			-79.5742	-14666.4
		-79.5383	-13015.1			-79.5383	-14468.7
		-79.5025	-13041.9			-79.5025	-14293.3
		-79.4666	-13054.2			-79.4666	-14138.1
		-79.4307	-13059.5			-79.4307	-13996.9
		-79.3948	-13060.2			-79.3948	-13862.6
		-79.3589	-13053.1			-79.3589	-13729.9
		-79.323	-13034.2			-79.323	-13597
		-79.2871	-13004.7			-79.2871	-13466.3
		-79.2512	-12973			-79.2512	-13344.1
		-79.2153	-12952			-79.2153	-13239.4
		-79.1794	-12953.6			-79.1794	-13161.4
		-79.1436	-12983.7			-79.1436	-13117.2
		-79.1077	-13041.6			-79.1077	-13109.7
		-79.0718	-13120.1			-79.0718	-13137.7
		-79.0359	-13208.5			-79.0359	-13196.2
		-79	-13295.2			-79	-13279.8
		-78.9641	-13370.9			-78.9641	-13382.6
		-78.9282	-13429.9			-78.9282	-13498.5
		-78.8923	-13469.2			-78.8923	-13618.9
		-78.8564	-13487.1			-78.8564	-13733.4
		-78.8205	-13482.3			-78.8205	-13833.1
		-78.7846	-13455.3			-78.7846	-13912.5
		-78.7488	-13409.4			-78.7488	-13969.5
		-78.7129	-13350.1			-78.7129	-14001.3
		-78.677	-13283.7			-78.677	-14002.8
		-78.6411	-13216.2			-78.6411	-13968.6
		-78.6052	-13153.3			-78.6052	-13898.4
		-78.5693	-13099.4			-78.5693	-13799.2
		-78.5334	-13054.8			-78.5334	-13682.1
		-78.4975	-13013.8			-78.4975	-13556.8
		-78.4616	-12964.5			-78.4616	-13427.4
		-78.4257	-12892.9			-78.4257	-13292.3
		-78.3899	-12787.5			-78.3899	-13147.9
		-78.354	-12642.9			-78.354	-12992.3
		-78.3181	-12461.2			-78.3181	-12827.4
		-78.2822	-12249.7			-78.2822	-12659
		-78.2463	-12018.7			-78.2463	-12494.1
		-78.2104	-11779.7			-78.2104	-12339
		-78.1745	-11545.1			-78.1745	-12198.4
		-78.1386	-11327			-78.1386	-12074.8
		-78.1027	-11135			-78.1027	-11966.7
		-78.0668	-10972.3			-78.0668	-11866.8
		-78.0309	-10833.5			-78.0309	-11762.3
		-77.9951	-10706.9			-77.9951	-11640.4
		-77.9592	-10579.7			-77.9592	-11494.8
		-77.9233	-10442.6			-77.9233	-11329.2
		-77.8874	-10292.5			-77.8874	-11156.5
		-77.8515	-10131.6			-77.8515	-10994.7
		-77.8156	-9965.3			-77.8156	-10861.4
		-77.7797	-9800.13			-77.7797	-10769.3
		-77.7438	-9643.32			-77.7438	-10723.1
		-77.7079	-9502.85			-77.7079	-10720.4
		-77.672	-9387.3			-77.672	-10754.5
		-77.6361	-9304.17			-77.6361	-10817.2
		-77.6003	-9257.56			-77.6003	-10901.1
		-77.5644	-9247.73			-77.5644	-10999.1
		-77.5285	-9272.88			-77.5285	-11104.1
		-77.4926	-9331.16			-77.4926	-11208.1
		-77.4567	-9420.74			-77.4567	-11302
		-77.4208	-9537.84			-77.4208	-11376.6
		-77.3849	-9674.44			-77.3849	-11424.6
		-77.349	-9818.17			-77.349	-11441.3
		-77.3131	-9954.61			-77.3131	-11424.3
		-77.2772	-10070.9			-77.2772	-11371.8
		-77.2414	-10158.1			-77.2414	-11281.7
		-77.2055	-10210.6			-77.2055	-11152.7
		-77.1696	-10225.6			-77.1696	-10987.9
		-77.1337	-10202.5			-77.1337	-10795.7
		-77.0978	-10143.9			-77.0978	-10589.2
[truncated: 6,194 more rows]

## Sheet: Figure1d
N2 adsorption-desorption isotherm				Pore size distribution
P/P0	∑V/(ml/g)	P/P0	∑V/(ml/g)	D/nm	dV/dD/(ml/g/nm)
3.592e-05	15.1785	0.99373	458.548	0.5822	0.04033
9.4845e-05	30.1953	0.97554	349.686	0.6224	0.57767
0.000140308	45.4146	0.95118	281.991	0.6409	1.27664
0.000185771	60.6039	0.92785	260.233	0.655	1.66041
0.000228921	75.8832	0.89389	248.247	0.6661	2.13303
0.000255234	91.1099	0.86598	243.633	0.6766	5.18137
0.000276696	106.284	0.84248	240.986	0.6932	1.41101
0.000367622	121.436	0.81433	238.555	0.713	1.1837
0.00050401	136.581	0.79151	236.907	0.7753	0.36361
0.00119	151.216	0.76251	235.186	0.8432	0.32207
0.0025	165.358	0.7405	233.96	0.9199	0.26717
0.00491	178.602	0.71232	232.601	1.0146	0.18637
0.00946	190.014	0.68958	231.584	1.1822	0.09156
0.02196	199.935	0.66208	230.489	1.315	0.04518
0.03556	203.813	0.63316	229.368	1.4601	0.02713
0.05338	206.358	0.59057	227.864	1.6198	0.01805
0.07556	208.222	0.56379	226.921	1.8283	0.01265
0.10693	209.927	0.5311	225.919	1.9391	0.0109
0.12416	210.708	0.49196	224.813	2.0868	0.0128
0.14276	211.401	0.46741	224.062	2.2185	0.0128
0.16472	212.193	0.44549	223.287	2.3377	0.0102
0.18181	212.756	0.41622	222.42	2.4624	0.0102
0.1989	213.258	0.38694	221.673	2.5882	0.0069
0.21732	213.787	0.36339	221.074	2.7204	0.0081
0.24041	214.423	0.33607	220.355	2.8603	0.0065
0.25737	214.873	0.3137	219.818	3.0064	0.0077
0.27433	215.263	0.28569	219.105	3.1639	0.0065
0.29251	215.784	0.2641	218.593	3.3393	0.0059
0.31542	216.344	0.23632	217.842	3.5481	0.0073
0.33229	216.794	0.21368	217.23	3.7446	0.0092
0.34911	217.176	0.18667	216.428	3.9384	0.0063
0.36712	217.651	0.15785	215.548	4.2333	0.0044
0.38976	218.227	0.11589	214	4.6028	0.0042
0.40635	218.661	0.09025	212.707	4.9508	0.0046
0.42276	219.155
0.44168	219.692
0.464	220.274
0.48027	220.775
0.49646	221.276
0.51619	221.919
0.53206	222.457
0.54783	223.025
0.56602	223.635
0.58156	224.269
0.59716	224.806
0.61621	225.531
0.63153	226.203
0.64676	226.874
0.66553	227.673
0.68058	228.374
0.69554	229.105
0.71509	230.063
0.72982	230.861
0.7445	231.651
0.76373	232.721
0.77819	233.593
0.79251	234.503
0.81224	235.867
0.82625	236.978
0.84134	238.196
0.85493	239.464
0.86834	240.851
0.8868	243.022
0.89944	244.911
0.91453	247.779
0.92608	250.475
0.94154	255.79
0.95941	266.353
0.97227	284.661
0.98296	318.356
0.9895	371.762
0.99373	458.548
