# Supplementary material for: Ultralow-temperature-driven water-based sorption refrigeration enabled by low-cost zeolite-like porous aluminophosphate
Source: Nat Commun. 2022 Jan 11;13:193. doi: 10.1038/s41467-021-27883-4 (PMC8752593; doi:10.1038/s41467-021-27883-4)
Supplement: Supplementary file 3 — Source Data [file 41467_2021_27883_MOESM3_ESM.zip › Source Data/Manuscript-Figure2.xls]

## Sheet: Figure2h
Line 1		Line 2
Distance (nm)	Thickness (nm)	Distance (nm)	Thickness (nm)
0	-0.27465	0	0.03967
0.00927	-0.27465	0.00887	0.03967
0.01854	-0.45361	0.01774	0.14919
0.02781	-0.26217	0.02661	-0.21017
0.03708	-0.23333	0.03548	-0.18321
0.04635	-0.3311	0.04435	-0.19342
0.05563	-0.43511	0.05322	-0.23988
0.0649	13.1202	0.06209	-0.18935
0.07417	29.5079	0.07096	-0.24904
0.08344	31.4803	0.07983	-0.25662
0.09271	39.0097	0.0887	-0.02925
0.10198	44.3745	0.09756	0.16956
0.11125	46.5283	0.10643	-0.13732
0.12052	51.1606	0.1153	-0.16315
0.12979	50.7371	0.12417	-0.17899
0.13906	49.2623	0.13304	-0.26173
0.14833	48.3011	0.14191	-0.11366
0.1576	49.4455	0.15078	-0.24144
0.16688	48.4198	0.15965	-0.03098
0.17615	47.1938	0.16852	-0.14686
0.18542	47.18	0.17739	-0.20267
0.19469	47.3282	0.18626	-0.08768
0.20396	47.0529	0.19513	-0.31793
0.21323	45.8952	0.204	-0.28287
0.2225	40.2215	0.21287	-0.07661
0.23177	25.4345	0.22174	-0.00914
0.24104	6.77884	0.23061	10.3
0.25031	5.03686	0.23948	18.1624
0.25958	3.58199	0.24835	22.1412
0.26885	-0.34455	0.25722	23.1491
0.27813	-0.11402	0.26609	24.288
0.2874	-0.09567	0.27496	38.3111
0.29667	-0.10305	0.28383	60.1528
0.30594	0.01618	0.29269	63.2445
0.31521	0.07141	0.30156	63.8222
0.32448	0.06568	0.31043	63.8208
0.33375	-0.21823	0.3193	63.7253
		0.32817	63.6022
		0.33704	66.3216
		0.34591	88.0645
		0.35478	94.1905
		0.36365	95.0239
		0.37252	94.7668
		0.38139	96.2108
		0.39026	95.946
		0.39913	95.481
		0.408	93.3177
		0.41687	89.8597
		0.42574	88.4092
		0.43461	80.7649
		0.44348	76.7351
		0.45235	73.3081
		0.46122	71.9656
		0.47009	70.5682
		0.47895	64.8474
		0.48782	57.6442
		0.49669	24.187
		0.50556	16.5928
		0.51443	8.12764
		0.5233	-0.4567
		0.53217	-0.42273
		0.54104	-0.19701
		0.54991	-0.34765
		0.55878	-0.16971
		0.56765	-0.30125
		0.57652	-0.05212
		0.58539	-0.21925
		0.59426	-0.33772
		0.60313	-0.16063
		0.612	-0.2259
		0.62087	-0.17126
		0.62974	-0.06867
		0.63861	-0.20497
		0.64748	-0.12065
		0.65635	-0.12233
		0.66521	-0.12764
		0.67408	-0.24713
		0.68295	-0.08938
		0.69182	-0.25497
		0.70069	-0.27139
		0.70956	-0.4174
