# Supplementary material for: Ultralow-temperature-driven water-based sorption refrigeration enabled by low-cost zeolite-like porous aluminophosphate
Source: Nat Commun. 2022 Jan 11;13:193. doi: 10.1038/s41467-021-27883-4 (PMC8752593; doi:10.1038/s41467-021-27883-4)
Supplement: Supplementary file 3 — Source Data [file 41467_2021_27883_MOESM3_ESM.zip › Source Data/Manuscript-Figure3.xls]

## Sheet: Figure3a 
25°C		40°C		50°C
P/P0	Water Uptake(gg-1)	P/P0	Water Uptake(gg-1)	P/P0	Water Uptake(gg-1)
0.0492	0.01038	0.02462	0.00371	0.08715	0.00453
0.06595	0.01345	0.04684	0.00678	0.10631	0.00753
0.09503	0.01728	0.06471	0.01165	0.14118	0.02006
0.10922	0.02028	0.08468	0.01617	0.16193	0.03963
0.1262	0.02329	0.10376	0.01911	0.18194	0.25425
0.14652	0.0385	0.12445	0.02345	0.20916	0.26357
0.1711	0.27387	0.14324	0.0285	0.23249	0.26879
0.18661	0.27694	0.16728	0.07581	0.25329	0.27435
0.20923	0.28014	0.18173	0.26578	0.27242	0.27742
0.3	0.28812	0.2036	0.27799	0.30429	0.28077
0.36367	0.29372	0.23343	0.2825	0.4028	0.29
0.58208	0.30828	0.25354	0.28435	0.50412	0.29701
0.68563	0.31446	0.27282	0.28693	0.60202	0.30023
0.80098	0.32261	0.30411	0.29131	0.70111	0.30825
0.9455	0.33876	0.40265	0.3001	0.80127	0.31768
0.99	0.35149	0.50722	0.30547	0.90092	0.32928
		0.60042	0.31144	0.91257	0.33478
		0.70191	0.318
		0.80284	0.3251
		0.90319	0.3348
		0.97808	0.34371
		0.99268	0.35509

## Sheet: Figure3b
EMM-8		Zeolite Y		Water evaporation enthalpy
W(mlg-1)	-△adsH(kJmol-1)	W(mlg-1)	-△adsH(kJmol-1)	W(mlg-1)	-△adsH(kJmol-1)
0.01	68.08	0.00282	75.5313	0	43.9
0.02	47.8042	0.00798	73.5695	0.02	43.9
0.03	45.7189	0.01314	71.6076	0.03	43.9
0.04	47.2621	0.01831	69.6458	0.04	43.9
0.05	47.4708	0.02394	67.5749	0.05	43.9
0.06	47.6363	0.0291	65.3951	0.06	43.9
0.07	47.5822	0.03426	63.9782	0.07	43.9
0.08	47.5739	0.0399	63.9782	0.08	43.9
0.09	47.5515	0.04506	64.0872	0.09	43.9
0.1	47.5282	0.05069	63.9782	0.1	43.9
0.11	47.5556	0.05632	64.3052	0.11	43.9
0.12	47.534	0.06149	63.8692	0.12	43.9
0.13	47.5681	0.06665	64.3052	0.13	43.9
0.14	47.5972	0.07228	63.7602	0.14	43.9
0.15	47.5747	0.07745	63.3242	0.15	43.9
0.16	47.5506	0.08261	63.1063	0.16	43.9
0.17	47.529	0.08824	62.6703	0.17	43.9
0.18	47.5082	0.0934	62.3433	0.18	43.9
0.19	47.5348	0.09857	62.0164	0.19	43.9
0.2	47.5614	0.10373	62.0164	0.2	43.9
0.21	47.6454	0.10889	62.0164	0.21	43.9
0.22	47.5681	0.11453	62.0164	0.22	43.9
0.23	47.6554	0.11969	61.9074	0.23	43.9
0.24	47.524	0.12532	61.9074	0.24	43.9
0.25	47.5581	0.13095	62.1253	0.25	43.9
0.26	47.534	0.13612	61.4714	0.26	43.9
0.27	51.3745	0.14128	61.0354	0.27	43.9
0.28	44.1799	0.14644	60.8174	0.28	43.9
0.29	41.6049	0.15208	60.4905	0.29	43.9
0.3	40.2488	0.15724	60.1635	0.3	43.9
0.31	42.6426	0.16287	60.0545	0.31	43.9
0.32	40.2347	0.1685	59.8365	0.32	43.9
0.33	40.894	0.17367	59.7275	0.33	43.9
0.34	41.6315	0.1793	59.7275	0.35	43.9
		0.18446	59.7275
		0.18963	59.7275
		0.19526	59.8365
		0.20042	59.8365
		0.20605	59.5095
		0.21028	60.1635
		0.21685	59.7275
		0.22248	59.7275
		0.22717	59.6185
		0.23234	57.0027
		0.23703	51.6621
		0.24173	48.9373
		0.24642	45.4496
		0.25064	43.4877
		0.25487	43.4877
		0.25909	43.2698
		0.26238	43.2698
		0.26566	43.0518
		0.26848	43.1608

## Sheet: Figure3c
MIP-200		Co-CUK-1		CAU-23		Zeolite Y		SAPO-34		EMM-8		cooling to 10 °C from 30 °C		cooling to 5 °C from 30 °C		heating to 45 °C from 15 °C
A(kJ mol-1)	W(ml g-1)	A(kJ mol-1)	W(ml g-1)	A(kJ mol-1)	W(ml g-1)	A(kJ mol-1)	W(ml g-1)	A(kJ mol-1)	W(ml g-1)	A(kJ mol-1)	W(ml g-1)	A(kJ mol-1)	W(ml g-1)	A(kJ mol-1)	W(ml g-1)	A(kJ mol-1)	W(ml g-1)
0.48629	0.43176	0.24222	0.29484	9.56581	0.00973	10.1523	0.22802	1.71481	0.30224	0.01858	0.34343	3.125	-0.03	3.985	-0.03	4.565	-0.03
0.8958	0.41935	0.72664	0.2892	7.65006	0.01362	9.238	0.24491	1.91956	0.301	0.26016	0.32489	3.125	0.6	3.985	0.6	4.565	0.6
1.35649	0.41191	1.0173	0.28545	6.23641	0.01751	8.40602	0.25969	2.09872	0.29975	0.55534	0.31658
1.91956	0.39578	1.30796	0.28169	5.34192	0.0214	7.54713	0.26919	2.27788	0.29851	0.87838	0.31102
2.14991	0.38958	1.55017	0.27793	4.68609	0.02529	6.73977	0.27763	2.48263	0.29602	1.27571	0.30452
2.48263	0.38213	1.88927	0.27418	4.21521	0.02918	6.06632	0.28291	2.71298	0.29353	1.73312	0.29827
2.81536	0.37593	2.32526	0.27042	3.7794	0.03307	5.48556	0.28819	2.94333	0.29104	2.29	0.29184
3.02011	0.37345	2.80969	0.26479	3.44356	0.03502	4.99352	0.29347	3.25046	0.28731	2.99512	0.28415
3.19927	0.36849	3.34256	0.25916	3.27494	0.0428	4.54778	0.29664	3.53199	0.28358	3.22922	0.28285
3.42962	0.36476	4.11765	0.24601	3.24255	0.06031	4.09699	0.2998	3.83912	0.28109	3.4395	0.27932
3.68556	0.35732	4.45675	0.2385	3.24255	0.09338	3.84011	0.30191	4.06947	0.27861	3.63414	0.27787
3.89031	0.2928	4.60208	0.23474	3.24255	0.12061	3.57211	0.30297	4.32541	0.27488	3.97447	0.27432
4.22304	0.23325	4.7474	0.22911	3.21058	0.1498	3.35097	0.30508	4.53016	0.27488	4.22365	0.27226
4.60695	0.20596	4.84429	0.22535	3.21058	0.17703	3.15748	0.30614	4.73492	0.27114	4.55122	0.25466
4.91408	0.1861	4.94118	0.2216	3.21058	0.20816	2.95055	0.30719	5.04205	0.26866	4.85566	0.03133
5.40037	0.16253	4.98962	0.21596	3.17902	0.23928	2.75099	0.30825	5.27239	0.26119	5.20206	0.02144
5.98903	0.13896	5.03806	0.20845	3.14785	0.26652	2.56608	0.31036	5.50274	0.25373	5.64999	0.01659
6.68007	0.12283	5.0865	0.17653	3.11707	0.2957	2.38658	0.31141	5.6819	0.24502	6.19009	0.01343
7.70384	0.10794	5.13495	0.14836	3.05664	0.32488	2.19885	0.31353	5.86106	0.23507	6.89118	0.0104
9.44424	0.09057	5.18339	0.12958	3.02696	0.3385	2.03041	0.31353	5.91225	0.22637	7.98358	0.00735
		5.23183	0.08263	2.61987	0.36184	1.85492	0.31458	5.96344	0.21393
		5.32872	0.04883	2.27031	0.37157	1.74624	0.31564	5.98903	0.199
		5.42561	0.03193	2.00275	0.37546			6.09141	0.18781
		5.47405	0.02441	1.6573	0.37935			6.19378	0.17164
		5.52249	0.0169	1.47732	0.38324			6.27057	0.16045
		5.81315	0.01127	1.25124	0.38519			6.39854	0.14552
		6.20069	0.00939	1.09764	0.38908			6.47532	0.13433
		6.58824	0.00751	0.96581	0.39102			6.65448	0.12438
		6.83045	0.00751	0.86518	0.39297			6.78245	0.10821
		7.16955	0.00751	0.74488	0.39492			6.93601	0.09826
		7.94464	0.00563	0.60783	0.39881			7.06399	0.09453
		8.57439	0.00563	0.37471	0.4027			7.14077	0.08955
		9.73702	0.00563	0.27559	0.40659			7.29433	0.08458
				0.1248	0.41632			7.37112	0.0796
				0.07054	0.4241			7.55027	0.07463
								7.70384	0.06965
								7.883	0.06343
								8.08775	0.05846
								8.26691	0.05473
								8.47166	0.04975
								8.65082	0.04602
								8.85558	0.0398
								9.08592	0.03607
								9.36746	0.03109
								9.67459	0.02612

## Sheet: Figure3d
1-10cycles		11-20cycles		21-30cycles
Time(min)	Water Uptake(gg-1)	Time(min)	Water Uptake(gg-1)	Time(min)	Water Uptake(gg-1)
3.33833	0	60.9033	0.30224	118.008	0.29384
3.42667	0.05893	60.9383	0.02494	118.058	0.02206
3.55167	0.18791	60.9583	0.02389	118.078	0.02175
3.6	0.22196	60.9767	0.02299	118.097	0.02169
3.62167	0.2343	60.9967	0.02256	119.685	0.0199
3.645	0.24584	61.015	0.02213	119.703	0.0199
3.68167	0.26237	62.5933	0.01441	119.722	0.01967
3.70167	0.26963	62.6133	0.01458	119.742	0.01877
3.74	0.28241	62.6333	0.01458	119.76	0.01845
3.76	0.28798	62.655	0.01415	119.78	0.01736
3.78167	0.29295	62.6733	0.01394	119.8	0.01672
3.815	0.30094	62.6933	0.01355	119.818	0.01565
3.83667	0.30451	62.7117	0.01291	119.838	0.01479
3.85833	0.30777	62.7317	0.01203	119.858	0.01334
3.88	0.31024	62.7517	0.01162	119.878	0.01219
3.90167	0.31232	62.7717	0.01115	119.898	0.01095
3.92167	0.31439	62.79	0.01055	119.917	0.01045
3.94333	0.31498	62.81	0.00924	119.937	0.00892
3.975	0.31624	62.83	0.00834	119.957	0.00809
4.01833	0.31663	62.85	0.00753	119.977	0.00664
4.04	0.31667	62.87	0.0071	119.995	0.00491
4.06167	0.31682	62.89	0.00605	120.015	0.0041
4.09333	0.31686	62.91	0.00534	120.035	0.00289
4.135	0.31682	62.93	0.00472	120.053	0.00199
4.285	0.31605	62.95	0.00341	120.073	0.000924134
4.33667	0.31562	62.9683	0.00281	120.092	-0.000548705
4.37833	0.31523	62.9883	0.00193	120.11	-0.00142
4.50333	0.3144	63.0067	0.00154	120.13	-0.00286
4.545	0.3144	63.025	0.00047183	120.148	-0.00283
4.62833	0.31378	63.045	-0.000386042	120.167	-0.00485
4.69167	0.31354	63.065	-0.00131	120.187	-0.00459
4.79667	0.31294	63.085	-0.0021	120.205	-0.00456
4.81667	0.31296	63.105	-0.00214	120.225	-0.00433
4.88167	0.3123	63.1233	-0.0021	120.243	-0.0037
4.98833	0.31168	63.1433	-0.00169	120.262	-0.0037
5.03	0.31106	63.1633	-0.00172	120.282	-0.00349
5.07167	0.31108	63.1833	-0.00174	120.3	-0.00257
5.09167	0.31108	63.2017	-0.00103	120.318	-0.0026
5.135	0.31089	63.2217	-0.000879319	120.338	-0.00257
5.21667	0.31028	63.2417	-0.00103	120.357	-0.00196
5.31833	0.31007	63.26	-0.000814978	120.377	-0.00196
5.40333	0.31003	63.28	-0.000428936	120.395	-0.00139
5.48667	0.30966	63.3	-0.000664851	120.415	-0.00116
5.52833	0.30964	63.3183	-0.000171574	120.433	-0.0011
5.55	0.30966	63.3383	-0.000450383	120.453	-0.00147
5.63333	0.30962	63.36	-0.000171574	120.472	-0.000808618
5.69667	0.30943	63.3817	-0.000214468	120.492	-0.000808618
5.75833	0.30879	63.4	0.000450383	120.512	-0.000548705
5.8	0.30881	63.42	0.000428936	120.533	-0.000548705
5.86333	0.30838	63.44	0.000235915	120.552	0
6.03333	0.30733	63.46	0.000450383	120.572	-0.000317671
6.13833	0.30675	63.4783	0.000664851	120.59	-0.000231034
6.18	0.30656	63.4983	0.000214468	120.61	-2.88792e-05
6.22167	0.30654	63.5167	0.000428936	120.628	-0.000259913
6.24167	0.30656	63.5367	0.000193021	120.65	0.000288792
6.26333	0.30677	63.5567	0.000643404	120.672	0.000288792
6.32667	0.30673	63.5767	0.000686298	120.69	0.000635342
6.34833	0.30675	63.5967	0.000643404	120.71	0.000317671
6.495	0.30629	63.6167	0.000836425	120.728	0.000606463
6.53667	0.30594	63.6367	0.000857872	120.748	0.000606463
6.57833	0.30572	63.66	0.000836425	120.767	0.00034655
6.60167	0.30594	63.68	0.00107	120.787	0.000895255
6.64167	0.30572	63.7	0.000836425	120.805	0.000288792
6.72667	0.30533	63.7183	0.000836425	120.825	0.000924134
6.76833	0.30533	63.7383	0.000857872	120.845	0.000924134
6.80667	0.01104	63.7583	0.000857872	120.865	0.000895255
6.82667	0.01058	63.7767	0.000643404	120.883	0.000924134
6.84833	0.01081	63.795	0.000879319	120.903	0.000635342
8.435	0.01041	63.815	0.000643404	120.922	0.000837497
8.45667	0.01041	63.835	0.000686298	120.942	0.000837497
8.47833	0.0106	63.855	0.000857872	120.96	0.00118
8.49833	0.01037	63.8733	0.000664851	120.98	0.000866376
8.51833	0.01037	63.8933	0.00107	120.998	0.000837497
8.54	0.00998	63.9133	0.000621957	121.018	0.00121
8.56	0.00979	63.9317	0.000428936	121.038	0.000895255
8.58	0.00954	63.95	0.000407489	121.057	-2.88792e-05
8.6	0.00873	63.97	0.000407489	121.077	0.000606463
8.62167	0.00852	63.99	0.000428936	121.097	0.000259913
8.64333	0.00791	64.0083	0.000428936	121.115	0.000577584
8.66333	0.00727	64.0283	0.000621957	121.135	0.000606463
8.685	0.00664	64.0483	0.000643404	121.155	0.000288792
8.705	0.00619	64.0683	0.000643404	121.173	0.000606463
8.725	0.00541	64.0883	0.000621957	121.193	0.000548705
8.74667	0.00473	64.1067	0.000686298	121.213	0.000548705
8.76667	0.00417	64.125	0.000621957	121.232	0.000606463
8.78667	0.00348	64.1433	0.000407489	121.252	0.000577584
8.80667	0.0031	64.1633	0.000664851	121.272	0.000606463
8.82833	0.00223	64.1817	0.000450383	121.29	0.000635342
8.84833	0.00121	64.2017	0.000621957	121.31	0.000924134
8.87	0.000833004	64.2217	0.000450383	121.33	0.000635342
8.89	0.000187426	64.24	0.000836425	121.348	0.000577584
8.91	-0.000437327	64.2583	0.000214468	121.368	0.000924134
8.93167	-0.00129	64.2783	0.000428936	121.388	0.000866376
8.95167	-0.0015	64.3	0.000428936	121.407	0.000635342
8.97167	-0.00152	64.3183	0.000428936	121.427	0.000924134
8.99167	-0.00148	64.3383	0.000214468	121.445	0.000606463
9.01333	-0.00129	64.3583	0	121.465	0.000577584
9.035	-0.00108	64.3783	0	121.485	0.000635342
9.055	-0.00104	64.3967	-0.000214468	121.505	0.00034655
9.07667	-0.000666403	64.4167	-2.14468e-05	121.525	0.000895255
9.09667	-0.000416502	64.435	-0.000193021	121.543	0.000259913
9.11833	-0.000853829	64.455	-2.14468e-05	121.562	0.000606463
9.14	-0.000478977	64.475	-0.000193021	121.58	0.000317671
9.16167	-0.000666403	64.495	-0.000235915	121.6	0.000317671
9.18167	0.000187426	64.515	-2.14468e-05	121.62	-0.000259913
9.20333	0.000145776	64.5333	-0.000193021	121.638	0
9.225	0.000187426	64.5567	0	121.66	0
9.245	0.000166601	64.665	0.0557	121.738	0.01743
9.26667	0.000416502	64.6917	0.08421	121.798	0.0843
9.28667	0.000603928	64.7183	0.1084	121.827	0.11732
9.30833	0.000562277	64.7483	0.13242	121.853	0.14329
9.33	0.000791353	64.7783	0.1539	121.873	0.16093
9.35167	0.00104	64.8067	0.17262	121.902	0.18263
9.37167	-0.000478977	64.8267	0.18494	121.92	0.19685
9.39333	0.000833004	64.855	0.20066	121.95	0.21656
9.41333	0.000812179	64.8833	0.21486	121.968	0.22853
9.435	0.000770528	64.9033	0.22403	121.997	0.24424
9.455	0.000791353	64.9317	0.23634	122.017	0.25365
9.47667	0.000562277	64.9517	0.24373	122.035	0.2616
9.49667	0.000770528	64.98	0.25353	122.062	0.27104
9.51667	0.000812179	64.9983	0.2597	122.082	0.27648
9.53833	0.00102	65.0183	0.26499	122.1	0.28067
9.55833	0.000833004	65.0483	0.27286	122.127	0.28473
9.58167	0.000791353	65.0683	0.27755	122.147	0.28615
9.60167	0.000583103	65.0867	0.28158	122.167	0.28703
9.62333	0.000812179	65.1133	0.28624	122.187	0.28814
9.64333	0.000770528	65.1317	0.28919	122.205	0.28817
9.665	0.000791353	65.1583	0.29244	122.225	0.28845
9.68667	0.000978779	65.1783	0.29452	122.25	0.28897
9.70667	0.000416502	65.1983	0.29561	122.27	0.28923
9.72667	0.00102	65.225	0.29731	122.288	0.28957
9.74833	0.000812179	65.2467	0.29797	122.308	0.28985
9.76833	0.00102	65.265	0.29856	122.367	0.29014
9.78833	0.000770528	65.285	0.29896	122.387	0.29045
9.81	0.000791353	65.3117	0.2996	122.432	0.29043
9.83	0.000603928	65.3317	0.29962	122.453	0.29068
9.85	0.000791353	65.35	0.29988	122.472	0.29097
9.87167	0.000791353	65.37	0.30003	122.512	0.29102
9.89167	0.000583103	65.3883	0.30051	122.553	0.29125
9.91333	0.000374852	65.435	0.30094	122.638	0.29157
9.93333	0.000770528	65.4733	0.30092	122.657	0.2916
9.955	0.000416502	65.4933	0.30115	122.717	0.29182
9.97667	0.000395677	65.5333	0.30134	122.755	0.29185
9.99667	0.000354027	65.5733	0.30158	122.775	0.29208
10.0183	0.000187426	65.6117	0.30158	122.837	0.29213
10.04	0.000145776	65.6367	0.30177	122.878	0.29213
10.06	0.000145776	65.6567	0.30179	122.9	0.29236
10.0817	0	65.6767	0.30196	122.94	0.29185
10.1017	-4.16502e-05	65.715	0.302	122.98	0.29236
10.1233	-2.08251e-05	65.7733	0.30196	123.007	0.29237
10.1433	0.000166601	65.8333	0.30219	123.045	0.29245
10.165	-4.16502e-05	65.8517	0.30222	123.098	0.30678
10.185	0	65.8917	0.30219	123.117	0.30706
10.2067	-0.000229076	65.91	0.30236	123.137	0.30712
10.2283	-0.000229076	65.95	0.30243	124.948	0.01906
10.2483	-6.24753e-05	66.0083	0.30243	124.97	0.01909
10.2683	-4.16502e-05	66.0467	0.30264	124.99	0.01813
10.2883	0	66.0733	0.30264	125.008	0.01787
10.31	-0.000208251	66.1133	0.30258	125.027	0.01726
10.33	0.000208251	66.1333	0.30264	125.047	0.01585
10.35	-2.08251e-05	66.1533	0.30279	125.067	0.01472
10.37	0.000208251	66.1733	0.303	125.087	0.01353
10.3917	-2.08251e-05	66.1917	0.30307	125.105	0.01293
10.4117	0	66.25	0.30328	125.13	0.019
10.585	0.13043	66.2883	0.30279	125.148	0.01061
10.6217	0.16011	66.3083	0.30302	125.168	0.00925
10.6567	0.18306	66.3467	0.30302	125.188	0.00772
10.6867	0.20057	66.3667	0.30305	125.207	0.00662
10.7167	0.21792	66.4233	0.303	125.227	0.00512
10.7383	0.22886	66.4433	0.30307	125.245	0.00373
10.77	0.24255	66.5017	0.30304	125.265	0.00226
10.7917	0.25122	66.52	0.30328	125.283	0.00080974
10.8267	0.264	66.56	0.30343	125.303	0
10.8483	0.27059	66.5983	0.30349	125.322	-0.00119
10.87	0.27701	66.6383	0.30328	125.342	-0.00237
10.9067	0.28715	66.69	0.01618	125.362	-0.00289
10.9267	0.29169	66.7083	0.01611	125.38	-0.00434
10.9483	0.29596	66.7267	0.01613	125.4	-0.00495
10.9817	0.30196	68.3183	0.0142	125.418	-0.00578
11.0033	0.30509	68.3383	0.01398	125.438	-0.00671
11.0233	0.30736	68.3567	0.01422	125.457	-0.00665
11.0467	0.30918	68.375	0.01398	125.477	-0.00697
11.0683	0.31062	68.395	0.01336	125.497	-0.00671
11.1033	0.31251	68.4133	0.01308	125.518	-0.0061
11.125	0.31273	68.4333	0.01245	125.538	-0.00587
11.1467	0.3131	68.4533	0.01185	125.558	-0.005
11.1683	0.31354	68.4733	0.01159	125.577	-0.00468
11.19	0.31355	68.4917	0.01093	125.597	-0.00468
11.2233	0.31397	68.5117	0.01035	125.617	-0.00414
11.245	0.31416	68.53	0.00944	125.635	-0.00385
11.2667	0.31439	68.55	0.00925	125.655	-0.00347
11.31	0.31455	68.57	0.00815	125.675	-0.00298
11.3317	0.31482	68.59	0.00749	125.693	-0.0026
11.375	0.31461	68.61	0.00686	125.713	-0.00234
11.4417	0.31457	68.63	0.0062	125.733	-0.00266
11.5367	0.31476	68.6483	0.00533	125.753	-0.0024
11.5583	0.315	68.6667	0.00493	125.773	-0.00211
11.58	0.31519	68.6867	0.00409	125.793	-0.00211
11.6017	0.31544	68.7083	0.00346	125.813	-0.00205
11.6633	0.3148	68.7267	0.00256	125.832	-0.00205
11.6867	0.31517	68.7467	0.00196	125.85	-0.00153
11.7267	0.31542	68.765	0.00125	125.87	-0.00176
11.77	0.31542	68.785	0.000623817	125.888	-0.00119
11.8117	0.31523	68.805	0.000215109	125.908	-0.00121
11.8533	0.31544	68.8233	-0.000215109	125.927	-0.00121
11.9383	0.31564	68.8417	-0.00023662	125.947	-0.00124
11.98	0.31562	68.8617	2.15109e-05	125.965	-0.000925417
12.065	0.31581	68.88	-0.000838926	125.985	-0.000896498
12.1083	0.3156	68.8983	0.00153	126.005	-0.000578386
12.1517	0.31585	68.9183	0.0011	126.025	-0.00124
12.215	0.31564	68.9383	0.00108	126.045	-0.000896498
12.27	0.31562	68.9567	0.000838926	126.063	-0.000954336
12.29	0.31606	68.9783	0.0011	126.082	-0.00121
12.3317	0.31601	68.9983	0.000623817	126.102	-0.000925417
12.3517	0.31606	69.0183	0.00103	126.12	-0.000954336
12.3733	0.31622	69.0367	0.000602306	126.14	-0.000867579
12.4167	0.31606	69.0567	0.000645328	126.158	-0.000607305
12.47	0.01482	69.0783	0.0011	126.178	-0.000636224
12.4917	0.01464	69.0983	0.000817415	126.197	-0.000289193
12.5117	0.01501	69.12	0.000623817	126.217	-0.000636224
14.1083	0.01335	69.1383	0.00105	126.235	-5.78386e-05
14.13	0.01293	69.1583	0.0011	126.255	-0.000318112
14.1517	0.0127	69.18	0.000860437	126.273	0
14.1717	0.01231	69.2	0.000860437	126.293	-0.000636224
14.1917	0.01183	69.22	0.000645328	126.312	-8.67579e-05
14.2133	0.01168	69.24	0.000645328	126.333	-2.89193e-05
14.235	0.01079	69.2583	0.000645328	126.353	-5.78386e-05
14.2567	0.01042	69.2783	0.000666839	126.372	0.000260274
14.28	0.00954	69.2983	0.000602306	126.392	-2.89193e-05
14.3017	0.00917	69.3167	0.000817415	126.412	0
14.3217	0.0085	69.3367	0.000451729	126.432	-5.78386e-05
14.3433	0.00773	69.3583	0.000645328	126.45	0.000260274
14.3633	0.00705	69.3767	0.000838926	126.47	-2.89193e-05
14.385	0.00601	69.3967	0.000817415	126.49	0.000260274
14.405	0.00584	69.4167	0.000645328	126.51	0.000549466
14.4267	0.00478	69.435	0.000430219	126.528	0.000549466
14.4467	0.00439	69.4533	0.000602306	126.548	0.000202435
14.4683	0.00331	69.4733	0.000817415	126.567	0.000231354
14.49	0.00249	69.4933	0.000623817	126.588	-5.78386e-05
14.5117	0.00208	69.5117	0.000838926	126.608	0.000549466
14.5333	0.00106	69.5333	0.000860437	126.628	0.000549466
14.555	0.000207913	69.5517	0.00108	126.647	0.000260274
14.575	-0.000436618	69.5767	0.000645328	126.665	0.000202435
14.595	-0.00141	69.595	0.00023662	126.683	0.000260274
14.6167	-0.00146	69.615	0.000623817	126.703	0.000231354
14.6367	-0.00125	69.6333	0.00105	126.723	0.000520547
14.6583	-0.000602948	69.6517	0.000881948	126.742	0.000231354
14.68	-0.000852444	69.6717	0.00103	126.76	-8.67579e-05
14.7017	-0.000207913	69.6917	0.000838926	126.78	0.000260274
14.7233	-0.000187122	69.71	0.00103	126.8	0.000231354
14.7433	4.15826e-05	69.73	0.000838926	126.82	0.000202435
14.765	0.000602948	69.75	0.00127	126.84	-8.67579e-05
14.7883	0.000602948	69.7683	0.00125	126.86	0
14.8083	0.000852444	69.7867	0.00108	126.878	-5.78386e-05
14.83	0.00106	69.8067	0.0011	126.897	-8.67579e-05
14.8517	0.00129	69.8267	0.00131	126.915	0
14.8733	0.00108	69.8467	0.00174	126.992	0.02479
14.8933	0.00129	69.865	0.00129	127.05	0.08573
14.915	0.00143	69.885	0.00148	127.08	0.11915
14.9367	0.00143	69.9033	0.00151	127.108	0.14596
14.9567	0.0015	69.9233	0.0017	127.135	0.17046
14.9783	0.0015	69.9417	0.00174	127.155	0.18579
15	0.00146	69.9617	0.00148	127.183	0.20681
15.0217	0.00129	69.9817	0.00148	127.208	0.22417
15.0417	0.00148	70.0017	0.0017	127.228	0.23713
15.0617	0.00148	70.0217	0.00153	127.258	0.25297
15.0833	0.0015	70.0417	0.00168	127.277	0.26274
15.1033	0.00166	70.0617	0.00191	127.297	0.27196
15.125	0.00164	70.0817	0.0017	127.323	0.28177
15.1467	0.00189	70.1	0.00194	127.342	0.28753
15.1683	0.0017	70.12	0.00194	127.362	0.2922
15.19	0.00143	70.1383	0.00239	127.387	0.29566
15.21	0.00164	70.1583	0.00215	127.405	0.29702
15.23	0.00148	70.1767	0.00211	127.425	0.2982
15.25	0.0017	70.1967	0.00234	127.443	0.29874
15.2717	0.00143	70.2167	0.00254	127.463	0.29912
15.2917	0.0015	70.235	0.00215	127.483	0.29938
15.3117	0.00164	70.2567	0.00232	127.508	0.30054
15.3317	0.00185	70.275	0.00211	127.547	0.30079
15.3533	0.00191	70.2933	0.00239	127.583	0.30108
15.3733	0.00187	70.3333	-0.00112	127.622	0.30134
15.395	0.00146	70.3533	-0.00387	127.64	0.30137
15.415	0.00129	70.3733	-0.00428	127.685	0.30166
15.4367	0.00168	70.3933	-0.0037	127.705	0.30169
15.4583	0.00168	70.4117	-0.00305	127.743	0.30166
15.48	0.000873235	70.4317	-0.00219	127.762	0.30169
15.5	0.00106	70.4517	-0.00174	127.818	0.30171
15.5217	0.000810861	70.47	-0.0011	127.837	0.30226
15.5433	0.000810861	70.49	-0.00068835	127.915	0.30197
15.5633	0.00062374	70.51	-0.000645328	127.933	0.30223
15.5867	0.000395035	70.53	-0.000258131	127.953	0.30255
15.6067	0.000810861	70.5483	-0.000430219	127.998	0.3025
15.6283	0.000395035	70.5683	-0.000215109	128.075	0.30226
15.6483	0.000644531	70.5867	-0.00047324	128.115	0.30255
15.6717	0.00062374	70.6067	-2.15109e-05	128.17	0.30284
15.6917	0.00106	70.6267	2.15109e-05	128.228	0.30258
15.7133	0.00127	70.6467	-0.000215109	128.267	0.02095
15.7333	0.00143	70.6667	2.15109e-05	128.287	0.02095
15.755	0.00146	70.685	-0.000215109	128.307	0.02095
15.775	0.00168	70.705	-4.30219e-05	129.99	0.01955
15.7967	0.0017	70.7233	2.15109e-05	130.01	0.01903
15.8167	0.00129	70.7433	-0.000258131	130.03	0.01818
15.8383	0.00108	70.7633	0	130.05	0.01698
15.86	0.00104	70.7833	-2.15109e-05	130.07	0.01576
15.88	0.000810861	70.8033	-0.000258131	130.09	0.01497
15.9017	0.000873235	70.8217	-0.000408708	130.112	0.01345
15.9217	0.000873235	70.8417	-0.000258131	130.132	0.01232
15.9433	-2.07913e-05	70.86	-0.000451729	130.152	0.01144
15.9633	0.000831653	70.88	2.15109e-05	130.173	0.00998
15.985	0.000415826	70.8983	-0.000215109	130.195	0.00905
16.0067	0.000187122	70.9183	-0.000408708	130.213	0.00823
16.0283	0.000228704	70.9383	-0.000451729	130.233	0.00709
16.0483	0.000249496	70.96	-0.000451729	130.253	0.00563
16.07	0	70.9783	-0.00068835	130.273	0.00525
16.17	0.04506	70.9983	-0.00068835	130.293	0.00353
16.2217	0.0953	71.0167	-0.000666839	130.313	0.00263
16.2667	0.13035	71.0367	-0.00047324	130.333	0.00152
16.3083	0.16042	71.0567	-0.000838926	130.353	0.000350201
16.3417	0.18227	71.0767	-0.000623817	130.373	-0.000787953
16.3767	0.20228	71.0967	-0.000860437	130.393	-0.00114
16.3983	0.21359	71.115	-0.00047324	130.413	-0.0035
16.4333	0.2305	71.135	-0.000881948	130.433	-0.00403
16.4667	0.2451	71.1533	-0.000623817	130.452	-0.00522
16.4883	0.25299	71.1733	-0.000623817	130.473	-0.00607
16.5233	0.26467	71.1917	-0.00068835	130.493	-0.00636
16.5567	0.27477	71.2117	-0.000645328	130.513	-0.00575
16.5783	0.2806	71.23	-0.00068835	130.532	-0.00517
16.6017	0.28569	71.25	-0.000645328	130.552	-0.00525
16.6367	0.29336	71.27	-0.000408708	130.572	-0.00435
16.6583	0.29707	71.29	-0.000408708	130.59	-0.00341
16.6933	0.30197	71.3083	-0.000666839	130.612	-0.00321
16.715	0.30407	71.3283	-0.000623817	130.63	-0.00312
16.7383	0.30609	71.35	-0.00047324	130.65	-0.00318
16.76	0.30739	71.3683	-0.000881948	130.67	-0.00257
16.7917	0.30861	71.3883	-0.000645328	130.69	-0.00233
16.8133	0.3092	71.4067	-0.000666839	130.708	-0.00201
16.835	0.3098	71.4267	-0.000430219	130.728	-0.00196
16.8667	0.31007	71.445	-0.000451729	130.747	-0.00169
16.8883	0.31028	71.465	-0.00047324	130.767	-0.00137
16.9317	0.31089	71.4833	-0.000408708	130.787	-0.00137
16.9533	0.31104	71.5033	-0.000430219	130.807	-0.0014
16.9833	0.31124	71.5217	-0.000666839	130.825	-0.00114
17.0267	0.31147	71.5417	-0.000258131	130.847	-0.00114
17.07	0.3113	71.5617	-0.000430219	130.868	-0.00114
17.12	0.31168	71.5817	-0.000258131	130.887	-0.00111
17.1633	0.31172	71.6	-0.000408708	130.907	-0.000496119
17.185	0.31192	71.62	-0.000451729	130.925	-0.000817137
17.2283	0.31188	71.64	-0.000193598	130.943	-0.000525302
17.25	0.3119	71.66	-0.00047324	130.963	-0.00111
17.27	0.31192	71.6783	-0.000193598	130.982	-0.000583669
17.3133	0.31211	71.6967	-0.000258131	131.002	-0.000583669
17.3833	0.31207	71.7167	-4.30219e-05	131.022	-0.000204284
17.405	0.31232	71.735	0.000193598	131.042	-0.000525302
17.4267	0.3125	71.7533	-0.000215109	131.06	5.83669e-05
17.4483	0.31252	71.7733	0	131.078	-0.000583669
17.5117	0.31252	71.8567	0.04323	131.1	-0.000525302
17.575	0.3125	71.8817	0.07156	131.118	-0.000496119
17.5967	0.31273	71.9067	0.09525	131.138	-0.000204284
17.66	0.3125	71.93	0.11471	131.16	-0.00084632
17.68	0.31275	71.955	0.13407	131.18	-0.000496119
17.725	0.31275	71.975	0.14791	131.2	-0.000204284
17.745	0.31289	72	0.16455	131.22	-0.000583669
17.7667	0.31312	72.025	0.18014	131.238	-0.000204284
17.8317	0.31293	72.045	0.19082	131.258	-0.000262651
17.9083	0.31337	72.0717	0.20531	131.278	-0.000291834
17.9517	0.31294	72.0917	0.21426	131.297	-0.000496119
17.9733	0.31314	72.12	0.2273	131.317	-0.000291834
18.0367	0.3131	72.14	0.23557	131.335	-0.000525302
18.08	0.31335	72.1683	0.24588	131.355	-0.000262651
18.1417	0.31316	72.1867	0.2527	131.373	-0.000262651
18.1933	0.01317	72.2067	0.25863	131.392	-0.000496119
18.2133	0.01337	72.235	0.26672	131.412	-0.000262651
18.2333	0.0131	72.255	0.27162	131.43	0
19.8267	0.01371	72.275	0.27616	131.45	8.75503e-05
19.8483	0.01333	72.2933	0.27993	131.468	2.91834e-05
19.87	0.01331	72.3217	0.28531	131.49	2.91834e-05
19.89	0.0131	72.34	0.28826	131.51	0.000350201
19.9117	0.01248	72.36	0.29088	131.53	-0.000291834
19.9317	0.01208	72.38	0.2928	131.55	0.000350201
19.955	0.01166	72.4	0.29444	131.568	5.83669e-05
19.9767	0.01081	72.4267	0.29576	131.588	2.91834e-05
19.9967	0.00995	72.4467	0.29621	131.607	0.000379385
20.02	0.0096	72.4667	0.297	131.627	5.83669e-05
20.0417	0.00897	72.485	0.29749	131.645	8.75503e-05
20.0633	0.00812	72.5117	0.29807	131.665	-0.000262651
20.085	0.00747	72.5317	0.2983	131.683	5.83669e-05
20.105	0.00689	72.5517	0.29877	131.703	5.83669e-05
20.125	0.00601	72.5883	0.29892	131.723	-0.000204284
20.145	0.00499	72.6333	0.29935	131.743	-0.000204284
20.1667	0.00438	72.6717	0.29956	131.762	2.91834e-05
20.1867	0.00348	72.6917	0.29979	131.782	-0.000233468
20.2067	0.0025	72.7483	0.29979	131.802	0.000321018
20.2283	0.00209	72.7667	0.3	131.822	5.83669e-05
20.25	0.00165	72.8067	0.3	131.84	5.83669e-05
20.2717	0.000187778	72.8433	0.30026	131.858	-0.000233468
20.2933	-0.000271235	72.9083	0.30048	131.88	2.91834e-05
20.3133	-0.000855432	72.9283	0.30069	131.898	2.91834e-05
20.3333	-0.0015	72.9667	0.30065	131.918	5.83669e-05
20.3533	-0.00129	73.005	0.30069	131.938	2.91834e-05
20.3767	-0.00064679	73.0433	0.30067	131.957	0
20.3967	-0.000438148	73.0833	0.30069	132.032	0.02901
20.4183	-0.000229506	73.1217	0.30109	132.138	0.15675
20.4383	-0.000229506	73.18	0.30088	132.158	0.17426
20.46	-4.17284e-05	73.22	0.30086	132.187	0.19633
20.48	-2.08642e-05	73.2383	0.3009	132.205	0.21011
20.5017	-2.08642e-05	73.2567	0.30105	132.225	0.22329
20.5233	0.000146049	73.2967	0.30064	132.252	0.2403
20.545	-2.08642e-05	73.3233	0.30107	132.272	0.2498
20.565	-0.00025037	73.3617	0.30112	132.29	0.2587
20.5867	-0.000271235	73.4	0.30107	132.317	0.26898
20.6067	-0.000438148	73.42	0.30133	132.337	0.27473
20.6283	-0.000438148	73.4783	0.30131	132.357	0.27875
20.6483	-0.000834568	73.4967	0.30133	132.382	0.28254
20.6683	-0.00106	73.555	0.30126	132.4	0.28363
20.6917	-0.00131	73.5933	0.30148	132.418	0.28481
20.7133	-0.00106	73.6117	0.3015	132.438	0.28541
20.7333	-0.00064679	73.6317	0.30169	132.457	0.28564
20.755	-0.000688518	73.7317	0.30148	132.482	0.28651
20.775	-0.000688518	73.7517	0.30154	132.502	0.28705
20.7967	-0.000229506	73.8283	0.30154	132.522	0.28763
20.8167	-0.00025037	73.8667	0.30152	132.58	0.288
20.8383	-2.08642e-05	73.885	0.30169	132.6	0.28828
20.86	-0.000229506	73.9267	0.30169	132.618	0.28851
20.88	0.000146049	74.0033	0.30152	132.657	0.28799
20.9017	0.000417284	74.0217	0.30171	132.723	0.28829
20.9233	0.000605062	74.06	0.30171	132.762	0.288
20.9433	0.00039642	74.105	0.01714	132.782	0.2882
20.965	0.000417284	74.125	0.01798	132.8	0.28826
20.985	0.000354691	74.1433	0.01712	132.82	0.28849
21.0067	0.000208642	75.7383	0.01753	132.877	0.28828
21.0283	0.000208642	75.7583	0.01278	132.955	0.28883
21.05	-4.17284e-05	75.7767	0.01213	133.05	0.28854
21.0717	0.000166914	75.7967	0.01228	133.128	0.28819
21.0917	-4.17284e-05	75.8233	-0.00559	133.167	0.28825
21.1133	-4.17284e-05	75.8433	0.01146	133.185	0.28828
21.1333	-6.25926e-05	75.865	0.01062	133.205	0.28828
21.155	0	75.885	0.01034	133.3	0.28825
21.175	-0.000438148	75.905	0.00928	133.345	0.05616
21.1967	-0.000229506	75.925	0.00907	133.365	0.04875
21.2183	-0.000667654	75.975	0.00736	133.385	0.04353
21.24	-0.000479876	75.995	0.0065	133.405	0.03944
21.26	-0.000271235	76.015	0.00561	133.423	0.03615
21.2817	-6.25926e-05	76.0633	0.0035	135.017	0.02435
21.3017	-0.000438148	76.085	-0.00756	135.037	0.02402
21.3233	-0.000271235	76.1067	0.00235	135.055	0.02382
21.3433	0.000146049	76.1283	0.00153	135.075	0.0235
21.365	0.000187778	76.1483	0.00062612	135.095	0.02317
21.385	-6.25926e-05	76.1683	0.000237494	135.115	0.02173
21.4067	0.000187778	76.1883	-0.000669301	135.133	0.02115
21.4267	-0.000208642	76.2067	-0.00153	135.153	0.02027
21.4467	-4.17284e-05	76.2283	-0.0019	135.172	0.01936
21.4683	0	76.2483	-0.0019	135.192	0.0185
21.49	-6.25926e-05	76.27	-0.00168	135.212	0.01703
21.51	0.000187778	76.2883	-0.00192	135.232	0.01671
21.5317	0.000146049	76.31	-0.00173	135.25	0.01527
21.5517	0.000166914	76.33	-0.00173	135.27	0.01436
21.5733	-4.17284e-05	76.3483	-0.00147	135.29	0.01345
21.5933	0	76.3683	-0.00171	135.31	0.01175
21.615	0.000166914	76.3867	-0.00153	135.33	0.01087
21.635	0	76.4067	-0.00125	135.348	0.00996
21.6567	-0.00025037	76.4267	-0.00132	135.368	0.00855
21.6783	-4.17284e-05	76.4467	-0.00106	135.387	0.00793
21.6983	-0.000271235	76.4667	-0.00104	135.407	0.00676
21.7217	-0.000229506	76.4867	-0.000820433	135.427	0.00561
21.7417	-0.000208642	76.505	-0.000820433	135.445	0.00493
21.7617	-0.000688518	76.525	-0.000863614	135.465	0.00493
21.7833	-0.000667654	76.545	-0.000863614	135.485	0.00405
21.8033	-0.000625926	76.5633	-0.000669301	135.503	0.00288
21.8467	-0.00148	76.5833	-0.00060453	135.523	0.00238
21.8667	-0.00465	76.6067	-0.00064771	135.542	0.00206
21.8883	-0.00501	76.6267	-0.000453397	135.562	0.00203
21.9083	-0.00417	76.645	-0.000410217	135.582	0.00173
21.9283	-0.00338	76.6667	-0.00064771	135.603	0.002
21.9483	-0.0025	76.685	-0.00062612	135.623	0.002
21.9717	-0.00173	76.705	-0.000431807	135.643	0.00291
21.9917	-0.00108	76.725	-0.000453397	135.663	0.0032
22.0133	-0.000876296	76.745	-0.00064771	135.682	0.00235
22.0333	-0.00064679	76.7633	-0.000410217	135.7	0.00352
22.055	-0.000229506	76.7833	-0.000453397	135.72	0.00297
22.075	0	76.8033	-0.000215903	135.74	0.00294
22.0967	-2.08642e-05	76.8233	-0.000431807	135.76	0.00291
22.1167	-2.08642e-05	76.8433	-0.000431807	135.778	0.00323
22.1367	-6.25926e-05	76.865	-0.000215903	135.798	0.00323
22.16	-4.17284e-05	76.885	-0.000237494	135.817	0.00288
22.18	0.000146049	76.905	2.15903e-05	135.837	0.00288
22.2017	0.00039642	76.925	0	135.855	0.00297
22.2233	0.000187778	76.945	2.15903e-05	135.875	0.00288
22.245	0.000417284	76.9667	-2.15903e-05	135.893	0.00235
22.265	0.000584197	76.9867	2.15903e-05	135.913	0.00264
22.285	0.000605062	77.0067	-2.15903e-05	135.932	0.00288
22.3067	0.000417284	77.0267	-2.15903e-05	135.952	0.00232
22.3283	0.000354691	77.0467	0.000474988	135.972	0.00261
22.3483	0.000208642	77.0667	0.000215903	135.99	0.00229
22.37	0.000146049	77.0867	0.000215903	136.01	0.00209
22.39	0.000354691	77.1067	0.000215903	136.028	0.00206
22.4117	0.000375556	77.1267	0.000453397	136.048	0.0017
22.4333	0.00039642	77.1467	0.000215903	136.067	0.0015
22.4533	0.00039642	77.1667	0.000259084	136.087	0.00203
22.475	0.000208642	77.1867	0.000453397	136.105	0.00173
22.495	0.000375556	77.2083	0.00062612	136.125	0.00176
22.5167	0.000187778	77.2267	0.000431807	136.145	0.00144
22.5367	0.000208642	77.2467	0.000474988	136.165	0.0017
22.5583	-6.25926e-05	77.2667	0.00062612	136.185	0.00141
22.5783	0.000166914	77.2867	0.000885204	136.205	0.00112
22.6	0.000166914	77.3083	0.000431807	136.223	0.00117
22.6217	0	77.3283	0.00064771	136.243	0.000881109
22.6433	-2.08642e-05	77.3483	0.000453397	136.263	0.000910479
22.6667	0.000187778	77.3683	0.000474988	136.283	0.000558036
22.6883	0	77.3883	0.000690891	136.303	0.000587406
22.7083	-6.25926e-05	77.4083	0.000410217	136.322	0.000528665
22.73	0.000166914	77.43	0.000453397	136.342	0.000851739
22.75	-4.17284e-05	77.45	0.000431807	136.362	0.000293703
22.77	-6.25926e-05	77.47	0.000410217	136.382	0.000293703
22.7917	-4.17284e-05	77.49	0.000431807	136.402	-5.87406e-05
22.8117	-6.25926e-05	77.5083	0.000474988	136.422	0.000264333
22.8333	-0.000271235	77.5283	0.000194313	136.44	-0.0012
22.855	-0.000479876	77.55	0.000259084	136.46	-0.00115
22.8767	-2.08642e-05	77.57	0.000410217	136.48	-0.000881109
22.8967	-0.00025037	77.59	0.000237494	136.5	-0.00147
22.9183	-2.08642e-05	77.6083	0.000259084	136.52	-0.0012
22.9383	0.000166914	77.63	-0.00064771	136.538	-0.0012
22.9583	-2.08642e-05	77.65	0.000194313	136.557	-0.0015
22.98	-4.17284e-05	77.6717	-0.000453397	136.577	-0.000881109
23.0017	0.000187778	77.6933	-0.000410217	136.597	-0.00182
23.0217	0	77.715	0	136.615	-0.00176
23.0417	-4.17284e-05	77.7917	0.01711	136.635	-0.00241
23.0617	-0.000208642	77.8517	0.07653	136.655	-0.00238
23.0833	0.000208642	77.8817	0.10642	136.675	-0.00211
23.1067	-4.17284e-05	77.9133	0.13148	136.695	-0.00211
23.1267	0.000417284	77.94	0.15222	136.715	-0.00211
23.1483	-0.000271235	77.9683	0.17067	136.733	-0.00173
23.1683	-0.000271235	77.9933	0.18565	136.753	-0.00176
23.1883	0	78.02	0.20063	136.772	-0.0015
23.21	-6.25926e-05	78.04	0.21002	136.792	-0.00232
23.23	-6.25926e-05	78.0683	0.22291	136.81	-0.00203
23.25	-4.17284e-05	78.0867	0.23097	136.83	-0.00206
23.2717	-2.08642e-05	78.115	0.2426	136.848	-0.00209
23.2933	-6.25926e-05	78.135	0.24916	136.868	-0.00211
23.3133	-0.000271235	78.1633	0.25858	136.887	-0.00211
23.335	-0.000229506	78.1817	0.26399	136.907	-0.00179
23.355	-4.17284e-05	78.2083	0.27123	136.925	-0.00182
23.3767	-0.000229506	78.2283	0.27555	136.945	-0.00176
23.3967	0	78.2517	0.28086	136.965	-0.00182
23.4833	0.04825	78.27	0.28409	136.985	-0.00206
23.515	0.09607	78.2967	0.28818	137.028	-0.00241
23.5367	0.12006	78.315	0.29031	137.047	-0.00499
23.5583	0.13953	78.335	0.29177	137.067	-0.00529
23.58	0.15669	78.3633	0.29417	137.087	-0.00446
23.6017	0.17283	78.3833	0.2952	137.105	-0.00323
23.6233	0.18751	78.4033	0.29543	137.127	-0.00173
23.645	0.20121	78.4233	0.29607	137.145	-0.0012
23.6667	0.213	78.445	0.29652	137.165	-0.00115
23.6883	0.22376	78.4633	0.29674	137.185	-0.000558036
23.71	0.23304	78.4833	0.29693	137.203	-0.000910479
23.7317	0.24171	78.5033	0.29712	137.222	-0.000616776
23.76	0.25621	78.5283	0.29734	137.242	-0.00093985
23.7817	0.26821	78.5483	0.29738	137.262	-0.000264333
23.8033	0.2781	78.5683	0.29759	137.282	-0.000587406
23.825	0.287	78.5867	0.29776	137.3	-0.000323073
23.8467	0.29488	78.6067	0.298	137.32	-0.000587406
23.8683	0.30111	78.645	0.29819	137.34	-0.000558036
23.89	0.3058	78.6717	0.29822	137.36	-0.000558036
23.9117	0.30938	78.73	0.29866	137.378	-0.000587406
23.9333	0.31203	78.7883	0.29864	137.398	-0.00093985
23.9567	0.31391	78.8267	0.29864	137.418	-0.000616776
23.9783	0.31493	78.8483	0.29866	137.438	-0.000881109
24	0.31557	78.8667	0.29888	137.458	-0.00093985
24.0217	0.31575	78.885	0.29907	137.478	-0.000558036
24.0433	0.31683	78.9233	0.29907	137.497	-0.000352444
24.065	0.31701	78.97	0.29907	137.517	-0.000587406
24.0867	0.31724	79.0083	0.29924	137.537	-0.000293703
24.1083	0.31763	79.0483	0.29926	137.555	-0.000293703
24.13	0.31786	79.0667	0.2995	137.575	-0.000352444
24.15	0.31802	79.105	0.2995	137.593	-0.000558036
24.1717	0.31844	79.1233	0.29952	137.613	-0.000646147
24.1933	0.31864	79.1617	0.29969	137.633	-0.000616776
24.2367	0.31883	79.18	0.29971	137.652	-0.000293703
24.2567	0.31887	79.275	0.29973	137.672	-0.000323073
24.2783	0.31905	79.3133	0.29995	137.69	0
24.3	0.31928	79.3517	0.2999	137.71	0
24.3433	0.31928	79.37	0.29995	137.728	0
24.3867	0.31928	79.4283	0.30014	137.747	-0.000352444
24.4083	0.3193	79.4917	0.30014	137.768	0.000323073
24.4933	0.31903	79.51	0.30031	137.788	-2.93703e-05
24.515	0.31905	79.53	0.30035	137.808	0.000234962
24.5583	0.31909	79.5483	0.30038	137.827	0.000323073
24.58	0.31926	79.5667	0.30053	137.847	0.000323073
24.645	0.31907	79.605	0.30059	137.865	0.000264333
24.6883	0.31907	79.645	0.30059	137.885	0.000616776
24.7317	0.31925	79.7033	0.30035	137.905	0.000234962
24.775	0.31925	79.7217	0.30057	137.925	0.000558036
24.7967	0.31927	79.7617	0.30055	137.945	0.000910479
24.8383	0.31907	79.7817	0.30057	137.965	0.000616776
24.86	0.3195	79.8217	0.30059	137.985	0.000323073
24.9033	0.31946	79.8567	0.01562	138.003	0.000558036
24.945	0.31929	79.875	0.01501	138.023	0.000264333
24.9667	0.31967	79.895	0.01501	138.045	0.000293703
25.03	0.31944	81.4883	0.01304	138.063	0.000293703
25.05	0.3195	81.5083	0.01283	138.083	0.000264333
25.0717	0.31969	81.5267	0.01281	138.103	-2.93703e-05
25.135	0.31948	81.5467	0.01255	138.123	0.000558036
25.185	0.01579	81.565	0.01218	138.145	0.000234962
25.205	0.01579	81.585	0.01149	138.163	0.000264333
25.2267	0.01539	81.6033	0.0111	138.185	0.000264333
26.8217	0.01472	81.6233	0.01062	138.205	2.93703e-05
26.8433	0.01432	81.6433	0.00978	138.225	0.000587406
26.8633	0.01432	81.6633	0.00937	138.245	0.000528665
26.8833	0.01405	81.6833	0.0087	138.263	2.93703e-05
26.9067	0.01325	81.7033	0.00803	138.283	0.000881109
26.9283	0.01265	81.7233	0.00736	138.303	2.93703e-05
26.95	0.0122	81.7433	0.00655	138.322	0.000293703
26.97	0.01153	81.7617	0.00541	138.342	0.000264333
26.99	0.01093	81.7817	0.00454	138.362	0.000528665
27.0117	0.00986	81.8017	0.00433	138.38	-5.87406e-05
27.0317	0.00971	81.82	0.00327	138.398	0
27.0533	0.00881	81.8417	0.00264	138.48	0.02592
27.0733	0.0078	81.86	0.00156	138.54	0.09323
27.095	0.00717	81.88	0.0011	138.572	0.12848
27.115	0.00631	81.9	2.16328e-05	138.598	0.15442
27.1367	0.00547	81.92	-0.000367758	138.627	0.17894
27.1567	0.00482	81.94	-0.00145	138.647	0.19469
27.1783	0.00401	81.96	-0.00195	138.677	0.21632
27.2	0.00377	81.9783	-0.00255	138.7	0.23242
27.22	0.003	81.9967	-0.00299	138.72	0.24371
27.24	0.00191	82.0167	-0.00253	138.748	0.25983
27.26	0.00132	82.035	-0.00257	138.767	0.2691
27.2817	0.00041941	82.055	-0.00231	138.787	0.27704
27.3033	-0.00081785	82.0733	-0.00238	138.805	0.2834
27.325	-0.00079688	82.0933	-0.00234	138.83	0.29076
27.345	-0.000629115	82.1133	-0.0021	138.85	0.29394
27.3667	-0.000167764	82.1333	-0.0019	138.868	0.29601
27.3867	0.000251646	82.1533	-0.00188	138.888	0.2974
27.4083	0.000230676	82.1733	-0.00169	138.912	0.29864
27.4283	-0.000188735	82.1917	-0.00169	138.93	0.29887
27.45	0.000251646	82.21	-0.00173	138.95	0.29977
27.47	0.000272617	82.2317	-0.00145	139.008	0.30035
27.4917	0.00041941	82.25	-0.00151	139.053	0.301
27.5133	6.29115e-05	82.2683	-0.00151	139.092	0.30091
27.5333	-0.000188735	82.2883	-0.00167	139.112	0.30126
27.555	-0.000167764	82.31	-0.00167	139.152	0.30126
27.5767	-0.000167764	82.33	-0.00151	139.19	0.30126
27.5983	-0.000146794	82.3483	-0.00171	139.248	0.3012
27.6183	-0.000566204	82.3683	-0.00171	139.273	0.30121
27.64	-0.000629115	82.3883	-0.0019	139.293	0.30123
27.66	-0.00124	82.4083	-0.0013	139.312	0.30126
27.6817	-0.00081785	82.4267	-0.00171	139.332	0.30185
27.7033	-0.0012	82.445	-0.00123	139.372	0.30126
27.725	-0.00103	82.465	-0.00125	139.41	0.3012
27.7467	-0.000985614	82.4833	-0.00123	139.468	0.301
27.7683	-0.00122	82.5033	-0.0013	139.528	0.3007
27.795	-0.0056	82.5217	-0.00123	139.605	0.3007
27.815	-0.00126	82.5417	-0.00104	139.648	0.301
27.8367	0.00237	82.5617	-0.00108	139.688	0.30097
27.8583	-0.00124	82.58	-0.00102	139.748	0.30152
27.8833	-0.00141	82.6	-0.00128	139.797	0.02008
27.9033	-0.00105	82.6183	-0.00106	139.817	0.02005
27.925	-0.000838821	82.6383	-0.000865314	139.835	0.02031
27.9467	-0.000629115	82.6567	-0.00106	141.432	0.01916
27.9667	-0.000587174	82.6783	-0.00108	141.452	0.0191
27.9883	-0.00041941	82.6967	-0.000843681	141.47	0.01851
28.01	-0.000356499	82.7167	-0.000865314	141.49	0.01828
28.0317	-0.000209705	82.7367	-0.000648985	141.51	0.01766
28.0517	-0.000608145	82.7567	-0.0013	141.53	0.01678
28.0733	-0.00039844	82.775	-0.000584087	141.548	0.01648
28.0933	-0.000209705	82.795	-0.000800415	141.567	0.01501
28.115	-0.000209705	82.8133	-0.000865314	141.587	0.01412
28.1367	-0.00041941	82.8333	-0.000627353	141.607	0.01327
28.1567	-0.00039844	82.8533	-0.000411024	141.627	0.01232
28.1783	-0.000629115	82.8733	-0.000432657	141.647	0.01085
28.1983	-0.000356499	82.8933	-0.000432657	141.665	0.00964
28.2217	-0.000377469	82.9133	-0.000648985	141.685	0.00884
28.2433	-0.00041941	82.9317	-0.000389391	141.705	0.00737
28.2633	-0.000629115	82.9517	-0.000389391	141.725	0.00613
28.285	-0.000775909	82.97	-0.000627353	141.745	0.00525
28.305	-0.00081785	82.99	-0.000648985	141.763	0.00436
28.3267	-0.00145	83.01	-0.000411024	141.783	0.00324
28.3483	-0.00141	83.0283	-0.00060572	141.805	0.00206
28.37	-0.0012	83.0483	-0.000367758	141.823	0.000560158
28.3917	-0.00141	83.0667	-0.000411024	141.843	-0.000353784
28.4117	-0.00147	83.0867	-0.00015143	141.863	-0.00118
28.4317	-0.00141	83.1083	-0.000216328	141.882	-0.00239
28.4533	-0.00103	83.1267	-0.00015143	141.902	-0.00265
28.475	-0.00141	83.145	-0.000432657	141.922	-0.00304
28.4967	-0.00122	83.165	-0.000432657	141.94	-0.00357
28.5167	-0.00101	83.185	-0.000216328	141.96	-0.00271
28.5367	-0.00081785	83.2033	-0.000432657	141.98	-0.00265
28.5583	-0.00079688	83.2217	-0.000389391	142	-0.00242
28.5783	-0.00081785	83.2417	-0.000367758	142.02	-0.00239
28.6	-0.00081785	83.26	-0.000432657	142.04	-0.00209
28.62	-0.000377469	83.28	-0.000389391	142.06	-0.00177
28.6417	-0.000188735	83.2983	-0.000432657	142.078	-0.00147
28.6617	-0.000209705	83.3183	-0.000173063	142.098	-0.00156
28.6833	-0.000167764	83.3383	-0.000411024	142.117	-0.00124
28.7033	-0.000188735	83.3567	-0.000411024	142.137	-0.00058964
28.725	0	83.3767	-0.000216328	142.155	-0.000943424
28.745	-0.000167764	83.3967	-0.00060572	142.175	-0.000619122
28.7667	-0.000167764	83.415	-0.000389391	142.193	-0.000648604
28.7867	0	83.435	-0.000411024	142.215	-0.000383266
28.8783	0.04051	83.4533	0	142.235	-0.00058964
28.9067	0.06886	83.5617	0.0658	142.255	-0.00029482
28.9333	0.09258	83.5933	0.09773	142.273	-0.000353784
28.97	0.12172	83.6217	0.1216	142.293	-0.000383266
29	0.14379	83.6467	0.14223	142.313	0
29.0333	0.16586	83.6767	0.16216	142.333	0.000235856
29.055	0.17876	83.6967	0.17525	142.353	0
29.09	0.19814	83.7267	0.19247	142.372	0.000206374
29.1217	0.21457	83.7467	0.2032	142.392	0.000265338
29.1433	0.22414	83.775	0.21752	142.41	0.00029482
29.1783	0.23911	83.795	0.22639	142.43	0.000501194
29.2	0.24685	83.8233	0.23837	142.45	0.000796014
29.2367	0.25872	83.8433	0.24569	142.468	0.000206374
29.2567	0.26497	83.8733	0.25576	142.488	0.000796014
29.295	0.2749	83.8933	0.26138	142.507	0.000235856
29.315	0.28014	83.9117	0.26696	142.527	0.000825496
29.3367	0.28426	83.94	0.27405	142.547	0.00118
29.3733	0.29097	83.96	0.27811	142.567	0.00118
29.3933	0.29432	83.98	0.28214	142.587	0.00088446
29.4133	0.29698	84	0.28536	142.607	0.00115
29.435	0.29927	84.03	0.28951	142.625	0.00088446
29.4667	0.30202	84.05	0.29138	142.645	0.000854978
29.4867	0.30304	84.0683	0.29266	142.663	0.00118
29.5083	0.30362	84.0883	0.29399	142.683	0.00109
29.54	0.30467	84.11	0.29438	142.702	0.00112
29.56	0.30533	84.1317	0.29526	142.722	0.00112
29.5817	0.30573	84.1567	0.29614	142.74	0.00147
29.6033	0.30595	84.1767	0.29638	142.76	0.00112
29.625	0.30598	84.2167	0.29653	142.78	0.00147
29.655	0.30635	84.2367	0.29676	142.8	0.00118
29.6967	0.30639	84.2617	0.29717	142.82	0.00147
29.7183	0.30658	84.3017	0.29741	142.838	0.00115
29.74	0.30679	84.3217	0.29745	142.858	0.00168
29.78	0.30697	84.34	0.29764	142.878	0.00171
29.8317	0.30717	84.3833	0.29745	142.897	0.00139
29.875	0.30723	84.405	0.29766	142.918	0.00147
29.8967	0.30764	84.45	0.29786	142.937	0.00147
29.9383	0.30741	84.47	0.29805	142.957	0.00177
29.96	0.30764	84.5083	0.29807	142.975	0.00144
30.025	0.3076	84.5683	0.29803	142.993	0.00147
30.045	0.30781	84.5883	0.29827	143.013	0.00144
30.0983	0.30758	84.6267	0.29831	143.032	0.00142
30.1417	0.30779	84.725	0.29831	143.05	0.00115
30.1617	0.30781	84.7733	0.29846	143.07	0.00115
30.1833	0.30783	84.8333	0.29848	143.09	0.00147
30.205	0.30806	84.8517	0.2985	143.11	0.00168
30.2917	0.30823	84.8917	0.29831	143.13	0.00058964
30.3567	0.30785	84.9117	0.2985	143.15	-8.8446e-05
30.4017	0.30781	84.9517	0.29846	143.168	-0.000324302
30.445	0.30779	85.0117	0.29848	143.188	-0.000383266
30.4667	0.30801	85.0333	0.29874	143.208	0.000235856
30.4883	0.30822	85.0917	0.29872	143.227	-8.8446e-05
30.5533	0.30845	85.13	0.29852	143.248	-8.8446e-05
30.5967	0.30845	85.17	0.29829	143.268	-0.000383266
30.6767	0.30846	85.19	0.29831	143.287	0.000265338
30.6967	0.30862	85.2283	0.29872	143.307	0.000206374
30.7183	0.30866	85.2883	0.29829	143.327	-5.8964e-05
30.74	0.30885	85.3083	0.29846	143.345	0.000265338
30.805	0.30864	85.3483	0.29848	143.365	0
30.8267	0.30906	85.39	0.07264	143.385	0.00029482
30.87	0.30868	85.4083	0.07993	143.403	0
30.92	0.0133	85.4283	0.08127	143.482	0.0195
30.9417	0.0133	85.4483	0.08158	143.54	0.08332
30.9617	0.01328	85.47	0.0824	143.57	0.11859
32.5583	0.01242	87.51	0.02269	143.598	0.14645
32.58	0.01202	87.53	0.02157	143.627	0.17036
32.6017	0.01162	87.5483	0.02101	143.645	0.18632
32.6233	0.01141	87.57	0.02103	143.673	0.207
32.645	0.01075	87.5883	0.02053	143.693	0.22032
32.6667	0.01052	87.6083	0.01876	143.722	0.23864
32.6867	0.00993	87.6283	0.01798	143.742	0.24888
32.7083	0.00928	87.6467	0.01716	143.762	0.25844
32.73	0.00841	87.6667	0.01627	143.79	0.27008
32.7517	0.00782	87.6867	0.01514	143.808	0.27642
32.7717	0.00694	87.705	0.01433	143.83	0.28136
32.7933	0.00614	87.725	0.01296	143.85	0.28427
32.8133	0.00527	87.7433	0.01183	143.87	0.28636
32.835	0.00422	87.7633	0.01094	143.89	0.28718
32.8567	0.00424	87.7817	0.01007	143.913	0.28811
32.8783	0.00297	87.8017	0.00844	143.933	0.28895
32.9	0.0023	87.8217	0.00673	143.952	0.28924
32.92	0.00143	87.8417	0.0062	143.972	0.28951
32.9417	0.000843384	87.86	0.0048	143.99	0.28982
32.9633	-0.000231931	87.88	0.00334	144.01	0.28985
32.9833	-0.000822299	87.9	0.00286	144.048	0.29017
33.005	-0.0015	87.9183	0.000813305	144.073	0.29044
33.025	-0.00211	87.9367	0.000532855	144.093	0.29076
33.0467	-0.00257	87.9567	-0.000813305	144.112	0.29099
33.0683	-0.00272	87.9783	-0.00163	144.132	0.29105
33.09	-0.00234	87.9983	-0.00334	144.17	0.29102
33.11	-0.00211	88.0183	-0.00308	144.208	0.29072
33.1317	-0.00209	88.0383	-0.0028	144.228	0.29102
33.1533	-0.00173	88.0583	-0.00278	144.267	0.29101
33.175	-0.00188	88.0783	-0.00194	144.29	0.29131
33.195	-0.00145	88.0983	-0.00199	144.348	0.29134
33.2167	-0.00129	88.1183	-0.00168	144.388	0.29128
33.2383	-0.00129	88.1383	-0.00137	144.428	0.29157
33.26	-0.00105	88.1583	-0.00137	144.522	0.2916
33.2817	-0.000400607	88.1767	-0.00112	144.58	0.29154
33.3033	-0.000864468	88.1967	-0.000532855	144.602	0.29186
33.3233	-0.000231931	88.215	-0.00050481	144.625	0.29186
33.3433	-0.000400607	88.235	-0.00050481	144.645	0.29192
33.365	-0.000674707	88.255	-0.00050481	144.665	0.2925
33.3867	-0.000231931	88.275	-0.00028045	144.705	0.29192
33.4067	-0.000611453	88.295	2.8045e-05	144.723	0.29212
33.4267	-0.000463861	88.3133	2.8045e-05	144.77	0.02125
33.4483	-0.000442776	88.335	-0.00028045	144.788	0.02028
33.47	-0.000632538	88.3533	-0.000308495	144.807	0.02031
33.4917	-0.000822299	88.3733	2.8045e-05	146.403	0.01875
33.5133	-0.000885553	88.3933	0.000308495	146.425	0.01914
33.535	-0.000885553	88.4117	0.00028045	146.445	0.01793
33.555	-0.00108	88.43	-0.000252405	146.465	0.01763
33.5767	-0.00145	88.45	0.0005609	146.483	0.01646
33.5967	-0.000653622	88.47	0.00061699	146.503	0.01584
33.6183	-0.00124	88.4883	0.000252405	146.522	0.01466
33.64	-0.00124	88.5083	0	146.543	0.01378
33.6617	-0.00127	88.5267	0.00061699	146.562	0.01266
33.6833	-0.00124	88.545	0.000308495	146.583	0.01116
33.7033	-0.00131	88.565	0.00061699	146.603	0.00936
33.7233	-0.00129	88.585	0.00061699	146.625	0.00874
33.745	-0.00129	88.6033	-2.8045e-05	146.647	0.00736
33.7667	-0.00124	88.6233	0.000869395	146.668	0.0058
33.7883	-0.00129	88.6433	0.00033654	146.688	0.00433
33.81	-0.00131	88.6633	0.0005609	146.708	0.00291
33.83	-0.0011	88.6817	0.00033654	146.728	0.00259
33.8517	-0.00124	88.7033	0.000869395	146.75	0.000588772
33.8733	-0.00105	88.7233	0.0005609	146.77	-0.000323825
33.895	-0.000822299	88.745	0.0005609	146.79	-0.00177
33.9167	-0.000885553	88.7633	0.000308495	146.81	-0.00236
33.9367	-0.000864468	88.7833	0.0005609	146.83	-0.00359
33.9567	-0.000463861	88.8017	0.000588945	146.85	-0.00442
33.9783	-0.000253015	88.8217	0.000588945	146.87	-0.00533
34.0017	-0.000421692	88.8417	0.000869395	146.892	-0.00618
34.0217	-0.000611453	88.8617	0.000588945	146.91	-0.00598
34.0433	-0.000442776	88.88	0.000532855	146.93	-0.00595
34.065	-0.000231931	88.9	0.000588945	146.952	-0.005
34.085	-0.000421692	88.92	0.000588945	146.973	-0.0048
34.1067	-0.000400607	88.9383	0.000532855	146.995	-0.00447
34.1283	-0.000210846	88.9583	0.000308495	147.013	-0.00415
34.1483	-0.000421692	88.9767	0.00033654	147.035	-0.00389
34.17	-0.000210846	88.9967	0.00033654	147.055	-0.00359
34.19	-0.000210846	89.0167	0.00061699	147.075	-0.0033
34.2117	2.10846e-05	89.0367	0.000308495	147.095	-0.00265
34.2333	0	89.055	0.000308495	147.115	-0.00297
34.255	-2.10846e-05	89.075	0.00028045	147.137	-0.00236
34.275	-0.000210846	89.095	0.000897439	147.157	-0.00236
34.2967	-0.000442776	89.1133	0.000252405	147.175	-0.00183
34.3167	-0.000189761	89.1317	0.00033654	147.197	-0.00212
34.3383	-0.000253015	89.1517	0.00033654	147.217	-0.00209
34.36	-0.000421692	89.1717	5.609e-05	147.235	-0.00185
34.3833	-0.000421692	89.19	0	147.258	-0.0015
34.4033	-0.000653622	89.21	-2.8045e-05	147.28	-0.00156
34.425	-0.00105	89.23	5.609e-05	147.302	-0.00156
34.445	-0.000653622	89.25	0	147.323	-0.00118
34.4667	-0.00105	89.2683	2.8045e-05	147.347	-0.00127
34.4883	-0.0011	89.2883	-0.000308495	147.368	-0.00147
34.51	-0.000864468	89.3067	5.609e-05	147.39	-0.00177
34.53	-0.000822299	89.3267	-2.8045e-05	147.412	-0.00127
34.5733	-0.00152	89.3467	5.609e-05	147.432	-0.00127
34.595	-0.00462	89.365	0.000308495	147.452	-0.000971474
34.6167	-0.00489	89.385	0	147.473	-0.000971474
34.6383	-0.00445	89.4033	0.0005609	147.493	-0.000618211
34.66	-0.00314	89.4233	5.609e-05	147.512	-0.00121
34.6817	-0.00253	89.4417	0	147.532	-0.00127
34.7017	-0.00169	89.4617	5.609e-05	147.553	-0.000942035
34.7233	-0.00148	89.4817	0	147.572	-0.00124
34.745	-0.00148	89.5717	0.06371	147.592	-0.000912597
34.7667	-0.00131	89.615	0.11894	147.612	-0.000618211
34.7883	-0.00105	89.645	0.1499	147.632	-0.000618211
34.81	-0.000885553	89.6733	0.17422	147.652	-0.000971474
34.83	-0.000674707	89.6917	0.1892	147.672	-0.000618211
34.8517	-0.000632538	89.7217	0.20965	147.693	-0.000971474
34.8717	-0.000822299	89.7417	0.22258	147.713	-0.000971474
34.8933	-0.000653622	89.77	0.23868	147.733	-0.000677088
34.915	-0.000632538	89.7883	0.24802	147.753	-0.000883158
34.9367	-0.000885553	89.8083	0.25689	147.775	-0.000883158
34.9567	-0.000653622	89.8283	0.26457	147.795	-0.00121
34.9767	-0.000442776	89.8533	0.27516	147.817	-0.000647649
34.9983	-0.000632538	89.8733	0.2782	147.837	-0.000647649
35.0217	-0.000611453	89.8917	0.28317	147.857	-0.000971474
35.0433	-0.000632538	89.9167	0.28813	147.877	-0.000588772
35.065	-0.000674707	89.9367	0.29114	147.897	-0.000912597
35.085	-0.000463861	89.955	0.29279	147.918	-0.000618211
35.1067	-0.000442776	89.9733	0.29395	147.938	-0.000677088
35.1267	-0.000611453	89.9933	0.29442	147.962	-0.000647649
35.1483	-0.000632538	90.0117	0.29503	147.983	-0.000382702
35.17	-0.000674707	90.0317	0.29525	148.003	-0.000588772
35.1917	-0.000632538	90.0567	0.29553	148.025	-0.000942035
35.2133	-0.000653622	90.0767	0.29614	148.045	-0.000647649
35.2333	-0.000210846	90.095	0.29642	148.065	-0.000588772
35.2533	-0.000674707	90.1133	0.29691	148.085	-0.000323825
35.275	-0.000843384	90.1533	0.297	148.105	-0.000618211
35.2967	-0.000674707	90.2117	0.29722	148.127	-0.000353263
35.3183	-0.000442776	90.2483	0.29749	148.147	-5.88772e-05
35.3383	-0.000674707	90.2883	0.29746	148.168	-2.94386e-05
35.36	-0.000400607	90.3067	0.29752	148.187	0.00020607
35.3817	-0.000442776	90.3267	0.29774	148.207	-0.000294386
35.4017	-0.000400607	90.3467	0.29832	148.228	0.00020607
35.4233	-0.000463861	90.3917	0.2981	148.247	-0.000323825
35.4433	-0.000400607	90.45	0.29807	148.267	-0.000353263
35.465	-0.000421692	90.47	0.29835	148.287	-0.000618211
35.485	-0.000400607	90.5067	0.29835	148.308	-5.88772e-05
35.5067	-0.000210846	90.565	0.29857	148.328	0.000294386
35.5283	-0.000463861	90.5833	0.2986	148.35	-0.000323825
35.5483	-0.000442776	90.6033	0.29888	148.37	0
35.5683	-0.000442776	90.6633	0.29863	148.452	0.01823
35.59	-0.000421692	90.6833	0.29893	148.517	0.08845
35.6133	-0.000463861	90.7017	0.29893	148.547	0.12175
35.635	-0.000674707	90.7417	0.29893	148.577	0.14934
35.6567	-0.000253015	90.8	0.29835	148.607	0.17495
35.6783	-0.000189761	90.82	0.29865	148.627	0.19004
35.6983	-0.000442776	90.8583	0.29857	148.657	0.21148
35.72	-0.000210846	90.9117	0.02228	148.677	0.22373
35.7417	-0.000210846	90.93	0.02198	148.705	0.24058
35.7633	-0.000210846	90.9483	0.02203	148.725	0.25045
35.7833	-0.000463861	92.5383	0.01942	148.745	0.25974
35.805	-0.000463861	92.5567	0.01914	148.777	0.27081
35.825	-0.000400607	92.5767	0.01856	148.795	0.27595
35.8467	-0.000253015	92.595	0.01713	148.815	0.27975
35.8683	-0.000442776	92.615	0.01598	148.835	0.28178
35.89	-0.000463861	92.635	0.01578	148.853	0.283
35.91	-0.000463861	92.655	0.01458	148.872	0.28387
35.93	-0.000189761	92.675	0.01298	148.893	0.28439
35.9517	-0.000231931	92.695	0.01177	148.918	0.28559
35.9717	-0.000189761	92.715	0.01102	148.958	0.28611
35.9917	-0.000400607	92.7367	0.00961	148.978	0.28648
36.0133	-0.000421692	92.7567	0.00847	149.017	0.28677
36.035	-0.000463861	92.7767	0.00734	149.037	0.28735
36.055	-0.000231931	92.7967	0.00625	149.085	0.28759
36.0767	-0.000210846	92.8167	0.00479	149.123	0.28759
36.0967	-0.000253015	92.835	0.00367	149.143	0.28814
36.1183	-0.000231931	92.8533	0.00308	149.165	0.2882
36.14	-0.000231931	92.875	0.00196	149.223	0.28817
36.16	-0.000210846	92.8933	0.00115	149.245	0.28819
36.1817	0	92.9133	-0.00025227	149.272	0.28823
36.2617	0.04354	92.9333	-0.000784841	149.292	0.28849
36.2933	0.09221	92.9533	-0.00216	149.352	0.28823
36.315	0.11604	92.9717	-0.00308	149.372	0.28843
36.3383	0.13611	92.9917	-0.00448	149.432	0.2882
36.3617	0.15455	93.0117	-0.00505	149.472	0.28819
36.3833	0.1704	93.0333	-0.00524	149.493	0.28822
36.405	0.1842	93.0517	-0.00524	149.532	0.28819
36.4267	0.19677	93.0717	-0.00446	149.578	0.28843
36.4483	0.20912	93.09	-0.00384	149.618	0.28843
36.4717	0.22023	93.11	-0.0039	149.638	0.28852
36.4933	0.23003	93.13	-0.00334	149.678	0.28852
36.5217	0.24192	93.15	-0.003	149.728	0.02105
36.5433	0.24947	93.17	-0.0028	149.75	0.02135
36.565	0.25676	93.1883	-0.00219	149.77	0.02132
36.5933	0.26581	93.21	-0.00216	151.365	0.01834
36.615	0.27143	93.23	-0.00191	151.385	0.0181
36.6383	0.27689	93.2483	-0.00163	151.405	0.0181
36.6667	0.28354	93.27	-0.0014	151.425	0.01745
36.6883	0.28779	93.2883	-0.00107	151.445	0.01721
36.71	0.29155	93.3083	-0.00109	151.465	0.01603
36.7317	0.29464	93.3283	-0.000504541	151.485	0.01535
36.7717	0.30011	93.3483	-0.000840901	151.505	0.01485
36.7933	0.30155	93.3683	-0.00104	151.523	0.01391
36.8167	0.30306	93.3883	-0.000756811	151.543	0.0124
36.8367	0.30406	93.4067	-0.000756811	151.563	0.01155
36.86	0.30473	93.4267	-0.000840901	151.583	0.01069
36.8817	0.3055	93.445	-0.000812871	151.602	0.00945
36.9233	0.3066	93.465	-0.00019621	151.622	0.00797
36.945	0.30683	93.485	-0.0002803	151.64	0.00718
36.9667	0.30701	93.505	-0.000840901	151.66	0.00564
36.9883	0.30718	93.525	-0.000784841	151.68	0.00449
37.01	0.3072	93.545	-0.000560601	151.7	0.00304
37.0333	0.30764	93.565	-0.000476511	151.718	0.0021
37.0983	0.30762	93.585	-0.000532571	151.738	0.000679147
37.1417	0.30783	93.6033	-0.000504541	151.758	8.85844e-05
37.23	0.30782	93.6233	-0.000504541	151.777	-0.00233
37.3167	0.30759	93.6433	-0.0002803	151.797	-0.00292
37.4017	0.30781	93.6633	-0.00022424	151.815	-0.00413
37.4233	0.30823	93.6833	-0.0002803	151.837	-0.00499
37.4667	0.30829	93.7017	-0.00019621	151.857	-0.00617
37.5117	0.30829	93.7217	-0.0002803	151.877	-0.00582
37.5333	0.3085	93.74	-0.00022424	151.895	-0.00523
37.5767	0.30869	93.7583	-0.0002803	151.913	-0.00502
37.62	0.30867	93.78	-0.00019621	151.932	-0.00464
37.6417	0.30869	93.8	-0.0002803	151.952	-0.0044
37.7083	0.30871	93.8183	-0.00019621	151.972	-0.00405
37.73	0.30892	93.8383	2.803e-05	151.992	-0.00413
37.795	0.30871	93.8583	-0.00022424	152.012	-0.00354
37.84	0.30885	93.8767	-0.00022424	152.03	-0.00319
37.8833	0.30888	93.8967	8.40901e-05	152.05	-0.00322
37.9483	0.30865	93.915	-0.0002803	152.07	-0.0026
38.0133	0.30867	93.935	-0.00022424	152.088	-0.00263
38.035	0.30869	93.9533	-0.00025227	152.108	-0.00227
38.0583	0.30885	93.975	-0.000504541	152.128	-0.00198
38.0783	0.30892	93.9933	2.803e-05	152.147	-0.00227
38.1417	0.30892	94.0133	-0.000812871	152.167	-0.00168
38.1883	0.01776	94.0317	2.803e-05	152.185	-0.00139
38.2067	0.01759	94.05	-0.000476511	152.205	-0.00109
38.2267	0.01696	94.07	0.0002803	152.225	-0.00142
38.2483	0.01692	94.0883	0	152.243	-0.000856316
38.2667	0.01713	94.1083	-0.000532571	152.262	-0.000885844
39.98	0.01531	94.1283	0	152.282	-0.00109
40	0.0144	94.1467	-0.000476511	152.3	-0.000856316
40.02	0.01425	94.1667	-0.0002803	152.32	-0.000531507
40.04	0.01359	94.1867	-0.000560601	152.34	-0.000826788
40.06	0.01334	94.2067	-0.00022424	152.36	-0.000856316
40.08	0.01277	94.2267	-0.000476511	152.378	-0.000885844
40.1	0.01213	94.245	2.803e-05	152.398	-0.000590563
40.12	0.01164	94.265	-0.00025227	152.417	-0.000561035
40.14	0.0108	94.285	-0.00019621	152.437	-0.000531507
40.1583	0.01044	94.305	-0.0002803	152.457	-0.000561035
40.1783	0.00976	94.3233	-0.000504541	152.475	-0.000826788
40.1967	0.00889	94.3433	-0.00022424	152.493	-0.000561035
40.2183	0.00828	94.3633	-0.000504541	152.513	-0.000856316
40.2367	0.00745	94.3817	-0.00022424	152.533	-0.000885844
40.255	0.0068	94.4017	-0.00025227	152.552	-0.00112
40.275	0.0062	94.42	8.40901e-05	152.572	-0.00079726
40.295	0.00529	94.4383	-0.00019621	152.593	-0.000561035
40.315	0.00447	94.4567	8.40901e-05	152.613	-0.00079726
40.335	0.00385	94.4767	5.60601e-05	152.633	-0.000501978
40.355	0.00256	94.4967	0.000336361	152.653	-0.000501978
40.375	0.00239	94.515	0	152.673	-0.000531507
40.395	0.00106	94.605	0.05156	152.692	-0.000561035
40.415	0.000677449	94.6483	0.0908	152.712	-0.000501978
40.435	-0.000381065	94.6783	0.12368	152.732	-0.000590563
40.455	-0.000846812	94.7067	0.15141	152.75	-0.000590563
40.475	-0.00188	94.725	0.16907	152.77	-0.000265753
40.4933	-0.00184	94.755	0.19089	152.788	-0.000295281
40.5133	-0.00184	94.775	0.20443	152.807	-0.000236225
40.5333	-0.00191	94.8033	0.22327	152.827	-0.000295281
40.5533	-0.00142	94.8217	0.2351	152.845	-0.000206697
40.57	-0.00144	94.8417	0.24507	152.865	-0.000236225
40.59	-0.00123	94.8617	0.25666	152.887	-0.000295281
40.6117	-0.00163	94.8867	0.26501	152.905	-0.000206697
40.6333	-0.00142	94.9067	0.27217	152.925	2.95281e-05
40.6517	-0.00121	94.925	0.27942	152.943	-0.000501978
40.6733	-0.000995004	94.95	0.28464	152.963	2.95281e-05
40.6933	-0.00142	94.97	0.28741	152.982	-0.000236225
40.7133	-0.00106	94.9883	0.28964	153.002	-0.000501978
40.7317	-0.000825641	95.0067	0.29097	153.02	-0.000206697
40.7517	-0.000846812	95.0267	0.29211	153.038	2.95281e-05
40.7717	-0.000804471	95.045	0.29266	153.057	-0.000206697
40.79	-0.000613939	95.065	0.29374	153.077	8.85844e-05
40.8083	-0.000402236	95.09	0.29379	153.095	-0.000206697
40.8283	-0.000381065	95.11	0.29379	153.115	5.90563e-05
40.8483	-0.000571598	95.1283	0.29459	153.133	8.85844e-05
40.87	-0.000381065	95.1467	0.29459	153.155	0.000354338
40.89	-0.000169362	95.1867	0.29518	153.175	5.90563e-05
40.9083	-0.000148192	95.245	0.29573	153.193	0.000295281
40.9283	-0.000169362	95.2817	0.29573	153.213	5.90563e-05
40.95	-0.000211703	95.3217	0.2957	153.233	0.000354338
40.97	-0.000148192	95.34	0.296	153.253	0.000354338
40.99	-0.000190533	95.36	0.2957	153.272	0.000354338
41.0117	0.000232873	95.38	0.29573	153.292	0.00032481
41.0333	2.11703e-05	95.425	0.29597	153.31	2.95281e-05
41.055	0.000444576	95.4833	0.29648	153.33	0
41.0733	0.000232873	95.5033	0.29651	153.408	0.01654
41.0933	0.000232873	95.54	0.29656	153.468	0.07872
41.1117	0.000444576	95.5983	0.29653	153.497	0.1115
41.1317	0.000465746	95.6167	0.29656	153.525	0.13918
41.1517	0.000465746	95.6367	0.29683	153.553	0.16297
41.1717	0.000486917	95.6967	0.29681	153.572	0.17846
41.19	0.000465746	95.7167	0.29675	153.6	0.1994
41.2083	0.000486917	95.735	0.29675	153.62	0.21214
41.2283	0.000254044	95.7867	0.02921	153.648	0.23023
41.2467	0.000465746	95.8067	0.02974	153.668	0.24122
41.265	0.000677449	95.8267	0.02977	153.695	0.25408
41.285	0.000444576	97.675	0.02116	153.713	0.26184
41.305	0.000423406	97.6933	0.01972	153.738	0.27091
41.325	0.000635109	97.7133	0.01944	153.758	0.27522
41.345	0.000656279	97.7317	0.01893	153.778	0.27876
41.365	0.000846812	97.75	0.01806	153.797	0.28053
41.385	0.000846812	97.7683	0.0169	153.823	0.28249
41.4033	0.000846812	97.7867	0.01608	153.843	0.28313
41.425	0.000910323	97.8067	0.0147	153.863	0.28397
41.445	0.00069862	97.825	0.0138	153.882	0.28429
41.4633	0.000867982	97.845	0.01273	153.902	0.28481
41.4833	0.000677449	97.865	0.0118	153.928	0.28516
41.5033	0.000910323	97.885	0.00985	153.947	0.28575
41.5217	0.000867982	97.9033	0.00957	153.985	0.28569
41.5417	0.00069862	97.9217	0.00821	154.025	0.28606
41.5617	0.000910323	97.94	0.00762	154.063	0.28632
41.58	0.000889152	97.96	0.00567	154.108	0.2863
41.6	0.000423406	97.9783	0.00562	154.127	0.28662
41.62	0.000867982	97.9967	0.00389	154.147	0.28665
41.6383	0.000656279	98.0167	0.00313	154.187	0.28664
41.6583	0.000677449	98.035	0.00169	154.245	0.28688
41.6783	0.00069862	98.055	0.00113	154.283	0.28687
41.6967	0.000677449	98.0733	-0.000874767	154.302	0.28717
41.7167	0.000677449	98.0933	-0.00141	154.348	0.28723
41.7383	0.000867982	98.115	-0.00313	154.387	0.28746
41.7583	0.000635109	98.135	-0.0042	154.425	0.28723
41.7767	0.000635109	98.155	-0.00536	154.445	0.28746
41.7967	0.000635109	98.175	-0.00567	154.463	0.28749
41.8167	0.000656279	98.195	-0.0059	154.502	0.28746
41.835	0.00069862	98.215	-0.0057	154.522	0.28752
41.855	0.000423406	98.235	-0.00533	154.598	0.28749
41.875	0.000275214	98.2533	-0.00533	154.638	0.28743
41.8933	0.000465746	98.2733	-0.00477	154.685	0.28752
41.9133	0.000677449	98.2917	-0.00457	154.725	0.28772
41.9333	0.000486917	98.3117	-0.0042	154.763	0.28775
41.9533	0	98.3317	-0.00426	154.783	0.28781
42.0317	0.01874	98.3533	-0.00398	154.822	0.02064
42.0617	0.05027	98.3717	-0.00367	154.842	0.02096
42.1083	0.10895	98.3917	-0.00344	154.86	0.02064
42.135	0.13573	98.41	-0.00316	156.44	0.01857
42.1617	0.15777	98.4283	-0.00288	156.458	0.0186
42.1883	0.17763	98.45	-0.00251	156.478	0.01804
42.215	0.19501	98.47	-0.00203	156.495	0.01771
42.2433	0.2109	98.49	-0.00195	156.515	0.01677
42.27	0.22432	98.51	-0.00195	156.535	0.01656
42.2983	0.23788	98.53	-0.00147	156.553	0.01564
42.3183	0.24627	98.5483	-0.00166	156.572	0.01449
42.3483	0.25693	98.5683	-0.00116	156.59	0.01351
42.3683	0.263	98.5883	-0.00113	156.61	0.01212
42.3983	0.27165	98.6083	-0.00116	156.628	0.01121
42.4183	0.27623	98.6267	-0.000846549	156.648	0.00946
42.4483	0.28331	98.645	-0.000620803	156.668	0.00849
42.47	0.28731	98.665	-0.000846549	156.687	0.00677
42.4883	0.29049	98.6833	-0.000282183	156.707	0.00591
42.5083	0.29315	98.7033	-0.00033862	156.725	0.00464
42.5383	0.2961	98.7233	0.000310401	156.747	0.00381
42.5583	0.29755	98.7433	0	156.765	0.00234
42.5783	0.29866	98.7633	-0.000310401	156.785	0.00118
42.5967	0.29903	98.7833	-5.64366e-05	156.803	-0.00035483
42.6167	0.29968	98.8017	0.000310401	156.823	-0.000946214
42.6367	0.2997	98.82	0.000282183	156.843	-0.0024
42.675	0.29987	98.84	0	156.863	-0.00331
42.695	0.30012	98.8583	0.000310401	156.882	-0.00423
42.7233	0.30096	98.8783	0	156.902	-0.00512
42.7617	0.30112	98.8983	-2.82183e-05	156.922	-0.00659
42.7817	0.30117	98.9183	0.000790112	156.942	-0.00624
42.8017	0.30133	98.9367	2.82183e-05	156.962	-0.00568
42.8417	0.30152	98.955	0.000253965	156.982	-0.00541
42.8617	0.30173	98.975	-0.000253965	157.003	-0.00444
42.8817	0.30179	98.995	-0.000282183	157.025	-0.00417
42.92	0.30175	99.015	-0.00033862	157.045	-0.00364
42.98	0.30154	99.0333	-0.00033862	157.067	-0.00302
43.02	0.30154	99.0533	-0.000253965	157.085	-0.00266
43.0583	0.30154	99.0767	-0.000282183	157.105	-0.00272
43.0783	0.30179	99.0967	-2.82183e-05	157.123	-0.00305
43.1383	0.30198	99.115	-0.000253965	157.143	-0.00186
43.1967	0.30177	99.135	-0.000282183	157.163	-0.00177
43.235	0.30177	99.155	2.82183e-05	157.183	-0.00154
43.275	0.30152	99.175	-0.000282183	157.202	-0.00151
43.2933	0.30156	99.195	2.82183e-05	157.222	-0.00154
43.3333	0.30173	99.2133	-0.000536148	157.24	-0.00151
43.3517	0.30175	99.2333	-0.00033862	157.26	-0.00154
43.4083	0.30173	99.2533	-0.000253965	157.278	-0.00154
43.4283	0.30173	99.2717	0	157.297	-0.0018
43.4483	0.30196	99.2917	-0.000620803	157.317	-0.00127
43.4683	0.302	99.3117	-5.64366e-05	157.337	-0.00124
43.5067	0.30198	99.3317	-0.000253965	157.357	-0.000975783
43.5267	0.30198	99.35	0	157.375	-0.000975783
43.5467	0.30221	99.37	-2.82183e-05	157.395	-0.00118
43.585	0.30221	99.3883	-0.000282183	157.417	-0.000680091
43.6033	0.30221	99.4083	-2.82183e-05	157.435	-0.000916644
43.6433	0.30219	99.4267	-0.000620803	157.455	-0.000650522
43.6817	0.30217	99.4467	0.000253965	157.475	-0.000591384
43.74	0.30238	99.465	2.82183e-05	157.493	-0.00035483
43.7583	0.30242	99.485	-0.000310401	157.513	-0.000916644
43.8183	0.30242	99.505	-0.000282183	157.533	-0.000680091
43.87	0.01379	99.5233	-2.82183e-05	157.553	-0.000620953
43.89	0.01375	99.5433	-0.00033862	157.573	-0.000680091
43.9083	0.01379	99.5633	-0.000253965	157.593	-0.000650522
45.5017	0.01331	99.5817	0	157.613	-0.000650522
45.5217	0.01328	99.6017	0.000253965	157.633	-0.000325261
45.5417	0.01288	99.6217	0.000253965	157.652	-0.000384399
45.56	0.01265	99.64	0	157.672	-2.95692e-05
45.58	0.01248	99.7167	0.01268	157.692	-2.95692e-05
45.6	0.01184	99.7483	0.03568	157.71	-0.00035483
45.62	0.01117	99.8067	0.10771	157.73	-0.000384399
45.64	0.011	99.8367	0.13977	157.75	0
45.6583	0.01038	99.8633	0.16446	157.768	-8.87075e-05
45.6767	0.00968	99.8917	0.18584	157.788	-0.000650522
45.6967	0.00886	99.9183	0.20644	157.808	-5.91384e-05
45.715	0.00822	99.9383	0.21956	157.828	0.000266123
45.7367	0.00758	99.9667	0.23569	157.847	0.000266123
45.755	0.00672	99.985	0.24564	157.867	-0.00035483
45.775	0.00591	100.012	0.25762	157.887	-0.00035483
45.795	0.00528	100.032	0.26535	157.905	0.000295692
45.815	0.0042	100.057	0.27428	157.923	0.000295692
45.8333	0.00403	100.077	0.27959	157.943	-2.95692e-05
45.8533	0.0029	100.095	0.28426	157.963	-5.91384e-05
45.8733	0.00275	100.122	0.28846	157.983	0.000206984
45.8933	0.00163	100.14	0.29018	158.002	-2.95692e-05
45.9133	0.00127	100.158	0.29127	158.02	-0.000384399
45.9333	-6.35607e-05	100.178	0.29235	158.04	-0.000325261
45.9517	-0.000211869	100.197	0.29324	158.06	-2.95692e-05
45.9733	-0.00108	100.217	0.29349	158.078	-5.91384e-05
45.9917	-0.00174	100.237	0.29377	158.097	-5.91384e-05
46.0117	-0.00193	100.263	0.2946	158.117	-2.95692e-05
46.0317	-0.00197	100.302	0.29485	158.137	-5.91384e-05
46.0517	-0.00131	100.342	0.29488	158.157	-5.91384e-05
46.0717	-0.00127	100.36	0.29546	158.177	0.000561814
46.0917	-0.00148	100.398	0.29516	158.197	0.000236553
46.1117	-0.00131	100.418	0.29546	158.217	0.000236553
46.1317	-0.00153	100.462	0.29547	158.235	0.000295692
46.15	-0.00112	100.5	0.29572	158.255	0.000295692
46.17	-0.00112	100.518	0.29597	158.275	0.000266123
46.1883	-0.0011	100.557	0.29546	158.295	0.000266123
46.2083	-0.0011	100.595	0.29544	158.315	-0.000650522
46.2283	-0.000656794	100.613	0.29566	158.335	-0.000620953
46.2483	-0.000911036	100.655	0.29541	158.355	-0.000887075
46.2683	-0.000466112	100.673	0.29544	158.373	-0.000620953
46.2883	-0.000635607	100.692	0.29571	158.393	-0.000620953
46.3067	-0.000487298	100.73	0.29541	158.412	-0.000887075
46.3267	-0.000233056	100.75	0.29571	158.455	-0.00269
46.3467	-6.35607e-05	100.827	0.29574	158.475	-0.00512
46.365	-0.000444925	100.867	0.29594	158.495	-0.00594
46.385	0.00184	100.905	0.29599	158.515	-0.00446
46.4033	-4.23738e-05	100.923	0.29599	158.533	-0.00299
46.4233	-6.35607e-05	100.943	0.29621	158.553	-0.00216
46.4417	-0.000444925	100.983	0.29652	158.573	-0.00118
46.46	-0.000233056	101.003	0.29657	158.593	-0.000680091
46.48	0	101.022	0.29657	158.615	-0.000650522
46.5	-0.000466112	101.068	0.02027	158.635	0
46.5183	-0.00027543	101.087	0.02056	158.655	-0.000620953
46.5367	-0.000444925	101.107	0.01995	158.675	-0.000295692
46.5567	-0.000233056	102.693	0.01827	158.693	-0.000591384
46.575	-6.35607e-05	102.713	0.01764	158.713	0.000266123
46.595	-0.000656794	102.733	0.0177	158.733	-0.000384399
46.6133	-0.000233056	102.753	0.01741	158.753	0
46.635	-0.00067798	102.772	0.01678	158.773	-5.91384e-05
46.655	-0.000423738	102.79	0.01621	158.795	-0.000325261
46.675	-0.000656794	102.81	0.01572	158.813	-8.87075e-05
46.695	-0.000423738	102.83	0.01481	158.833	-0.000295692
46.7133	-0.000423738	102.85	0.01424	158.852	-2.95692e-05
46.7333	-0.00027543	102.87	0.01278	158.872	0.000266123
46.7517	-0.000233056	102.89	0.01166	158.89	0.000236553
46.7717	-0.000211869	102.908	0.01052	158.91	0
46.79	-0.00027543	102.928	0.00941	158.928	0.000236553
46.8117	-0.000254243	102.948	0.00849	158.948	-5.91384e-05
46.83	-6.35607e-05	102.967	0.00735	158.968	-5.91384e-05
46.85	-0.00027543	102.985	0.00595	158.988	-5.91384e-05
46.8683	0	103.005	0.0054	159.008	0
46.8883	-0.000254243	103.025	0.00366	159.028	0
46.9083	0.000148308	103.045	0.00223	159.048	0.000266123
46.9283	0.000148308	103.065	0.000829069	159.067	-5.91384e-05
46.9483	0.000211869	103.083	0.000571772	159.085	0.000295692
46.9683	0	103.103	-0.00149	159.105	0.000236553
46.9883	0.000402551	103.123	-0.00286	159.125	0.000532245
47.0067	0.000211869	103.142	-0.00403	159.145	0.000561814
47.0267	0.000360177	103.162	-0.00546	159.165	0.000266123
47.0483	0.000402551	103.182	-0.00635	159.183	0.000502676
47.0667	0.000360177	103.2	-0.00635	159.203	0.000561814
47.085	0.000402551	103.22	-0.00603	159.223	0.000206984
47.105	0.000148308	103.24	-0.00575	159.243	0.000295692
47.1233	0.000402551	103.258	-0.00552	159.262	0.000295692
47.1433	0	103.277	-0.00543	159.282	0.000236553
47.1633	-0.00027543	103.297	-0.00486	159.302	0.000561814
47.1833	0.000190682	103.315	-0.00432	159.322	0.000206984
47.205	0.000402551	103.335	-0.00409	159.342	0.000561814
47.2233	0.000211869	103.355	-0.00432	159.362	0.000502676
47.2433	-6.35607e-05	103.375	-0.00346	159.38	0.000206984
47.2633	0.000169495	103.395	-0.00314	159.4	-5.91384e-05
47.2817	-6.35607e-05	103.415	-0.0032	159.418	0.000266123
47.3017	-6.35607e-05	103.435	-0.00263	159.438	0.000502676
47.32	-0.00027543	103.453	-0.00266	159.457	-2.95692e-05
47.34	-0.000233056	103.472	-0.00257	159.477	0.000532245
47.3583	0	103.492	-0.00234	159.497	0.000532245
47.3783	-6.35607e-05	103.51	-0.002	159.517	0.000266123
47.3983	-4.23738e-05	103.528	-0.00237	159.537	0.000295692
47.4183	-6.35607e-05	103.548	-0.0018	159.557	0.000236553
47.4383	-0.000423738	103.57	-0.00206	159.577	0.000295692
47.4583	-0.000444925	103.588	-0.00177	159.597	0
47.4783	0	103.61	-0.00143	159.615	0
47.5533	0.03521	103.63	-0.00146	159.635	-0.000325261
47.5783	0.06457	103.648	-0.00143	159.655	-0.000325261
47.6017	0.08839	103.667	-0.00123	159.675	-8.87075e-05
47.6217	0.1062	103.687	-0.000857657	159.695	-2.95692e-05
47.6483	0.12722	103.705	-0.00114	159.715	-0.000680091
47.6767	0.14784	103.723	-0.000857657	159.733	-0.00035483
47.6967	0.16208	103.743	-0.000886246	159.753	-0.00035483
47.715	0.17389	103.762	-0.000571772	159.773	-0.00035483
47.7417	0.18944	103.783	-0.000571772	159.792	-0.000650522
47.7633	0.20039	103.805	-0.000886246	159.812	0
47.7883	0.21359	103.823	-0.000343063	159.83	-0.000384399
47.8083	0.22243	103.843	-0.000285886	159.85	-0.000325261
47.8333	0.23378	103.862	-2.85886e-05	159.868	0.000295692
47.8617	0.24515	103.882	-0.000314474	159.888	0
47.8817	0.25166	103.903	-0.000628949	159.967	0.03155
47.9083	0.26026	103.923	-0.000371652	160.02	0.09974
47.9267	0.26567	103.942	-0.000343063	160.05	0.1354
47.9533	0.27284	103.96	-0.000285886	160.082	0.16677
47.9733	0.27725	103.98	0.000285886	160.11	0.19142
47.9983	0.2827	104	-2.85886e-05	160.128	0.20689
48.0183	0.28675	104.02	0.000228709	160.157	0.22632
48.0433	0.2907	104.038	-5.71772e-05	160.177	0.23822
48.0633	0.29346	104.057	-0.000343063	160.205	0.25359
48.0833	0.29553	104.078	-8.57657e-05	160.225	0.26264
48.1083	0.29766	104.098	0.00109	160.243	0.26868
48.1267	0.29873	104.118	0.00166	160.265	0.27359
48.1467	0.29974	104.138	-0.00060036	160.29	0.27797
48.1733	0.30081	104.157	0.000257297	160.308	0.28
48.1917	0.30125	104.177	-0.000571772	160.328	0.2809
48.21	0.30142	104.195	-0.000571772	160.348	0.28174
48.23	0.30165	104.215	-0.000857657	160.367	0.28232
48.2483	0.30186	104.233	-0.00117	160.392	0.28265
48.2683	0.30228	104.253	-0.000943423	160.432	0.2832
48.295	0.30247	104.272	-0.000657537	160.452	0.28323
48.315	0.30268	104.29	-0.000571772	160.49	0.28354
48.3333	0.30272	104.31	-0.000886246	160.577	0.28355
48.3533	0.30287	104.33	-0.0012	160.595	0.28375
48.3733	0.30293	104.348	-0.000857657	160.615	0.28384
48.3933	0.3031	104.368	-0.00123	160.655	0.28381
48.4117	0.30335	104.388	-0.00143	160.673	0.28384
48.4783	0.30396	104.408	-0.00146	160.75	0.28409
48.4983	0.30413	104.428	-0.00146	160.797	0.28442
48.5167	0.30417	104.447	-0.00143	160.837	0.28468
48.5567	0.30413	104.467	-0.00177	160.877	0.28465
48.5767	0.30415	104.487	-0.00172	160.915	0.28433
48.615	0.30434	104.505	-0.00143	160.933	0.28436
48.6717	0.30419	104.525	-0.00174	160.953	0.28462
48.7117	0.30415	104.545	-0.00146	161.01	0.28433
48.75	0.30417	104.563	-0.00143	161.13	0.28439
48.77	0.3044	104.583	-0.00143	161.148	0.28441
48.8267	0.30459	104.602	-0.00149	161.188	0.02526
48.865	0.30455	104.62	-0.00146	161.207	0.02497
48.8933	0.30462	104.64	-0.00174	161.227	0.02523
48.9133	0.30483	104.66	-0.00172	162.808	0.02316
48.99	0.30483	104.695	-0.00946	162.827	0.02286
49.01	0.30501	104.713	-0.0058	162.847	0.022
49.09	0.30501	104.733	-0.00603	162.868	0.02138
49.1283	0.30478	104.752	-0.00486	162.888	0.02049
49.1667	0.30482	104.772	-0.00435	162.907	0.0193
49.2067	0.30461	104.79	-0.00314	162.927	0.01841
49.2833	0.30455	104.808	-0.00232	162.947	0.01726
49.3033	0.30459	104.828	-0.00232	162.965	0.01601
49.3417	0.30459	104.848	-0.00174	162.985	0.01483
49.4017	0.30457	104.867	-0.00149	163.005	0.01364
49.42	0.30461	104.887	-0.00149	163.025	0.01278
49.4583	0.30476	104.907	-0.00152	163.045	0.011
49.4983	0.30482	104.925	-0.00143	163.065	0.01017
49.575	0.30461	104.945	-0.0012	163.083	0.0089
49.5933	0.30478	104.963	-0.00146	163.103	0.00777
49.6517	0.3048	104.983	-0.0012	163.122	0.00632
49.67	0.30482	105.003	-0.00152	163.142	0.0051
49.7183	0.01409	105.025	-0.00152	163.163	0.00356
49.7367	0.0143	105.043	-0.00117	163.183	0.00237
49.7567	0.01433	105.062	-0.00123	163.202	0.00151
51.3467	0.01411	105.08	-0.000914835	163.222	2.96507e-05
51.3683	0.01343	105.1	-0.0012	163.242	-0.0011
51.3883	0.01324	105.12	-0.000857657	163.262	-0.00228
51.4083	0.01303	105.14	-0.0012	163.282	-0.0032
51.4283	0.01258	105.158	-0.000943423	163.302	-0.00442
51.4483	0.01219	105.178	-0.000857657	163.32	-0.00442
51.4683	0.01128	105.198	-0.0012	163.338	-0.00436
51.4867	0.01068	105.218	-0.000943423	163.358	-0.00409
51.5067	0.00979	105.237	-0.000886246	163.378	-0.00382
51.525	0.00917	105.257	-0.000943423	163.398	-0.00317
51.545	0.00851	105.275	-0.000943423	163.418	-0.00297
51.565	0.0077	105.293	-0.000628949	163.438	-0.00234
51.5833	0.00701	105.313	-0.000571772	163.457	-0.00175
51.605	0.00595	105.333	-0.000943423	163.477	-0.00169
51.625	0.00516	105.352	-0.000914835	163.495	-0.00172
51.645	0.0045	105.37	-0.000943423	163.515	-0.00145
51.665	0.00409	105.388	-0.000914835	163.535	-0.0011
51.685	0.00296	105.408	-0.000628949	163.555	-0.00116
51.7033	0.00277	105.428	-0.000914835	163.575	-0.000889521
51.7233	0.00192	105.448	-0.00060036	163.595	-0.000889521
51.745	0.00173	105.467	-0.000943423	163.615	-0.000533713
51.765	0.00104	105.487	-0.000857657	163.637	-0.000593014
51.7833	-0.000191869	105.505	-0.000914835	163.657	-0.000563364
51.805	-0.00109	105.525	-0.000857657	163.677	-0.000563364
51.8233	-0.00166	105.547	-0.00123	163.695	-0.000207555
51.8417	-0.00213	105.567	-0.000657537	163.713	-0.000207555
51.8617	-0.00215	105.587	-0.000857657	163.735	-0.000296507
51.88	-0.00151	105.607	-0.000857657	163.753	-0.000237206
51.9	-0.00149	105.625	-0.000571772	163.773	-0.000296507
51.9217	-0.00128	105.643	-0.000886246	163.792	-0.000266856
51.9417	-0.00087407	105.663	-0.000943423	163.813	0
51.96	-0.00109	105.682	-0.000914835	163.833	0
51.98	-0.000618245	105.702	-0.000285886	163.852	5.93014e-05
52	-0.000234507	105.72	-0.000943423	163.872	5.93014e-05
52.02	-0.000234507	105.738	-0.000628949	163.892	0.000296507
52.04	-0.000234507	105.757	-0.000343063	163.912	-0.000207555
52.06	2.13188e-05	105.777	-0.000343063	163.93	0.000652316
52.0783	0.000234507	105.795	-0.000285886	163.948	0.000385459
52.0983	0.000469013	105.815	-0.000657537	163.968	0.000385459
52.1183	0.000447694	105.835	-0.000314474	163.99	0.000326158
52.1383	0.000447694	105.855	-0.000285886	164.01	0.000355809
52.1583	0.000682201	105.875	-2.85886e-05	164.028	0.000948823
52.1767	0.00109	105.895	-5.71772e-05	164.048	0.000622665
52.1967	0.00087407	105.913	0	164.07	0.00125
52.215	0.00111	105.932	-2.85886e-05	164.088	0.00125
52.235	0.00132	105.952	-8.57657e-05	164.108	0.00122
52.2533	0.00126	105.97	0	164.127	0.00148
52.2733	0.00128	105.988	0.000285886	164.147	0.00148
52.2933	0.00104	106.008	-5.71772e-05	164.165	0.00119
52.315	0.00126	106.027	0	164.185	0.00151
52.3333	0.00126	106.045	-5.71772e-05	164.203	0.00148
52.3533	0.00147	106.067	0.00020012	164.225	0.000593014
52.3733	0.00149	106.085	0	164.245	0.000622665
52.3933	0.00147	106.162	0.0354	164.263	0.000978474
52.4133	0.00128	106.22	0.10587	164.283	0.000919172
52.4333	0.00175	106.248	0.1396	164.303	0.000355809
52.4517	0.00147	106.278	0.16704	164.322	0.000385459
52.4733	0.00168	106.307	0.19005	164.34	0.000978474
52.4917	0.00168	106.325	0.20528	164.36	0.000978474
52.5117	0.00151	106.355	0.22493	164.38	0.00119
52.5333	0.00168	106.375	0.23668	164.398	0.000889521
52.5517	0.00153	106.403	0.25094	164.418	0.00127
52.5717	0.00149	106.423	0.26051	164.438	0.00125
52.5917	0.00153	106.443	0.26749	164.458	0.000652316
52.6117	0.00126	106.463	0.27423	164.477	0.000948823
52.6317	0.00168	106.49	0.28096	164.497	0.000978474
52.65	0.00151	106.508	0.28413	164.517	0.000978474
52.67	0.00128	106.528	0.28604	164.538	0.000978474
52.6883	0.00151	106.548	0.28769	164.558	0.00125
52.7067	0.0013	106.568	0.28856	164.577	0.000889521
52.7267	0.00126	106.595	0.2891	164.597	0.000919172
52.745	0.00104	106.613	0.29003	164.615	0.00127
52.765	0.00126	106.632	0.29025	164.635	0.00119
52.785	0.00107	106.652	0.29078	164.655	2.96507e-05
52.805	0.000831432	106.692	0.29084	164.673	-0.000296507
52.8233	0.000895389	106.712	0.29134	164.693	-0.000504062
52.8433	0.000618245	106.732	0.29137	164.713	-0.000593014
52.8617	0.000639563	106.757	0.29143	164.733	0.000296507
52.8817	0.000682201	106.795	0.29171	164.753	5.93014e-05
52.9017	0.000405057	106.813	0.29196	164.772	0
52.925	0.000682201	106.853	0.29191	164.85	0.02128
52.9467	0.000213188	106.873	0.29199	164.908	0.09126
52.9667	0.000255825	106.913	0.29199	164.938	0.12538
52.9867	0.000469013	106.952	0.29171	164.967	0.15259
53.0067	0.000191869	106.99	0.29199	164.995	0.17626
53.0267	-2.13188e-05	107.053	0.29191	165.013	0.19144
53.0467	0.000213188	107.072	0.29199	165.045	0.21299
53.0667	-2.13188e-05	107.15	0.29227	165.063	0.22559
53.085	-2.13188e-05	107.188	0.29387	165.093	0.24247
53.105	0	107.208	0.29415	165.112	0.25207
53.125	-0.000191869	107.248	0.29415	165.132	0.26062
53.1433	-0.000234507	107.267	0.29418	165.158	0.26968
53.165	0.000255825	107.285	0.29451	165.177	0.2749
53.1833	0.000191869	107.345	0.2942	165.197	0.27898
53.2033	-2.13188e-05	107.363	0.29423	165.222	0.28188
53.2233	0.000255825	107.402	0.29423	165.242	0.28249
53.2433	0.000213188	107.42	0.29451	165.262	0.28392
53.2617	2.13188e-05	107.555	0.29418	165.302	0.28479
53.2817	-0.000234507	107.573	0.29446	165.322	0.28541
53.3	2.13188e-05	107.612	0.29448	165.347	0.28602
53.3183	0	107.652	0.29451	165.388	0.28623
53.3933	0.03641	107.712	0.29451	165.407	0.28652
53.4233	0.07394	107.757	0.30964	165.428	0.28655
53.4517	0.1063	107.775	0.30967	165.447	0.28658
53.47	0.12339	107.798	0.30571	165.467	0.28681
53.4933	0.14386	107.818	0.30904	165.507	0.2871
53.515	0.16011	107.837	0.30961	165.552	0.28778
53.535	0.17468	109.642	0.02023	165.63	0.28719
53.565	0.19386	109.66	0.02046	165.65	0.28748
53.5867	0.20586	109.678	0.01935	165.672	0.28769
53.605	0.2162	109.7	0.01901	165.692	0.28774
53.6317	0.22931	109.718	0.01844	165.71	0.28803
53.6517	0.23758	109.738	0.01764	165.772	0.28774
53.6717	0.24558	109.757	0.01761	165.792	0.28797
53.6967	0.2551	109.777	0.01559	165.838	0.2883
53.7167	0.26118	109.797	0.01448	165.877	0.28807
53.7367	0.26751	109.815	0.01302	165.975	0.28798
53.7633	0.27492	109.833	0.01191	166.035	0.28777
53.7833	0.27931	109.853	0.01052	166.055	0.2883
53.8017	0.28332	109.873	0.0102	166.093	0.28798
53.83	0.28842	109.893	0.00798	166.132	0.28806
53.8483	0.29156	109.913	0.00732	166.15	0.28827
53.8667	0.29432	109.932	0.00596	166.19	0.28833
53.8867	0.2958	109.952	0.00447	166.225	0.00532
53.9067	0.29708	109.97	0.00308	166.245	0.00497
53.9267	0.29831	109.992	0.00171	166.263	0.00464
53.9467	0.29875	110.01	0.000227992	166.283	0.00431
53.9667	0.29921	110.03	-0.000854969	166.302	0.004
53.9867	0.29978	110.048	-0.00177	167.972	0.000631
54.0067	0.2998	110.068	-0.00237	167.992	0.000602
54.0267	0.3002	110.088	-0.00351	168.013	0.00059
54.045	0.30048	110.107	-0.00516	168.033	0.00057
54.065	0.30069	110.127	-0.00604	168.053	0.000573
54.085	0.30088	110.145	-0.00573	168.072	0.000532
54.1133	0.30105	110.165	-0.0057	168.092	0.000493
54.1333	0.3013	110.185	-0.00459	168.112	0.000473
54.1733	0.3013	110.205	-0.00462	168.132	0.000442
54.215	0.30193	110.223	-0.00433	168.15	0.00041
54.2583	0.30172	110.243	-0.00373	168.17	0.00037
54.2967	0.30153	110.262	-0.0037	168.19	0.000321
54.3167	0.30168	110.28	-0.00345	168.21	0.000291
54.3567	0.30189	110.3	-0.00313	168.232	0.00025
54.375	0.30195	110.32	-0.00265	168.25	0.000223
54.395	0.30214	110.338	-0.00234	168.272	0.000181
54.435	0.30216	110.358	-0.00199	168.29	0.000122
54.475	0.30216	110.377	-0.00171	168.31	9e-05
54.4933	0.30216	110.397	-0.00117	168.33	3e-05
54.5333	0.30235	110.417	-0.00114	168.348	2e-06
54.595	0.30256	110.437	-0.00114	168.368	-4.8e-05
54.6467	0.30212	110.457	-0.000940466	168.388	-6.7e-05
54.6667	0.30236	110.475	-0.00123	168.408	-0.000109
54.7433	0.30236	110.495	-0.000883468	168.428	-0.000127
54.8017	0.30189	110.515	-0.000883468	168.448	-0.000177
54.8233	0.30215	110.533	-0.000854969	168.468	-0.00022
54.8617	0.30238	110.553	-0.000313489	168.488	-0.000189
54.9017	0.30255	110.572	-0.00028499	168.507	-0.00018
54.94	0.30259	110.592	-0.00028499	168.527	-0.00016
54.96	0.30274	110.61	-0.000313489	168.547	-0.000147
54.98	0.30299	110.63	-5.69979e-05	168.567	-0.00014
55.02	0.3028	110.65	-0.000370486	168.587	-0.000118
55.0383	0.30316	110.668	-0.000313489	168.607	-0.000108
55.0583	0.30316	110.688	-8.54969e-05	168.625	-9.7e-05
55.0783	0.3032	110.707	-5.69979e-05	168.645	-0.000107
55.1167	0.30295	110.727	0	168.665	-8.7e-05
55.1567	0.30276	110.745	-8.54969e-05	168.685	-8e-05
55.2133	0.30274	110.765	-0.00028499	168.705	-7.9e-05
55.2333	0.30301	110.785	0.000256491	168.723	-6.7e-05
55.2733	0.3028	110.807	0.000227992	168.745	-4.7e-05
55.2933	0.30322	110.825	-8.54969e-05	168.765	-6.7e-05
55.3317	0.01348	110.845	-5.69979e-05	168.783	-4e-05
55.35	0.01373	110.865	-2.8499e-05	168.803	-3e-05
55.3683	0.01367	110.885	0.000256491	168.823	-4.9e-05
56.965	0.01222	110.903	0.00028499	168.843	-4e-05
56.9833	0.01215	110.923	0.000256491	168.863	-3.7e-05
57.0033	0.01201	110.942	0.000256491	168.882	-2.7e-05
57.0233	0.01134	110.96	-8.54969e-05	168.902	-2.9e-05
57.0417	0.01115	110.98	0.000227992	168.922	-1e-05
57.0617	0.01073	110.998	-2.8499e-05	168.942	-1.9e-05
57.0817	0.01006	111.018	-5.69979e-05	168.963	-2.7e-05
57.1	0.00945	111.038	0.00028499	168.982	-1.7e-05
57.1183	0.00902	111.06	0.000569979	169.002	-1.7e-05
57.1383	0.00832	111.078	0	169.022	-3e-05
57.1567	0.00729	111.098	-5.69979e-05	169.042	1e-06
57.175	0.00704	111.118	-0.000313489	169.062	-3.7e-05
57.195	0.00621	111.138	0.00028499	169.082	-5.8e-05
57.215	0.00561	111.158	0	169.1	-3.9e-05
57.235	0.00471	111.178	0.000199493	169.12	-4.9e-05
57.255	0.00433	111.198	0.000199493	169.138	-4.9e-05
57.2733	0.00348	111.218	-5.69979e-05	169.158	-4.7e-05
57.2933	0.0026	111.237	-8.54969e-05	169.178	-3.7e-05
57.3133	0.00198	111.257	0.000199493	169.197	-2.8e-05
57.3333	0.00128	111.277	-2.8499e-05	169.217	-2.7e-05
57.3533	0.000447799	111.295	0.00028499	169.237	-2.9e-05
57.3733	-0.000639713	111.315	-0.00028499	169.257	-2.9e-05
57.3933	-0.001	111.335	0.00028499	169.277	-2.7e-05
57.4117	-0.00209	111.353	0	169.297	-3.8e-05
57.4317	-0.00249	111.372	-0.000313489	169.317	-3.7e-05
57.4517	-0.00296	111.392	-5.69979e-05	169.337	-4e-05
57.4717	-0.00356	111.41	0.000199493	169.355	-2.8e-05
57.49	-0.0032	111.43	-5.69979e-05	169.375	-1.9e-05
57.5083	-0.00316	111.448	-0.000341988	169.395	-8e-06
57.5283	-0.00296	111.468	0	169.415	-9e-06
57.5467	-0.00296	111.488	-0.00028499	169.433	-7e-06
57.5667	-0.00299	111.508	0.000484482	169.453	-7e-06
57.585	-0.00277	111.528	0	169.473	-1e-05
57.6033	-0.00254	111.548	-0.000313489	169.492	1.3e-05
57.6233	-0.00211	111.57	0	169.512	-1e-05
57.6433	-0.0019	111.588	-0.000341988	169.532	-9e-06
57.6667	-0.00192	111.61	0	169.552	-7e-06
57.6867	-0.0019	111.69	0.01702	169.57	0
57.7083	-0.00149	111.75	0.08242	169.588	-9e-06
57.73	-0.00171	111.783	0.11953	169.61	1e-06
57.7517	-0.00149	111.803	0.13722	169.63	2e-06
57.7733	-0.00147	111.833	0.16335	169.652	1e-06
57.795	-0.00147	111.853	0.17815	169.672	1.3e-05
57.8167	-0.00126	111.882	0.19894	169.695	1.2e-05
57.8367	-0.00104	111.902	0.21214	169.713	1.2e-05
57.855	-0.00122	111.93	0.22844	169.733	-7e-06
57.875	-0.00128	111.95	0.23972	169.753	3e-06
57.895	-0.00126	111.97	0.24958	169.773	1.3e-05
57.915	-0.00126	111.998	0.26223	169.793	3e-06
57.9333	-0.00102	112.017	0.2692	169.812	1.3e-05
57.9517	-0.000852951	112.037	0.27481	169.832	1.2e-05
57.9717	-0.00149	112.055	0.27992	169.852	1e-05
57.9917	-0.001	112.073	0.28377	169.87	1.3e-05
58.0117	-0.00124	112.093	0.28574	169.89	3e-06
58.0317	-0.00102	112.12	0.28827	169.908	1.1e-05
58.05	-0.000831627	112.138	0.28889	169.928	2e-06
58.07	-0.00102	112.158	0.28975	169.948	0
58.09	-0.000810304	112.177	0.29026	170.027	0.01983
58.1083	-0.00126	112.197	0.29031	170.085	0.08652
58.1267	-0.000810304	112.215	0.29054	170.117	0.12129
58.1467	-0.001	112.235	0.29087	170.145	0.14959
58.165	-0.000810304	112.255	0.29116	170.173	0.17388
58.185	-0.000810304	112.28	0.29136	170.193	0.18841
58.205	-0.001	112.3	0.29167	170.22	0.20889
58.2233	-0.00078898	112.322	0.292	170.24	0.22208
58.2433	-0.00078898	112.343	0.29223	170.27	0.23929
58.2617	-0.000810304	112.365	0.29228	170.29	0.24976
58.2817	-0.000575742	112.403	0.29248	170.308	0.258
58.3017	-0.000831627	112.442	0.29248	170.335	0.2679
58.32	-0.000575742	112.462	0.29309	170.355	0.27312
58.3417	-0.000810304	112.508	0.29282	170.373	0.27698
58.36	-0.000831627	112.548	0.29332	170.398	0.27961
58.38	-0.000575742	112.587	0.29335	170.418	0.28075
58.4	-0.000575742	112.607	0.29394	170.438	0.2822
58.4183	-0.000852951	112.683	0.29366	170.457	0.2825
58.4383	-0.00078898	112.723	0.29369	170.477	0.28305
58.4583	-0.000639713	112.762	0.29422	170.522	0.28393
58.4767	-0.000383828	112.82	0.29416	170.54	0.28419
58.4967	-0.0023	112.84	0.29425	170.578	0.28457
58.5167	-0.000362504	112.86	0.29453	170.617	0.2848
58.5367	-0.001	112.907	0.29453	170.657	0.2848
58.5567	-0.000575742	112.943	0.29451	170.677	0.28483
58.575	-0.000831627	112.962	0.29481	170.723	0.28513
58.595	-0.000831627	113.04	0.29478	170.762	0.28565
58.615	-0.000639713	113.09	0.01923	170.842	0.28568
58.635	-0.000639713	113.108	0.01928	170.862	0.28571
58.6533	-0.00078898	113.128	0.01928	170.958	0.28544
58.6733	-0.000639713	114.717	0.01923	170.977	0.28574
58.6917	-0.000426476	114.737	0.01897	170.998	0.28574
58.7117	-0.000405152	114.757	0.01862	171.043	0.28633
58.7317	-0.00017059	114.775	0.01811	171.082	0.28594
58.7533	-0.000426476	114.793	0.01785	171.102	0.28603
58.7717	-0.000149266	114.812	0.01664	171.142	0.28597
58.7917	-0.000213238	114.832	0.01578	171.162	0.28629
58.81	-0.000383828	114.85	0.01489	171.2	0.28597
58.8283	-0.000191914	114.87	0.01403	171.22	0.28632
58.8483	-0.000213238	114.888	0.01268	171.26	0.28661
58.8667	0	114.908	0.01182	171.3	0.29053
58.8867	4.26476e-05	114.928	0.01039	171.318	0.2884
58.9067	-0.000191914	114.95	0.00918	171.337	0.28718
58.9267	0	114.97	0.00801	171.357	0.28576
59.0017	0.03814	114.99	0.00692
59.0267	0.06706	115.008	0.00542
59.0567	0.09725	115.028	0.00465
59.075	0.1146	115.047	0.00255
59.1	0.1348	115.068	0.00201
59.1267	0.15402	115.087	-2.86969e-05
59.1467	0.16734	115.107	-0.000229575
59.17	0.18233	115.127	-0.00169
59.19	0.19354	115.147	-0.00258
59.215	0.20682	115.165	-0.00373
59.2333	0.21632	115.185	-0.00396
59.2533	0.22544	115.205	-0.006
59.28	0.23661	115.225	-0.00577
59.3	0.24397	115.245	-0.00548
59.325	0.25306	115.263	-0.00459
59.3433	0.25917	115.282	-0.00453
59.3617	0.26485	115.302	-0.00433
59.3883	0.27167	115.322	-0.00344
59.4067	0.27648	115.342	-0.0031
59.4333	0.28196	115.36	-0.00281
59.4533	0.28561	115.38	-0.00287
59.4783	0.28977	115.402	-0.00253
59.4983	0.29215	115.42	-0.00287
59.5167	0.29401	115.44	-0.00198
59.5367	0.29525	115.46	-0.00232
59.5617	0.29673	115.48	-0.00169
59.5817	0.29785	115.498	-0.00175
59.6	0.29869	115.518	-0.00175
59.62	0.29888	115.538	-0.00112
59.645	0.29929	115.558	-0.00118
59.665	0.29971	115.578	-0.000803512
59.6833	0.30015	115.597	-0.00143
59.7233	0.30034	115.617	-0.00138
59.7633	0.30038	115.637	-0.00115
59.7817	0.30078	115.655	-0.000832209
59.8083	0.30119	115.675	-0.000516544
59.8467	0.30123	115.695	-0.000803512
59.865	0.30159	115.715	-0.000832209
59.945	0.30144	115.735	-0.000315666
59.9817	0.30161	115.753	-0.000803512
60.02	0.30163	115.775	-0.000573937
60.06	0.30161	115.795	-0.000545241
60.1	0.30138	115.815	-0.000516544
60.1183	0.3014	115.833	-0.000602634
60.145	0.30161	115.853	-0.000258272
60.2033	0.30165	115.875	-0.000229575
60.2617	0.30163	115.893	-0.000545241
60.3383	0.30138	115.913	-0.000545241
60.3583	0.3014	115.933	-0.000602634
60.3983	0.30163	115.953	5.73937e-05
60.4367	0.3014	115.972	-0.000602634
60.455	0.30165	115.992	-0.000315666
60.495	0.30161	116.01	2.86969e-05
60.5133	0.30165	116.03	-0.000602634
60.5517	0.30165	116.05	2.86969e-05
60.57	0.3018	116.07	2.86969e-05
60.59	0.30182	116.088	0
60.61	0.30207	116.108	0.000286969
60.6683	0.30182	116.128	-0.000315666
60.7083	0.30203	116.147	-0.000315666
60.7467	0.30205	116.167	-2.86969e-05
60.845	0.30224	116.188	5.73937e-05
60.9033	0.30224	116.208	-0.000315666
		116.227	-0.000258272
		116.247	-0.000258272
		116.267	-0.000258272
		116.287	-0.000286969
		116.305	-0.000315666
		116.325	-0.000258272
		116.343	-0.000229575
		116.363	-0.000286969
		116.382	5.73937e-05
		116.4	-0.000258272
		116.42	5.73937e-05
		116.44	0
		116.462	0
		116.48	2.86969e-05
		116.5	0
		116.52	-2.86969e-05
		116.54	-2.86969e-05
		116.56	2.86969e-05
		116.58	0.000344362
		116.598	-2.86969e-05
		116.618	5.73937e-05
		116.64	0.000315666
		116.658	-2.86969e-05
		116.68	0
		116.797	0.02817
		116.832	0.05704
		116.863	0.08705
		116.893	0.11504
		116.913	0.13339
		116.942	0.15918
		116.962	0.17732
		116.983	0.19375
		117.01	0.2124
		117.03	0.22479
		117.048	0.23672
		117.067	0.24637
		117.087	0.25564
		117.113	0.26665
		117.133	0.27344
		117.153	0.27918
		117.173	0.28314
		117.202	0.28683
		117.22	0.28847
		117.24	0.28931
		117.258	0.29022
		117.277	0.29073
		117.302	0.29135
		117.322	0.29158
		117.342	0.29192
		117.36	0.29246
		117.4	0.29248
		117.438	0.29274
		117.495	0.29299
		117.538	0.29305
		117.598	0.29274
		117.635	0.29305
		117.693	0.29325
		117.73	0.29305
		117.75	0.2933
		117.848	0.29305
		117.868	0.29333
		117.95	0.29359
		117.99	0.29353
