# Supplementary material for: Ultralow-temperature-driven water-based sorption refrigeration enabled by low-cost zeolite-like porous aluminophosphate
Source: Nat Commun. 2022 Jan 11;13:193. doi: 10.1038/s41467-021-27883-4 (PMC8752593; doi:10.1038/s41467-021-27883-4)
Supplement: Supplementary file 3 — Source Data [file 41467_2021_27883_MOESM3_ESM.zip › Source Data/Manuscript-Figure5.xls]

## Sheet: Figure5a
EMM-8		MOF-801		MIP-200		MIL-160		CAU-10		Co-CUK-1		KMF-1		Zr-Fum HT		AlPO-LTA		SAPO-34
Tdes(°C)	COPc	Tdes(°C)	COPc	Tdes(°C)	COPc	Tdes(°C)	COPc	Tdes(°C)	COPc	Tdes(°C)	COPc	Tdes(°C)	COPc	Tdes(°C)	COPc	Tdes(°C)	COPc	Tdes(°C)	COPc
63	0.84787	86.1492	0.65031	70	0.78447	96.7275	0.7323	71.1568	0.74721	70.9233	0.82831	70	0.75	80	0.83	69.9555	0.75632	86.2253	0.68438

## Sheet: Figure5b
KMF-1		CO-CUK-1		CAU-10		MIP-200		SAPO-34		EMM-8
Tdes(°C)	W(ml g-1)	Tdes(°C)	W(ml g-1)	Tdes(°C)	W(ml g-1)	Tdes(°C)	W(ml g-1)	Tdes(°C)	W(ml g-1)	Tdes(°C)	W(ml g-1)
60	0.00229	61.3084	0.00114	58.8785	0.016	59.2523	0.00114	58.4112	0.00114	57.911	0.000175761
64.2056	0.02514	61.9626	0.00229	59.7196	0.02743	60.2804	0.06286	58.6916	0.00686	58.6527	0.00141
66.6355	0.152	62.5234	0.00457	63.5514	0.10857	64.2991	0.12343	59.5327	0.01257	59.3325	0.00246
68.3178	0.256	63.6449	0.01143	67.2897	0.23771	68.3178	0.15429	60.7477	0.016	60.136	0.00932
69.4393	0.34857	64.2056	0.01943	71.028	0.31657	72.5234	0.18171	63.6449	0.03429	60.25	0.01037
72.5234	0.38857	64.9533	0.04914	74.7664	0.31886	76.729	0.19771	64.1121	0.04229	60.5	0.01353
76.6355	0.39657	65.7944	0.16457	78.5981	0.32	81.5888	0.20571	67.3832	0.08457	60.75	0.01617
81.5888	0.40343	66.9159	0.27314	82.3364	0.33029	89.1589	0.21714	71.215	0.15771	61	0.01898
89.0654	0.41257	67.3832	0.31657	86.0748	0.33029	96.6355	0.22286	74.9533	0.22286	61.25	0.02197
96.729	0.41829	71.028	0.35657	89.8131	0.33143			78.5047	0.25943	61.5	0.02461
		74.8598	0.36	93.5514	0.33029			82.4299	0.27886	61.75	0.02724
		78.5981	0.36229	96.9159	0.33143			86.0748	0.296	62	0.04306
		82.3364	0.36343					89.9065	0.30857	62.25	0.08155
		86.0748	0.36457					93.6449	0.32	62.5	0.12215
		89.8131	0.36457					97.0093	0.33029	62.75	0.15924
		93.5514	0.36571							63	0.19738
		96.9159	0.36571							63.25	0.23833
										63.5	0.2763
										63.75	0.31444
										64	0.35416
										64.2151	0.36523
										64.5	0.36699
										64.75	0.36857
										65	0.37015
										65.25	0.37156
										65.5	0.37314
										65.75	0.37455
										66	0.37613
										66.25	0.37736
										66.5	0.37912
										66.75	0.37982
										67	0.38035
										67.25	0.38105
										67.5	0.3814
										67.75	0.38193
										68	0.38263
										68.2942	0.38351
										72.4969	0.39001
										76.576	0.39406
										81.5822	0.39775
										89.0606	0.40179
										96.6007	0.40495

## Sheet: Figure5c
Materials	Qev(Wh kg-1)	Qev(kWh m-3)
AlPO-SFO	176	263
CAU-10	201	231
MIP-200	128	148
AlPO-LTA	85	120
SAPO-34	26	37
Co-CUK-1	31	45
KMF-1	35	38

## Sheet: Figure5d
EMM-8		MOF-801		MIP-200		MIL-160		Co-CUK-1		KMF-1		Zr-Fum HT		AlPO-LTA		FAPO-5		SAPO-34
Tdes(°C)	COPH	Tdes(°C)	COPH	Tdes(°C)	COPH	Tdes(°C)	COPH	Tdes(°C)	COPH	Tdes(°C)	COPH	Tdes(°C)	COPH	Tdes(°C)	COPH	Tdes(°C)	COPH	Tdes(°C)	COPH
81.5	1.7481	99.9288	1.57828	96.4589	1.5867	108.434	1.68697	87.3274	1.77249	85.5	1.74	93.5	1.76	87.4336	1.72244	87.8225	1.3609	97.3379	1.60331

## Sheet: Figure5e
KMF-1		CO-CUK-1		MIP-200		SAPO-34		CAU-10		EMM-8
Tdes(°C)	W(ml g-1)	Tdes(°C)	W(ml g-1)	Tdes(°C)	W(ml g-1)	Tdes(°C)	W(ml g-1)	Tdes(°C)	W(ml g-1)	Tdes(°C)	W(ml g-1)
79.1608	0.00354	80.9324	0.01384	80.8392	0.00244	78.9744	0.02974	86.993	0.00148	79.2788	0.02959
80.5594	0.02067	81.8648	0.02185	82.331	0.01046	79.9068	0.0423	87.2727	0.00605	79.5	0.06036
80.4662	0.07879	82.4242	0.03668	85.2215	0.03106	82.331	0.08796	89.7902	0.00612	79.75	0.09605
80.7459	0.15401	82.7972	0.07771	87.9254	0.05279	84.9417	0.1302	92.3077	0.00619	80	0.13385
81.0256	0.26912	83.9161	0.15752	90.6294	0.0654	87.366	0.16445	94.7319	0.0074	80.25	0.16286
82.331	0.33753	84.3823	0.21907	93.5198	0.07688	89.8834	0.19643	97.3427	0.00861	80.5	0.20488
85.2215	0.35357	84.8485	0.26922	96.4103	0.08266	92.4009	0.22272	99.8601	0.00982	80.7767	0.24531
88.0186	0.3639	87.4592	0.32628	100.42	0.08961	94.8252	0.2433	102.378	0.02015	81	0.27872
90.7226	0.37082	89.7902	0.33318	104.429	0.09542	97.4359	0.25705	104.895	0.02022	81.25	0.31405
93.5198	0.37659	92.4009	0.33668	108.345	0.10009	99.7669	0.27079	107.319	0.02143	81.5	0.31862
96.4103	0.38124	94.9184	0.33789	112.354	0.10363	102.471	0.2777	109.837	0.02264	81.75	0.32003
100.326	0.38818	97.3427	0.3391	116.83	0.10831	104.802	0.28347	112.354	0.02271	82	0.32144
104.336	0.39172	99.8601	0.34031	121.865	0.11074	107.413	0.29266	114.779	0.02278	82.3301	0.32313
108.345	0.39525	102.378	0.34038			109.93	0.29843	117.389	0.02286	85.104	0.33455
112.354	0.39878	104.988	0.34159			112.354	0.30534	119.814	0.02407	87.8225	0.33982
		107.319	0.34166			114.965	0.31225			90.6519	0.34316
		109.837	0.34173			117.483	0.31574			93.4813	0.3458
		112.448	0.34181			119.907	0.32151			96.3107	0.34808
		114.872	0.34301							100.305	0.35037
		117.483	0.34309							104.3	0.35265
		120	0.34316							108.35	0.3537
										112.288	0.35476
										116.838	0.35528
										121.72	0.35687

## Sheet: Figure5f
Adsorption-1700Pa		Adsorption-1200Pa		Adsorption-870Pa		Desorption-65°C		Desorption-70°C		Desorption-80°C
Time(s)	conversion ratio	Time(s)	conversion ratio	Time(s)	conversion ratio	Time(s)	conversion ratio	Time(s)	conversion ratio	Time(s)	conversion ratio
0	0	0	0	0	0	0	1	0	1	0	1
4.63664	0.10509	1.01201	0.01131	0.52853	0.00418	3.1021	0.9836	0.41742	0.99725	0.27628	0.99674
9.27327	0.19914	2.02402	0.0225	1.05706	0.00834	6.2042	0.96748	0.83483	0.99451	0.55255	0.99349
13.9099	0.28331	3.03604	0.03355	1.58559	0.01248	9.30631	0.95161	1.25225	0.99177	0.82883	0.99025
18.5465	0.35863	4.04805	0.04449	2.11411	0.0166	12.4084	0.93601	1.66967	0.98904	1.10511	0.98702
23.1832	0.42603	5.06006	0.0553	2.64264	0.02071	15.5105	0.92066	2.08709	0.98632	1.38138	0.9838
27.8198	0.48635	6.07207	0.06598	3.17117	0.0248	18.6126	0.90557	2.5045	0.98361	1.65766	0.98059
32.4565	0.54033	7.08408	0.07655	3.6997	0.02887	21.7147	0.89072	2.92192	0.98091	1.93393	0.9774
37.0931	0.58864	8.0961	0.087	4.22823	0.03293	24.8168	0.87612	3.33934	0.97821	2.21021	0.97421
41.7297	0.63187	9.10811	0.09732	4.75676	0.03696	27.9189	0.86175	3.75676	0.97552	2.48649	0.97103
46.3664	0.67056	10.1201	0.10754	5.28529	0.04099	31.021	0.84762	4.17417	0.97283	2.76276	0.96787
51.003	0.70518	11.1321	0.11763	5.81381	0.04499	34.1231	0.83373	4.59159	0.97016	3.03904	0.96471
55.6396	0.73617	12.1441	0.12761	6.34234	0.04898	37.2252	0.82006	5.00901	0.96749	3.31532	0.96157
60.2763	0.76389	13.1562	0.13748	6.87087	0.05295	40.3273	0.80661	5.42643	0.96483	3.59159	0.95843
64.9129	0.78871	14.1682	0.14724	7.3994	0.05691	43.4294	0.79338	5.84384	0.96218	3.86787	0.9553
69.5495	0.81091	15.1802	0.15689	7.92793	0.06084	46.5315	0.78038	6.26126	0.95953	4.14414	0.95219
74.1862	0.83078	16.1922	0.16642	8.45646	0.06477	49.6336	0.76758	6.67868	0.95689	4.42042	0.94908
78.8228	0.84857	17.2042	0.17585	8.98498	0.06867	52.7357	0.755	7.0961	0.95426	4.6967	0.94599
83.4595	0.86448	18.2162	0.18518	9.51351	0.07256	55.8378	0.74262	7.51351	0.95163	4.97297	0.94291
88.0961	0.87872	19.2282	0.19439	10.042	0.07644	58.9399	0.73044	7.93093	0.94902	5.24925	0.93983
92.7327	0.89147	20.2402	0.20351	10.5706	0.08029	62.042	0.71846	8.34835	0.94641	5.52553	0.93677
97.3694	0.90288	21.2523	0.21252	11.0991	0.08413	65.1441	0.70668	8.76577	0.9438	5.8018	0.93371
102.006	0.91308	22.2643	0.22143	11.6276	0.08796	68.2463	0.6951	9.18318	0.94121	6.07808	0.93067
106.643	0.92222	23.2763	0.23023	12.1562	0.09177	71.3483	0.6837	9.6006	0.93862	6.35435	0.92763
111.279	0.93039	24.2883	0.23894	12.6847	0.09556	74.4505	0.67249	10.018	0.93604	6.63063	0.92461
115.916	0.93771	25.3003	0.24755	13.2132	0.09934	77.5525	0.66146	10.4354	0.93346	6.90691	0.92159
120.553	0.94425	26.3123	0.25606	13.7417	0.1031	80.6547	0.65062	10.8529	0.9309	7.18318	0.91859
125.189	0.95011	27.3243	0.26448	14.2703	0.10684	83.7568	0.63995	11.2703	0.92834	7.45946	0.91559
129.826	0.95536	28.3363	0.2728	14.7988	0.11057	86.8589	0.62946	11.6877	0.92578	7.73574	0.91261
134.462	0.96005	29.3483	0.28102	15.3273	0.11429	89.961	0.61914	12.1051	0.92324	8.01201	0.90963
139.099	0.96425	30.3604	0.28916	15.8559	0.11799	93.0631	0.60899	12.5225	0.9207	8.28829	0.90666
143.736	0.968	31.3724	0.2972	16.3844	0.12167	96.1652	0.599	12.9399	0.91817	8.56456	0.90371
148.372	0.97137	32.3844	0.30515	16.9129	0.12534	99.2673	0.58918	13.3574	0.91564	8.84084	0.90076
153.009	0.97438	33.3964	0.31301	17.4414	0.12899	102.369	0.57952	13.7748	0.91312	9.11712	0.89782
157.646	0.97707	34.4084	0.32078	17.97	0.13263	105.471	0.57002	14.1922	0.91061	9.39339	0.8949
162.282	0.97948	35.4204	0.32847	18.4985	0.13625	108.574	0.56067	14.6096	0.90811	9.66967	0.89198
166.919	0.98164	36.4324	0.33606	19.027	0.13986	111.676	0.55148	15.027	0.90561	9.94595	0.88907
171.556	0.98357	37.4444	0.34357	19.5556	0.14345	114.778	0.54244	15.4444	0.90312	10.2222	0.88617
176.192	0.98529	38.4565	0.351	20.0841	0.14703	117.88	0.53354	15.8619	0.90063	10.4985	0.88328
180.829	0.98684	39.4685	0.35834	20.6126	0.15059	120.982	0.5248	16.2793	0.89816	10.7748	0.8804
185.465	0.98822	40.4805	0.3656	21.1411	0.15414	124.084	0.51619	16.6967	0.89569	11.0511	0.87753
190.102	0.98946	41.4925	0.37278	21.6697	0.15767	127.186	0.50773	17.1141	0.89322	11.3273	0.87467
194.739	0.99057	42.5045	0.37987	22.1982	0.16119	130.288	0.4994	17.5315	0.89077	11.6036	0.87182
199.375	0.99156	43.5165	0.38689	22.7267	0.16469	133.39	0.49121	17.9489	0.88832	11.8799	0.86897
204.012	0.99245	44.5285	0.39382	23.2553	0.16818	136.492	0.48316	18.3664	0.88587	12.1562	0.86614
208.649	0.99324	45.5405	0.40068	23.7838	0.17165	139.595	0.47524	18.7838	0.88344	12.4324	0.86332
213.285	0.99395	46.5525	0.40746	24.3123	0.17511	142.697	0.46745	19.2012	0.88101	12.7087	0.8605
217.922	0.99459	47.5646	0.41416	24.8408	0.17856	145.799	0.45978	19.6186	0.87858	12.985	0.8577
222.559	0.99515	48.5766	0.42079	25.3694	0.18199	148.901	0.45224	20.036	0.87617	13.2613	0.8549
227.195	0.99566	49.5886	0.42734	25.8979	0.1854	152.003	0.44483	20.4535	0.87376	13.5375	0.85211
231.832	0.99612	50.6006	0.43382	26.4264	0.18881	155.105	0.43754	20.8709	0.87135	13.8138	0.84933
236.468	0.99653	51.6126	0.44022	26.955	0.19219	158.207	0.43036	21.2883	0.86896	14.0901	0.84656
241.105	0.99689	52.6246	0.44656	27.4835	0.19557	161.309	0.42331	21.7057	0.86657	14.3664	0.8438
245.742	0.99722	53.6366	0.45282	28.012	0.19893	164.411	0.41636	22.1231	0.86418	14.6426	0.84105
250.378	0.99751	54.6487	0.45901	28.5405	0.20227	167.514	0.40954	22.5405	0.86181	14.9189	0.83831
255.015	0.99777	55.6607	0.46513	29.0691	0.2056	170.616	0.40282	22.958	0.85944	15.1952	0.83558
259.652	0.99801	56.6727	0.47118	29.5976	0.20892	173.718	0.39622	23.3754	0.85707	15.4715	0.83285
264.288	0.99822	57.6847	0.47716	30.1261	0.21223	176.82	0.38972	23.7928	0.85472	15.7477	0.83014
268.925	0.9984	58.6967	0.48307	30.6547	0.21552	179.922	0.38333	24.2102	0.85237	16.024	0.82743
273.562	0.99857	59.7087	0.48892	31.1832	0.21879	183.024	0.37705	24.6276	0.85002	16.3003	0.82473
278.198	0.99872	60.7207	0.4947	31.7117	0.22205	186.126	0.37086	25.045	0.84768	16.5766	0.82204
282.835	0.99886	61.7327	0.50042	32.2402	0.2253	189.228	0.36478	25.4625	0.84535	16.8529	0.81936
287.471	0.99898	62.7447	0.50607	32.7688	0.22854	192.33	0.3588	25.8799	0.84303	17.1291	0.81669
292.108	0.99908	63.7568	0.51166	33.2973	0.23176	195.432	0.35292	26.2973	0.84071	17.4054	0.81403
296.745	0.99918	64.7688	0.51718	33.8258	0.23497	198.535	0.34713	26.7147	0.8384	17.6817	0.81137
301.381	0.99927	65.7808	0.52264	34.3543	0.23816	201.637	0.34144	27.1321	0.83609	17.958	0.80873
306.018	0.99934	66.7928	0.52805	34.8829	0.24134	204.739	0.33584	27.5495	0.83379	18.2342	0.80609
310.655	0.99941	67.8048	0.53338	35.4114	0.24451	207.841	0.33034	27.967	0.8315	18.5105	0.80346
315.291	0.99947	68.8168	0.53866	35.9399	0.24767	210.943	0.32492	28.3844	0.82921	18.7868	0.80084
319.928	0.99953	69.8288	0.54388	36.4685	0.25081	214.045	0.31959	28.8018	0.82693	19.0631	0.79823
324.565	0.99958	70.8408	0.54904	36.997	0.25394	217.147	0.31435	29.2192	0.82466	19.3393	0.79563
329.201	0.99962	71.8529	0.55414	37.5255	0.25705	220.249	0.3092	29.6366	0.82239	19.6156	0.79303
333.838	0.99966	72.8649	0.55919	38.054	0.26016	223.351	0.30413	30.0541	0.82013	19.8919	0.79045
338.474	0.9997	73.8769	0.56417	38.5826	0.26325	226.453	0.29914	30.4715	0.81787	20.1682	0.78787
343.111	0.99973	74.8889	0.5691	39.1111	0.26632	229.556	0.29424	30.8889	0.81562	20.4444	0.7853
347.748	0.99976	75.9009	0.57398	39.6396	0.26939	232.658	0.28941	31.3063	0.81338	20.7207	0.78274
352.384	0.99978	76.9129	0.5788	40.1682	0.27244	235.76	0.28467	31.7237	0.81114	20.997	0.78019
357.021	0.99981	77.9249	0.58356	40.6967	0.27548	238.862	0.28	32.1411	0.80891	21.2733	0.77764
361.658	0.99983	78.9369	0.58827	41.2252	0.2785	241.964	0.27541	32.5586	0.80668	21.5495	0.77511
366.294	0.99984	79.9489	0.59293	41.7537	0.28152	245.066	0.27089	32.976	0.80447	21.8258	0.77258
370.931	0.99986	80.961	0.59754	42.2823	0.28452	248.168	0.26645	33.3934	0.80225	22.1021	0.77006
375.568	0.99988	81.973	0.60209	42.8108	0.28751	251.27	0.26208	33.8108	0.80005	22.3784	0.76755
380.204	0.99989	82.985	0.60659	43.3393	0.29048	254.372	0.25779	34.2282	0.79785	22.6547	0.76505
384.841	0.9999	83.997	0.61104	43.8679	0.29344	257.474	0.25356	34.6457	0.79565	22.9309	0.76255
389.477	0.99991	85.009	0.61544	44.3964	0.29639	260.577	0.2494	35.0631	0.79346	23.2072	0.76007
394.114	0.99992	86.021	0.61979	44.9249	0.29933	263.679	0.24531	35.4805	0.79128	23.4835	0.75759
398.751	0.99993	87.033	0.62409	45.4534	0.30226	266.781	0.24129	35.8979	0.78911	23.7598	0.75512
403.387	0.99994	88.0451	0.62834	45.982	0.30517	269.883	0.23734	36.3153	0.78694	24.036	0.75265
408.024	0.99994	89.0571	0.63255	46.5105	0.30807	272.985	0.23344	36.7327	0.78477	24.3123	0.7502
412.661	0.99995	90.0691	0.6367	47.039	0.31096	276.087	0.22962	37.1501	0.78261	24.5886	0.74775
417.297	0.99995	91.0811	0.64081	47.5676	0.31384	279.189	0.22585	37.5676	0.78046	24.8649	0.74532
421.934	0.99996	92.0931	0.64488	48.0961	0.31671	282.291	0.22215	37.985	0.77831	25.1411	0.74289
426.571	0.99996	93.1051	0.64889	48.6246	0.31956	285.393	0.21851	38.4024	0.77617	25.4174	0.74046
431.207	0.99997	94.1171	0.65287	49.1531	0.3224	288.495	0.21492	38.8198	0.77404	25.6937	0.73805
435.844	0.99997	95.1291	0.65679	49.6817	0.32523	291.598	0.2114	39.2372	0.77191	25.97	0.73564
440.48	0.99997	96.1411	0.66068	50.2102	0.32805	294.7	0.20793	39.6546	0.76979	26.2462	0.73324
445.117	0.99998	97.1531	0.66451	50.7387	0.33086	297.802	0.20452	40.0721	0.76767	26.5225	0.73085
449.754	0.99998	98.1652	0.66831	51.2673	0.33365	300.904	0.20117	40.4895	0.76556	26.7988	0.72847
454.39	0.99998	99.1772	0.67206	51.7958	0.33643	304.006	0.19787	40.9069	0.76345	27.0751	0.72609
459.027	0.99998	100.189	0.67577	52.3243	0.33921	307.108	0.19463	41.3243	0.76135	27.3514	0.72373
463.664	0.99998	101.201	0.67944	52.8528	0.34196	310.21	0.19144	41.7417	0.75926	27.6276	0.72137
468.3	0.99999	102.213	0.68307	53.3814	0.34471	313.312	0.1883	42.1592	0.75717	27.9039	0.71901
472.937	0.99999	103.225	0.68665	53.9099	0.34745	316.414	0.18521	42.5766	0.75509	28.1802	0.71667
477.574	0.99999	104.237	0.6902	54.4384	0.35017	319.517	0.18217	42.994	0.75301	28.4565	0.71433
482.21	0.99999	105.249	0.6937	54.967	0.35289	322.619	0.17919	43.4114	0.75094	28.7327	0.712
486.847	0.99999	106.261	0.69717	55.4955	0.35559	325.721	0.17625	43.8288	0.74887	29.009	0.70968
491.483	0.99999	107.273	0.70059	56.024	0.35828	328.823	0.17336	44.2463	0.74681	29.2853	0.70737
496.12	0.99999	108.285	0.70398	56.5525	0.36096	331.925	0.17052	44.6637	0.74476	29.5616	0.70506
500.757	0.99999	109.297	0.70733	57.0811	0.36363	335.027	0.16772	45.0811	0.74271	29.8378	0.70276
505.393	0.99999	110.309	0.71064	57.6096	0.36629	338.129	0.16497	45.4985	0.74067	30.1141	0.70047
510.03	1	111.321	0.71391	58.1381	0.36894	341.231	0.16227	45.9159	0.73863	30.3904	0.69819
514.667	1	112.333	0.71715	58.6667	0.37157	344.333	0.15961	46.3333	0.7366	30.6667	0.69591
519.303	1	113.345	0.72035	59.1952	0.3742	347.435	0.15699	46.7507	0.73458	30.9429	0.69364
523.94	1	114.357	0.72351	59.7237	0.37681	350.538	0.15442	47.1682	0.73255	31.2192	0.69138
528.577	1	115.369	0.72664	60.2522	0.37941	353.64	0.15188	47.5856	0.73054	31.4955	0.68912
533.213	1	116.381	0.72973	60.7808	0.382	356.742	0.14939	48.003	0.72853	31.7718	0.68688
537.85	1	117.393	0.73279	61.3093	0.38458	359.844	0.14694	48.4204	0.72653	32.0481	0.68464
542.486	1	118.405	0.73581	61.8378	0.38715	362.946	0.14453	48.8378	0.72453	32.3243	0.68241
547.123	1	119.417	0.7388	62.3664	0.38971	366.048	0.14216	49.2553	0.72254	32.6006	0.68018
551.76	1	120.429	0.74175	62.8949	0.39226	369.15	0.13983	49.6727	0.72055	32.8769	0.67796
556.396	1	121.441	0.74468	63.4234	0.3948	372.252	0.13754	50.0901	0.71857	33.1531	0.67575
561.033	1	122.453	0.74756	63.9519	0.39733	375.354	0.13529	50.5075	0.71659	33.4294	0.67355
565.67	1	123.465	0.75042	64.4805	0.39984	378.456	0.13307	50.9249	0.71462	33.7057	0.67135
570.306	1	124.477	0.75324	65.009	0.40235	381.559	0.13089	51.3423	0.71265	33.982	0.66916
574.943	1	125.489	0.75603	65.5375	0.40485	384.661	0.12874	51.7598	0.71069	34.2583	0.66698
579.58	1	126.501	0.75879	66.0661	0.40733	387.763	0.12663	52.1772	0.70874	34.5345	0.66481
584.216	1	127.514	0.76152	66.5946	0.40981	390.865	0.12455	52.5946	0.70679	34.8108	0.66264
588.853	1	128.526	0.76422	67.1231	0.41227	393.967	0.12251	53.012	0.70485	35.0871	0.66048
593.489	1	129.538	0.76689	67.6517	0.41473	397.069	0.1205	53.4294	0.70291	35.3634	0.65832
598.126	1	130.55	0.76952	68.1802	0.41717	400.171	0.11853	53.8469	0.70097	35.6396	0.65618
602.763	1	131.562	0.77213	68.7087	0.4196	403.273	0.11658	54.2643	0.69905	35.9159	0.65404
607.399	1	132.574	0.77471	69.2372	0.42203	406.375	0.11467	54.6817	0.69712	36.1922	0.6519
612.036	1	133.586	0.77726	69.7658	0.42444	409.477	0.11279	55.0991	0.69521	36.4685	0.64978
616.673	1	134.598	0.77978	70.2943	0.42685	412.58	0.11094	55.5165	0.69329	36.7447	0.64766
621.309	1	135.61	0.78227	70.8228	0.42924	415.682	0.10912	55.9339	0.69139	37.021	0.64555
625.946	1	136.622	0.78473	71.3513	0.43162	418.784	0.10733	56.3513	0.68949	37.2973	0.64344
630.583	1	137.634	0.78717	71.8799	0.434	421.886	0.10557	56.7688	0.68759	37.5736	0.64135
635.219	1	138.646	0.78958	72.4084	0.43636	424.988	0.10384	57.1862	0.6857	37.8499	0.63925
639.856	1	139.658	0.79196	72.9369	0.43871	428.09	0.10214	57.6036	0.68381	38.1261	0.63717
644.492	1	140.67	0.79431	73.4655	0.44106	431.192	0.10047	58.021	0.68193	38.4024	0.63509
649.129	1	141.682	0.79664	73.994	0.44339	434.294	0.09882	58.4384	0.68006	38.6787	0.63302
653.766	1	142.694	0.79894	74.5225	0.44572	437.396	0.0972	58.8559	0.67819	38.9549	0.63096
658.402	1	143.706	0.80121	75.0511	0.44803	440.498	0.0956	59.2733	0.67632	39.2312	0.6289
663.039	1	144.718	0.80346	75.5796	0.45034	443.601	0.09404	59.6907	0.67446	39.5075	0.62685
667.676	1	145.73	0.80568	76.1081	0.45263	446.703	0.09249	60.1081	0.67261	39.7838	0.6248
672.312	1	146.742	0.80788	76.6366	0.45492	449.805	0.09098	60.5255	0.67076	40.0601	0.62277
676.949	1	147.754	0.81005	77.1652	0.4572	452.907	0.08949	60.9429	0.66891	40.3363	0.62074
681.586	1	148.766	0.8122	77.6937	0.45946	456.009	0.08802	61.3604	0.66707	40.6126	0.61871
686.222	1	149.778	0.81433	78.2222	0.46172	459.111	0.08658	61.7778	0.66524	40.8889	0.6167
690.859	1	150.79	0.81643	78.7507	0.46397	462.213	0.08516	62.1952	0.66341	41.1652	0.61468
695.495	1	151.802	0.8185	79.2793	0.46621	465.315	0.08376	62.6126	0.66158	41.4414	0.61268
700.132	1	152.814	0.82056	79.8078	0.46844	468.417	0.08239	63.03	0.65976	41.7177	0.61068
704.769	1	153.826	0.82259	80.3363	0.47066	471.52	0.08104	63.4475	0.65795	41.994	0.60869
709.405	1	154.838	0.82459	80.8649	0.47287	474.622	0.07971	63.8649	0.65614	42.2703	0.60671
714.042	1	155.85	0.82658	81.3934	0.47507	477.724	0.0784	64.2823	0.65433	42.5466	0.60473
718.679	1	156.862	0.82854	81.9219	0.47726	480.826	0.07712	64.6997	0.65253	42.8228	0.60276
723.315	1	157.874	0.83048	82.4505	0.47944	483.928	0.07585	65.1171	0.65074	43.0991	0.60079
727.952	1	158.886	0.8324	82.979	0.48162	487.03	0.07461	65.5345	0.64895	43.3754	0.59883
732.589	1	159.898	0.83429	83.5075	0.48378	490.132	0.07338	65.9519	0.64717	43.6516	0.59688
737.225	1	160.91	0.83617	84.036	0.48594	493.234	0.07218	66.3694	0.64539	43.9279	0.59493
741.862	1	161.922	0.83802	84.5646	0.48808	496.336	0.071	66.7868	0.64361	44.2042	0.59299
746.499	1	162.934	0.83985	85.0931	0.49022	499.438	0.06983	67.2042	0.64184	44.4805	0.59106
751.135	1	163.946	0.84167	85.6216	0.49235	502.541	0.06869	67.6216	0.64008	44.7568	0.58913
755.772	1	164.958	0.84346	86.1501	0.49447	505.643	0.06756	68.039	0.63831	45.033	0.58721
760.408	1	165.97	0.84523	86.6787	0.49658	508.745	0.06645	68.4565	0.63656	45.3093	0.5853
765.045	1	166.982	0.84698	87.2072	0.49868	511.847	0.06536	68.8739	0.63481	45.5856	0.58339
769.682	1	167.994	0.84871	87.7357	0.50078	514.949	0.06429	69.2913	0.63306	45.8619	0.58149
774.318	1	169.006	0.85042	88.2643	0.50286	518.051	0.06324	69.7087	0.63132	46.1381	0.57959
778.955	1	170.018	0.85211	88.7928	0.50494	521.153	0.0622	70.1261	0.62959	46.4144	0.5777
783.592	1	171.03	0.85379	89.3213	0.50701	524.255	0.06118	70.5435	0.62785	46.6907	0.57582
788.228	1	172.042	0.85544	89.8499	0.50907	527.357	0.06018	70.961	0.62613	46.967	0.57394
792.865	1	173.054	0.85708	90.3784	0.51112	530.459	0.05919	71.3784	0.6244	47.2432	0.57207
797.501	1	174.066	0.85869	90.9069	0.51316	533.562	0.05822	71.7958	0.62269	47.5195	0.5702
802.138	1	175.078	0.86029	91.4354	0.51519	536.664	0.05727	72.2132	0.62097	47.7958	0.56834
806.775	1	176.09	0.86187	91.964	0.51722	539.766	0.05633	72.6306	0.61927	48.0721	0.56649
811.411	1	177.102	0.86343	92.4925	0.51923	542.868	0.0554	73.0481	0.61756	48.3484	0.56464
816.048	1	178.114	0.86498	93.021	0.52124	545.97	0.0545	73.4655	0.61587	48.6246	0.5628
820.685	1	179.126	0.86651	93.5495	0.52324	549.072	0.0536	73.8829	0.61417	48.9009	0.56097
825.321	1	180.138	0.86802	94.0781	0.52523	552.174	0.05272	74.3003	0.61248	49.1772	0.55914
829.958	1	181.15	0.86951	94.6066	0.52721	555.276	0.05186	74.7177	0.6108	49.4534	0.55731
834.595	1	182.162	0.87099	95.1351	0.52919	558.378	0.05101	75.1351	0.60912	49.7297	0.5555
839.231	1	183.174	0.87245	95.6637	0.53115	561.48	0.05017	75.5525	0.60744	50.006	0.55368
843.868	1	184.186	0.87389	96.1922	0.53311	564.583	0.04935	75.97	0.60577	50.2823	0.55188
848.505	1	185.198	0.87531	96.7207	0.53506	567.685	0.04854	76.3874	0.60411	50.5586	0.55008
853.141	1	186.21	0.87673	97.2493	0.537	570.787	0.04775	76.8048	0.60244	50.8348	0.54829
857.778	1	187.222	0.87812	97.7778	0.53894	573.889	0.04696	77.2222	0.60079	51.1111	0.5465
862.414	1	188.234	0.8795	98.3063	0.54086	576.991	0.04619	77.6396	0.59913	51.3874	0.54472
867.051	1	189.246	0.88086	98.8348	0.54278	580.093	0.04543	78.0571	0.59749	51.6637	0.54294
871.688	1	190.258	0.88221	99.3634	0.54469	583.195	0.04469	78.4745	0.59584	51.9399	0.54117
876.324	1	191.27	0.88354	99.8919	0.54659	586.297	0.04396	78.8919	0.5942	52.2162	0.5394
880.961	1	192.282	0.88486	100.42	0.54848	589.399	0.04324	79.3093	0.59257	52.4925	0.53765
885.598	1	193.294	0.88616	100.949	0.55037	592.501	0.04253	79.7267	0.59094	52.7688	0.53589
890.234	1	194.306	0.88745	101.477	0.55225	595.604	0.04183	80.1441	0.58932	53.0451	0.53415
894.871	1	195.318	0.88872	102.006	0.55412	598.706	0.04114	80.5616	0.58769	53.3213	0.5324
899.508	1	196.33	0.88998	102.535	0.55598	601.808	0.04047	80.979	0.58608	53.5976	0.53067
904.144	1	197.342	0.89123	103.063	0.55783	604.91	0.03981	81.3964	0.58447	53.8739	0.52894
908.781	1	198.354	0.89246	103.592	0.55968	608.012	0.03915	81.8138	0.58286	54.1501	0.52721
913.417	1	199.366	0.89367	104.12	0.56152	611.114	0.03851	82.2312	0.58126	54.4264	0.52549
918.054	1	200.378	0.89488	104.649	0.56335	614.216	0.03788	82.6487	0.57966	54.7027	0.52378
922.691	1	201.39	0.89607	105.177	0.56517	617.318	0.03726	83.0661	0.57806	54.979	0.52207
927.327	1	202.402	0.89724	105.706	0.56699	620.42	0.03665	83.4835	0.57647	55.2553	0.52037
931.964	1	203.414	0.8984	106.234	0.5688	623.523	0.03605	83.9009	0.57489	55.5315	0.51867
936.601	1	204.426	0.89955	106.763	0.5706	626.625	0.03546	84.3183	0.57331	55.8078	0.51698
941.237	1	205.438	0.90069	107.291	0.57239	629.727	0.03487	84.7357	0.57173	56.0841	0.5153
945.874	1	206.45	0.90181	107.82	0.57418	632.829	0.0343	85.1531	0.57016	56.3604	0.51362
950.511	1	207.462	0.90292	108.348	0.57596	635.931	0.03374	85.5706	0.56859	56.6366	0.51194
955.147	1	208.474	0.90402	108.877	0.57773	639.033	0.03319	85.988	0.56703	56.9129	0.51027
959.784	1	209.486	0.90511	109.405	0.57949	642.135	0.03264	86.4054	0.56547	57.1892	0.50861
964.42	1	210.499	0.90618	109.934	0.58125	645.237	0.03211	86.8228	0.56391	57.4655	0.50695
969.057	1	211.511	0.90724	110.462	0.583	648.339	0.03158	87.2402	0.56236	57.7417	0.5053
973.694	1	212.523	0.90829	110.991	0.58474	651.441	0.03106	87.6577	0.56081	58.018	0.50365
978.33	1	213.535	0.90933	111.52	0.58647	654.544	0.03055	88.0751	0.55927	58.2943	0.50201
982.967	1	214.547	0.91035	112.048	0.5882	657.646	0.03005	88.4925	0.55773	58.5706	0.50037
987.604	1	215.559	0.91137	112.577	0.58992	660.748	0.02956	88.9099	0.5562	58.8469	0.49874
992.24	1	216.571	0.91237	113.105	0.59163	663.85	0.02908	89.3273	0.55467	59.1231	0.49711
996.877	1	217.583	0.91336	113.634	0.59334	666.952	0.0286	89.7447	0.55314	59.3994	0.49549
1001.51	1	218.595	0.91434	114.162	0.59503	670.054	0.02813	90.1622	0.55162	59.6757	0.49387
1006.15	1	219.607	0.91531	114.691	0.59673	673.156	0.02767	90.5796	0.5501	59.9519	0.49226
1010.79	1	220.619	0.91627	115.219	0.59841	676.258	0.02722	90.997	0.54859	60.2282	0.49066
1015.42	1	221.631	0.91722	115.748	0.60009	679.36	0.02677	91.4144	0.54708	60.5045	0.48906
1020.06	1	222.643	0.91815	116.276	0.60176	682.462	0.02633	91.8318	0.54558	60.7808	0.48746
1024.7	1	223.655	0.91908	116.805	0.60342	685.565	0.0259	92.2493	0.54408	61.0571	0.48587
1029.33	1	224.667	0.91999	117.333	0.60508	688.667	0.02547	92.6667	0.54258	61.3333	0.48429
1033.97	1	225.679	0.9209	117.862	0.60673	691.769	0.02506	93.0841	0.54109	61.6096	0.48271
1038.61	1	226.691	0.92179	118.39	0.60837	694.871	0.02465	93.5015	0.5396	61.8859	0.48114
1043.24	1	227.703	0.92268	118.919	0.61	697.973	0.02424	93.9189	0.53812	62.1622	0.47957
1047.88	1	228.715	0.92355	119.447	0.61163	701.075	0.02384	94.3363	0.53664	62.4384	0.478
1052.52	1	229.727	0.92442	119.976	0.61325	704.177	0.02345	94.7537	0.53516	62.7147	0.47645
1057.15	1	230.739	0.92527	120.504	0.61487	707.279	0.02307	95.1712	0.53369	62.991	0.47489
1061.79	1	231.751	0.92612	121.033	0.61648	710.381	0.02269	95.5886	0.53222	63.2673	0.47334
1066.43	1	232.763	0.92695	121.562	0.61808	713.483	0.02232	96.006	0.53076	63.5435	0.4718
1071.06	1	233.775	0.92778	122.09	0.61967	716.586	0.02195	96.4234	0.5293	63.8198	0.47026
1075.7	1	234.787	0.9286	122.619	0.62126	719.688	0.02159	96.8408	0.52784	64.0961	0.46873
1080.34	1	235.799	0.92941	123.147	0.62284	722.79	0.02124	97.2583	0.52639	64.3724	0.4672
1084.97	1	236.811	0.9302	123.676	0.62442	725.892	0.02089	97.6757	0.52494	64.6487	0.46568
1089.61	1	237.823	0.93099	124.204	0.62599	728.994	0.02055	98.0931	0.5235	64.9249	0.46416
1094.25	1	238.835	0.93177	124.733	0.62755	732.096	0.02021	98.5105	0.52206	65.2012	0.46264
1098.88	1	239.847	0.93255	125.261	0.62911	735.198	0.01988	98.9279	0.52062	65.4775	0.46114
1103.52	1	240.859	0.93331	125.79	0.63065	738.3	0.01955	99.3453	0.51919	65.7537	0.45963
1108.16	1	241.871	0.93406	126.318	0.6322	741.402	0.01923	99.7628	0.51776	66.03	0.45813
1112.79	1	242.883	0.93481	126.847	0.63373	744.505	0.01892	100.18	0.51634	66.3063	0.45664
1117.43	1	243.895	0.93555	127.375	0.63526	747.607	0.01861	100.598	0.51492	66.5826	0.45515
1122.07	1	244.907	0.93628	127.904	0.63679	750.709	0.0183	101.015	0.5135	66.8589	0.45367
1126.7	1	245.919	0.937	128.432	0.6383	753.811	0.018	101.432	0.51209	67.1351	0.45219
1131.34	1	246.931	0.93771	128.961	0.63981	756.913	0.01771	101.85	0.51068	67.4114	0.45071
1135.98	1	247.943	0.93841	129.489	0.64132	760.015	0.01742	102.267	0.50928	67.6877	0.44924
1140.61	1	248.955	0.93911	130.018	0.64282	763.117	0.01713	102.685	0.50788	67.964	0.44778
1145.25	1	249.967	0.9398	130.547	0.64431	766.219	0.01685	103.102	0.50648	68.2402	0.44632
1149.89	1	250.979	0.94048	131.075	0.64579	769.321	0.01657	103.52	0.50509	68.5165	0.44486
1154.52	1	251.991	0.94115	131.604	0.64727	772.423	0.0163	103.937	0.5037	68.7928	0.44341
1159.16	1	253.003	0.94182	132.132	0.64874	775.526	0.01603	104.354	0.50231	69.0691	0.44197
1163.8	1	254.015	0.94248	132.661	0.65021	778.628	0.01577	104.772	0.50093	69.3453	0.44053
1168.43	1	255.027	0.94313	133.189	0.65167	781.73	0.01551	105.189	0.49955	69.6216	0.43909
1173.07	1	256.039	0.94377	133.718	0.65313	784.832	0.01526	105.607	0.49818	69.8979	0.43766
1177.71	1	257.051	0.94441	134.246	0.65458	787.934	0.01501	106.024	0.49681	70.1742	0.43623
1182.34	1	258.063	0.94504	134.775	0.65602	791.036	0.01476	106.441	0.49544	70.4505	0.43481
1186.98	1	259.075	0.94566	135.303	0.65746	794.138	0.01452	106.859	0.49408	70.7267	0.43339
1191.62	1	260.087	0.94627	135.832	0.65889	797.24	0.01428	107.276	0.49272	71.003	0.43198
1196.25	1	261.099	0.94688	136.36	0.66031	800.342	0.01405	107.694	0.49137	71.2793	0.43057
1200.89	1	262.111	0.94748	136.889	0.66173	803.444	0.01382	108.111	0.49001	71.5556	0.42916
1205.53	1	263.123	0.94808	137.417	0.66314	806.547	0.01359	108.529	0.48867	71.8318	0.42776
1210.16	1	264.135	0.94866	137.946	0.66455	809.649	0.01337	108.946	0.48732	72.1081	0.42637
1214.8	1	265.147	0.94924	138.474	0.66595	812.751	0.01315	109.363	0.48598	72.3844	0.42498
1219.44	1	266.159	0.94982	139.003	0.66734	815.853	0.01293	109.781	0.48465	72.6607	0.42359
1224.07	1	267.171	0.95039	139.532	0.66873	818.955	0.01272	110.198	0.48331	72.9369	0.42221
1228.71	1	268.183	0.95095	140.06	0.67012	822.057	0.01251	110.616	0.48198	73.2132	0.42084
1233.35	1	269.195	0.9515	140.589	0.67149	825.159	0.01231	111.033	0.48066	73.4895	0.41946
1237.98	1	270.207	0.95205	141.117	0.67287	828.261	0.01211	111.45	0.47934	73.7658	0.4181
1242.62	1	271.219	0.95259	141.646	0.67423	831.363	0.01191	111.868	0.47802	74.042	0.41673
1247.26	1	272.231	0.95313	142.174	0.67559	834.465	0.01171	112.285	0.4767	74.3183	0.41537
1251.89	1	273.243	0.95366	142.703	0.67695	837.568	0.01152	112.703	0.47539	74.5946	0.41402
1256.53	1	274.255	0.95418	143.231	0.6783	840.67	0.01133	113.12	0.47408	74.8709	0.41267
1261.17	1	275.267	0.9547	143.76	0.67964	843.772	0.01115	113.538	0.47278	75.1471	0.41132
1265.8	1	276.279	0.95521	144.288	0.68098	846.874	0.01096	113.955	0.47148	75.4234	0.40998
1270.44	1	277.291	0.95572	144.817	0.68231	849.976	0.01078	114.372	0.47018	75.6997	0.40865
1275.08	1	278.303	0.95622	145.345	0.68364	853.078	0.01061	114.79	0.46889	75.976	0.40731
1279.71	1	279.315	0.95672	145.874	0.68496	856.18	0.01043	115.207	0.4676	76.2523	0.40599
1284.35	1	280.327	0.95721	146.402	0.68627	859.282	0.01026	115.625	0.46631	76.5285	0.40466
1288.98	1	281.339	0.95769	146.931	0.68758	862.384	0.01009	116.042	0.46503	76.8048	0.40334
1293.62	1	282.351	0.95817	147.459	0.68889	865.486	0.00993	116.459	0.46375	77.0811	0.40203
1298.26	1	283.363	0.95864	147.988	0.69019	868.589	0.00977	116.877	0.46248	77.3574	0.40072
1302.89	1	284.375	0.95911	148.517	0.69148	871.691	0.0096	117.294	0.46121	77.6336	0.39941
1307.53	1	285.387	0.95957	149.045	0.69277	874.793	0.00945	117.712	0.45994	77.9099	0.39811
1312.17	1	286.399	0.96003	149.574	0.69405	877.895	0.00929	118.129	0.45867	78.1862	0.39681
1316.8	1	287.411	0.96048	150.102	0.69533	880.997	0.00914	118.547	0.45741	78.4625	0.39551
1321.44	1	288.423	0.96093	150.631	0.6966	884.099	0.00899	118.964	0.45615	78.7387	0.39423
1326.08	1	289.435	0.96137	151.159	0.69787	887.201	0.00884	119.381	0.4549	79.015	0.39294
1330.71	1	290.447	0.96181	151.688	0.69913	890.303	0.0087	119.799	0.45365	79.2913	0.39166
1335.35	1	291.459	0.96224	152.216	0.70039	893.405	0.00856	120.216	0.4524	79.5676	0.39038
1339.99	1	292.471	0.96267	152.745	0.70164	896.508	0.00842	120.634	0.45115	79.8438	0.38911
1344.62	1	293.483	0.96309	153.273	0.70289	899.61	0.00828	121.051	0.44991	80.1201	0.38784
1349.26	1	294.495	0.96351	153.802	0.70413	902.712	0.00814	121.468	0.44868	80.3964	0.38657
1353.9	1	295.508	0.96392	154.33	0.70536	905.814	0.00801	121.886	0.44744	80.6727	0.38531
1358.53	1	296.52	0.96433	154.859	0.70659	908.916	0.00788	122.303	0.44621	80.9489	0.38406
1363.17	1	297.532	0.96473	155.387	0.70782	912.018	0.00775	122.721	0.44498	81.2252	0.38281
1367.81	1	298.544	0.96513	155.916	0.70904	915.12	0.00762	123.138	0.44376	81.5015	0.38156
1372.44	1	299.556	0.96553	156.444	0.71025	918.222	0.0075	123.556	0.44254	81.7778	0.38031
1377.08	1	300.568	0.96592	156.973	0.71146	921.324	0.00737	123.973	0.44132	82.0541	0.37907
1381.72	1	301.58	0.9663	157.501	0.71267	924.426	0.00725	124.39	0.44011	82.3303	0.37784
1386.35	1	302.592	0.96668	158.03	0.71387	927.529	0.00713	124.808	0.4389	82.6066	0.3766
1390.99	1	303.604	0.96706	158.559	0.71506	930.631	0.00702	125.225	0.43769	82.8829	0.37538
1395.63	1	304.616	0.96743	159.087	0.71625	933.733	0.0069	125.643	0.43649	83.1592	0.37415
1400.26	1	305.628	0.9678	159.616	0.71744	936.835	0.00679	126.06	0.43529	83.4354	0.37293
1404.9	1	306.64	0.96816	160.144	0.71862	939.937	0.00668	126.477	0.43409	83.7117	0.37172
1409.54	1	307.652	0.96852	160.673	0.71979	943.039	0.00657	126.895	0.4329	83.988	0.3705
1414.17	1	308.664	0.96888	161.201	0.72096	946.141	0.00646	127.312	0.43171	84.2643	0.3693
1418.81	1	309.676	0.96923	161.73	0.72213	949.243	0.00635	127.73	0.43052	84.5405	0.36809
1423.45	1	310.688	0.96958	162.258	0.72329	952.345	0.00625	128.147	0.42933	84.8168	0.36689
1428.08	1	311.7	0.96993	162.787	0.72445	955.447	0.00615	128.565	0.42815	85.0931	0.3657
1432.72	1	312.712	0.97027	163.315	0.7256	958.55	0.00605	128.982	0.42698	85.3694	0.3645
1437.36	1	313.724	0.9706	163.844	0.72674	961.652	0.00595	129.399	0.4258	85.6457	0.36331
1441.99	1	314.736	0.97093	164.372	0.72788	964.754	0.00585	129.817	0.42463	85.9219	0.36213
1446.63	1	315.748	0.97126	164.901	0.72902	967.856	0.00575	130.234	0.42346	86.1982	0.36095
1451.27	1	316.76	0.97159	165.429	0.73015	970.958	0.00566	130.652	0.4223	86.4745	0.35977
1455.9	1	317.772	0.97191	165.958	0.73128	974.06	0.00557	131.069	0.42114	86.7507	0.3586
1460.54	1	318.784	0.97223	166.486	0.7324	977.162	0.00547	131.486	0.41998	87.027	0.35743
1465.18	1	319.796	0.97254	167.015	0.73352	980.264	0.00539	131.904	0.41882	87.3033	0.35626
1469.81	1	320.808	0.97285	167.544	0.73463	983.366	0.0053	132.321	0.41767	87.5796	0.3551
1474.45	1	321.82	0.97316	168.072	0.73574	986.468	0.00521	132.739	0.41652	87.8559	0.35394
1479.09	1	322.832	0.97346	168.601	0.73684	989.571	0.00512	133.156	0.41538	88.1321	0.35279
1483.72	1	323.844	0.97376	169.129	0.73794	992.673	0.00504	133.574	0.41423	88.4084	0.35164
1488.36	1	324.856	0.97406	169.658	0.73904	995.775	0.00496	133.991	0.4131	88.6847	0.35049
1493	1	325.868	0.97435	170.186	0.74013	998.877	0.00488	134.408	0.41196	88.961	0.34935
1497.63	1	326.88	0.97464	170.715	0.74121	1001.98	0.0048	134.826	0.41083	89.2372	0.34821
1502.27	1	327.892	0.97493	171.243	0.74229	1005.08	0.00472	135.243	0.4097	89.5135	0.34708
1506.91	1	328.904	0.97521	171.772	0.74337	1008.18	0.00464	135.661	0.40857	89.7898	0.34594
1511.54	1	329.916	0.97549	172.3	0.74444	1011.29	0.00456	136.078	0.40745	90.0661	0.34482
1516.18	1	330.928	0.97577	172.829	0.74551	1014.39	0.00449	136.495	0.40633	90.3423	0.34369
1520.82	1	331.94	0.97605	173.357	0.74657	1017.49	0.00442	136.913	0.40521	90.6186	0.34257
1525.45	1	332.952	0.97632	173.886	0.74763	1020.59	0.00434	137.33	0.40409	90.8949	0.34145
1530.09	1	333.964	0.97658	174.414	0.74868	1023.69	0.00427	137.748	0.40298	91.1712	0.34034
1534.73	1	334.976	0.97685	174.943	0.74973	1026.8	0.0042	138.165	0.40187	91.4475	0.33923
1539.36	1	335.988	0.97711	175.471	0.75078	1029.9	0.00413	138.583	0.40077	91.7237	0.33813
1544	1	337	0.97737	176	0.75182	1033	0.00407	139	0.39967	92	0.33702
1548.64	1	338.012	0.97763	176.529	0.75285	1036.1	0.004	139.417	0.39857	92.2763	0.33592
1553.27	1	339.024	0.97788	177.057	0.75389	1039.2	0.00393	139.835	0.39747	92.5525	0.33483
1557.91	1	340.036	0.97813	177.586	0.75491	1042.31	0.00387	140.252	0.39638	92.8288	0.33374
1562.55	1	341.048	0.97838	178.114	0.75594	1045.41	0.00381	140.67	0.39529	93.1051	0.33265
1567.18	1	342.06	0.97862	178.643	0.75696	1048.51	0.00374	141.087	0.3942	93.3814	0.33156
1571.82	1	343.072	0.97886	179.171	0.75797	1051.61	0.00368	141.505	0.39312	93.6577	0.33048
1576.46	1	344.084	0.9791	179.7	0.75898	1054.71	0.00362	141.922	0.39203	93.9339	0.3294
1581.09	1	345.096	0.97934	180.228	0.75999	1057.82	0.00356	142.339	0.39096	94.2102	0.32833
1585.73	1	346.108	0.97957	180.757	0.76099	1060.92	0.0035	142.757	0.38988	94.4865	0.32726
1590.37	1	347.12	0.9798	181.285	0.76199	1064.02	0.00345	143.174	0.38881	94.7628	0.32619
1595	1	348.132	0.98003	181.814	0.76298	1067.12	0.00339	143.592	0.38774	95.039	0.32513
1599.64	1	349.144	0.98026	182.342	0.76397	1070.23	0.00333	144.009	0.38667	95.3153	0.32407
1604.28	1	350.156	0.98048	182.871	0.76496	1073.33	0.00328	144.426	0.38561	95.5916	0.32301
1608.91	1	351.168	0.9807	183.399	0.76594	1076.43	0.00323	144.844	0.38455	95.8679	0.32196
1613.55	1	352.18	0.98092	183.928	0.76692	1079.53	0.00317	145.261	0.38349	96.1441	0.32091
1618.19	1	353.192	0.98114	184.456	0.76789	1082.63	0.00312	145.679	0.38244	96.4204	0.31986
1622.82	1	354.204	0.98135	184.985	0.76886	1085.74	0.00307	146.096	0.38138	96.6967	0.31882
1627.46	1	355.216	0.98156	185.514	0.76983	1088.84	0.00302	146.514	0.38034	96.973	0.31778
1632.1	1	356.228	0.98177	186.042	0.77079	1091.94	0.00297	146.931	0.37929	97.2493	0.31674
1636.73	1	357.24	0.98198	186.571	0.77175	1095.04	0.00292	147.348	0.37825	97.5255	0.31571
1641.37	1	358.252	0.98218	187.099	0.7727	1098.14	0.00287	147.766	0.37721	97.8018	0.31468
1646.01	1	359.264	0.98238	187.628	0.77365	1101.25	0.00283	148.183	0.37617	98.0781	0.31366
1650.64	1	360.276	0.98258	188.156	0.77459	1104.35	0.00278	148.601	0.37513	98.3543	0.31263
1655.28	1	361.288	0.98278	188.685	0.77553	1107.45	0.00273	149.018	0.3741	98.6306	0.31161
1659.92	1	362.3	0.98297	189.213	0.77647	1110.55	0.00269	149.435	0.37307	98.9069	0.3106
1664.55	1	363.312	0.98316	189.742	0.77741	1113.65	0.00265	149.853	0.37205	99.1832	0.30958
1669.19	1	364.324	0.98336	190.27	0.77834	1116.76	0.0026	150.27	0.37102	99.4595	0.30858
1673.83	1	365.336	0.98354	190.799	0.77926	1119.86	0.00256	150.688	0.37	99.7357	0.30757
1678.46	1	366.348	0.98373	191.327	0.78018	1122.96	0.00252	151.105	0.36899	100.012	0.30657
1683.1	1	367.36	0.98391	191.856	0.7811	1126.06	0.00248	151.523	0.36797	100.288	0.30557
1687.74	1	368.372	0.9841	192.384	0.78202	1129.17	0.00244	151.94	0.36696	100.565	0.30457
1692.37	1	369.384	0.98428	192.913	0.78293	1132.27	0.0024	152.357	0.36595	100.841	0.30358
1697.01	1	370.396	0.98445	193.441	0.78383	1135.37	0.00236	152.775	0.36494	101.117	0.30259
1701.65	1	371.408	0.98463	193.97	0.78473	1138.47	0.00232	153.192	0.36394	101.393	0.3016
1706.28	1	372.42	0.9848	194.499	0.78563	1141.57	0.00228	153.61	0.36294	101.67	0.30062
1710.92	1	373.432	0.98498	195.027	0.78653	1144.68	0.00224	154.027	0.36194	101.946	0.29964
1715.56	1	374.444	0.98515	195.556	0.78742	1147.78	0.00221	154.444	0.36095	102.222	0.29866
1720.19	1	375.456	0.98531	196.084	0.78831	1150.88	0.00217	154.862	0.35995	102.499	0.29769
1724.83	1	376.468	0.98548	196.613	0.78919	1153.98	0.00213	155.279	0.35896	102.775	0.29672
1729.47	1	377.48	0.98564	197.141	0.79007	1157.08	0.0021	155.697	0.35798	103.051	0.29575
1734.1	1	378.492	0.98581	197.67	0.79095	1160.19	0.00206	156.114	0.35699	103.327	0.29478
1738.74	1	379.505	0.98597	198.198	0.79182	1163.29	0.00203	156.532	0.35601	103.604	0.29382
1743.38	1	380.517	0.98613	198.727	0.79269	1166.39	0.002	156.949	0.35503	103.88	0.29286
1748.01	1	381.529	0.98628	199.255	0.79356	1169.49	0.00196	157.366	0.35405	104.156	0.29191
1752.65	1	382.541	0.98644	199.784	0.79442	1172.59	0.00193	157.784	0.35308	104.432	0.29096
1757.29	1	383.553	0.98659	200.312	0.79528	1175.7	0.0019	158.201	0.35211	104.709	0.29001
1761.92	1	384.565	0.98674	200.841	0.79613	1178.8	0.00187	158.619	0.35114	104.985	0.28906
1766.56	1	385.577	0.98689	201.369	0.79698	1181.9	0.00184	159.036	0.35017	105.261	0.28812
1771.2	1	386.589	0.98704	201.898	0.79783	1185	0.00181	159.453	0.34921	105.538	0.28718
1775.83	1	387.601	0.98719	202.426	0.79868	1188.11	0.00178	159.871	0.34825	105.814	0.28624
1780.47	1	388.613	0.98733	202.955	0.79952	1191.21	0.00175	160.288	0.34729	106.09	0.28531
1785.11	1	389.625	0.98748	203.483	0.80035	1194.31	0.00172	160.706	0.34634	106.366	0.28438
1789.74	1	390.637	0.98762	204.012	0.80119	1197.41	0.00169	161.123	0.34539	106.643	0.28345
1794.38	1	391.649	0.98776	204.541	0.80202	1200.51	0.00167	161.541	0.34444	106.919	0.28253
1799.02	1	392.661	0.9879	205.069	0.80285	1203.62	0.00164	161.958	0.34349	107.195	0.28161
1803.65	1	393.673	0.98803	205.598	0.80367	1206.72	0.00161	162.375	0.34254	107.471	0.28069
1808.29	1	394.685	0.98817	206.126	0.80449	1209.82	0.00158	162.793	0.3416	107.748	0.27977
1812.92	1	395.697	0.9883	206.655	0.80531	1212.92	0.00156	163.21	0.34066	108.024	0.27886
1817.56	1	396.709	0.98843	207.183	0.80612	1216.02	0.00153	163.628	0.33972	108.3	0.27795
1822.2	1	397.721	0.98857	207.712	0.80693	1219.13	0.00151	164.045	0.33879	108.577	0.27705
1826.83	1	398.733	0.98869	208.24	0.80773	1222.23	0.00148	164.462	0.33786	108.853	0.27614
1831.47	1	399.745	0.98882	208.769	0.80854	1225.33	0.00146	164.88	0.33693	109.129	0.27524
1836.11	1	400.757	0.98895	209.297	0.80934	1228.43	0.00143	165.297	0.336	109.405	0.27435
1840.74	1	401.769	0.98907	209.826	0.81013	1231.53	0.00141	165.715	0.33508	109.682	0.27345
1845.38	1	402.781	0.9892	210.354	0.81093	1234.64	0.00139	166.132	0.33416	109.958	0.27256
1850.02	1	403.793	0.98932	210.883	0.81172	1237.74	0.00137	166.55	0.33324	110.234	0.27167
1854.65	1	404.805	0.98944	211.411	0.8125	1240.84	0.00134	166.967	0.33232	110.511	0.27078
1859.29	1	405.817	0.98956	211.94	0.81329	1243.94	0.00132	167.384	0.33141	110.787	0.2699
1863.93	1	406.829	0.98968	212.468	0.81406	1247.05	0.0013	167.802	0.3305	111.063	0.26902
1868.56	1	407.841	0.98979	212.997	0.81484	1250.15	0.00128	168.219	0.32959	111.339	0.26814
1873.2	1	408.853	0.98991	213.526	0.81561	1253.25	0.00126	168.637	0.32868	111.616	0.26727
1877.84	1	409.865	0.99002	214.054	0.81638	1256.35	0.00124	169.054	0.32778	111.892	0.2664
1882.47	1	410.877	0.99014	214.583	0.81715	1259.45	0.00122	169.471	0.32687	112.168	0.26553
1887.11	1	411.889	0.99025	215.111	0.81792	1262.56	0.0012	169.889	0.32598	112.444	0.26466
1891.75	1	412.901	0.99036	215.64	0.81868	1265.66	0.00118	170.306	0.32508	112.721	0.2638
1896.38	1	413.913	0.99047	216.168	0.81943	1268.76	0.00116	170.724	0.32419	112.997	0.26294
1901.02	1	414.925	0.99058	216.697	0.82019	1271.86	0.00114	171.141	0.32329	113.273	0.26208
1905.66	1	415.937	0.99068	217.225	0.82094	1274.96	0.00112	171.559	0.3224	113.55	0.26123
1910.29	1	416.949	0.99079	217.754	0.82169	1278.07	0.0011	171.976	0.32152	113.826	0.26038
1914.93	1	417.961	0.99089	218.282	0.82243	1281.17	0.00108	172.393	0.32063	114.102	0.25953
1919.57	1	418.973	0.991	218.811	0.82317	1284.27	0.00107	172.811	0.31975	114.378	0.25868
1924.2	1	419.985	0.9911	219.339	0.82391	1287.37	0.00105	173.228	0.31887	114.655	0.25784
1928.84	1	420.997	0.9912	219.868	0.82465	1290.47	0.00103	173.646	0.318	114.931	0.257
1933.48	1	422.009	0.9913	220.396	0.82538	1293.58	0.00101	174.063	0.31712	115.207	0.25616
1938.11	1	423.021	0.9914	220.925	0.82611	1296.68	0.000997401	174.48	0.31625	115.483	0.25532
1942.75	1	424.033	0.99149	221.453	0.82683	1299.78	0.000981047	174.898	0.31538	115.76	0.25449
1947.39	1	425.045	0.99159	221.982	0.82756	1302.88	0.000964962	175.315	0.31451	116.036	0.25366
1952.02	1	426.057	0.99168	222.511	0.82828	1305.98	0.000949141	175.733	0.31365	116.312	0.25283
1956.66	1	427.069	0.99178	223.039	0.82899	1309.09	0.000933578	176.15	0.31278	116.589	0.25201
1961.3	1	428.081	0.99187	223.568	0.82971	1312.19	0.000918271	176.568	0.31192	116.865	0.25119
1965.93	1	429.093	0.99196	224.096	0.83042	1315.29	0.000903215	176.985	0.31107	117.141	0.25037
1970.57	1	430.105	0.99205	224.625	0.83113	1318.39	0.000888406	177.402	0.31021	117.417	0.24955
1975.21	1	431.117	0.99214	225.153	0.83183	1321.5	0.00087384	177.82	0.30936	117.694	0.24874
1979.84	1	432.129	0.99223	225.682	0.83254	1324.6	0.000859512	178.237	0.30851	117.97	0.24793
1984.48	1	433.141	0.99232	226.21	0.83323	1327.7	0.00084542	178.655	0.30766	118.246	0.24712
1989.12	1	434.153	0.99241	226.739	0.83393	1330.8	0.000831558	179.072	0.30681	118.523	0.24631
1993.75	1	435.165	0.99249	227.267	0.83462	1333.9	0.000817924	179.489	0.30597	118.799	0.24551
1998.39	1	436.177	0.99258	227.796	0.83532	1337.01	0.000804513	179.907	0.30513	119.075	0.24471
2003.03	1	437.189	0.99266	228.324	0.836	1340.11	0.000791322	180.324	0.30429	119.351	0.24391
2007.66	1	438.201	0.99275	228.853	0.83669	1343.21	0.000778348	180.742	0.30345	119.628	0.24312
2012.3	1	439.213	0.99283	229.381	0.83737	1346.31	0.000765586	181.159	0.30262	119.904	0.24232
2016.94	1	440.225	0.99291	229.91	0.83805	1349.41	0.000753033	181.577	0.30178	120.18	0.24153
2021.57	1	441.237	0.99299	230.438	0.83873	1352.52	0.000740687	181.994	0.30095	120.456	0.24075
2026.21	1	442.249	0.99307	230.967	0.8394	1355.62	0.000728542	182.411	0.30013	120.733	0.23996
2030.85	1	443.261	0.99315	231.495	0.84007	1358.72	0.000716597	182.829	0.2993	121.009	0.23918
2035.48	1	444.273	0.99322	232.024	0.84074	1361.82	0.000704848	183.246	0.29848	121.285	0.2384
2040.12	1	445.285	0.9933	232.553	0.8414	1364.92	0.000693291	183.664	0.29766	121.562	0.23762
2044.76	1	446.297	0.99338	233.081	0.84207	1368.03	0.000681924	184.081	0.29684	121.838	0.23685
2049.39	1	447.309	0.99345	233.61	0.84272	1371.13	0.000670743	184.499	0.29602	122.114	0.23607
2054.03	1	448.321	0.99353	234.138	0.84338	1374.23	0.000659745	184.916	0.29521	122.39	0.2353
2058.67	1	449.333	0.9936	234.667	0.84404	1377.33	0.000648928	185.333	0.29439	122.667	0.23454
2063.3	1	450.345	0.99367	235.195	0.84469	1380.44	0.000638288	185.751	0.29358	122.943	0.23377
2067.94	1	451.357	0.99374	235.724	0.84534	1383.54	0.000627823	186.168	0.29278	123.219	0.23301
2072.58	1	452.369	0.99381	236.252	0.84598	1386.64	0.000617529	186.586	0.29197	123.496	0.23225
2077.21	1	453.381	0.99388	236.781	0.84662	1389.74	0.000607404	187.003	0.29117	123.772	0.23149
2081.85	1	454.393	0.99395	237.309	0.84727	1392.84	0.000597445	187.42	0.29037	124.048	0.23074
2086.49	1	455.405	0.99402	237.838	0.8479	1395.95	0.000587649	187.838	0.28957	124.324	0.22999
2091.12	1	456.417	0.99409	238.366	0.84854	1399.05	0.000578014	188.255	0.28877	124.601	0.22924
2095.76	1	457.429	0.99416	238.895	0.84917	1402.15	0.000568537	188.673	0.28798	124.877	0.22849
2100.4	1	458.441	0.99422	239.423	0.8498	1405.25	0.000559215	189.09	0.28719	125.153	0.22774
2105.03	1	459.453	0.99429	239.952	0.85043	1408.35	0.000550046	189.508	0.2864	125.429	0.227
2109.67	1	460.465	0.99435	240.48	0.85105	1411.46	0.000541028	189.925	0.28561	125.706	0.22626
2114.31	1	461.477	0.99442	241.009	0.85167	1414.56	0.000532157	190.342	0.28482	125.982	0.22552
2118.94	1	462.489	0.99448	241.538	0.85229	1417.66	0.000523432	190.76	0.28404	126.258	0.22479
2123.58	1	463.502	0.99454	242.066	0.85291	1420.76	0.000514849	191.177	0.28326	126.535	0.22405
2128.22	1	464.514	0.9946	242.595	0.85353	1423.86	0.000506408	191.595	0.28248	126.811	0.22332
2132.85	1	465.526	0.99466	243.123	0.85414	1426.97	0.000498105	192.012	0.2817	127.087	0.2226
2137.49	1	466.538	0.99472	243.652	0.85475	1430.07	0.000489938	192.429	0.28093	127.363	0.22187
2142.13	1	467.55	0.99478	244.18	0.85535	1433.17	0.000481905	192.847	0.28016	127.64	0.22115
2146.76	1	468.562	0.99484	244.709	0.85596	1436.27	0.000474004	193.264	0.27939	127.916	0.22043
2151.4	1	469.574	0.9949	245.237	0.85656	1439.38	0.000466232	193.682	0.27862	128.192	0.21971
2156.04	1	470.586	0.99496	245.766	0.85716	1442.48	0.000458587	194.099	0.27785	128.468	0.21899
2160.67	1	471.598	0.99502	246.294	0.85775	1445.58	0.000451068	194.517	0.27709	128.745	0.21828
2165.31	1	472.61	0.99507	246.823	0.85835	1448.68	0.000443673	194.934	0.27632	129.021	0.21756
2169.95	1	473.622	0.99513	247.351	0.85894	1451.78	0.000436398	195.351	0.27556	129.297	0.21685
2174.58	1	474.634	0.99518	247.88	0.85953	1454.89	0.000429243	195.769	0.27481	129.574	0.21615
2179.22	1	475.646	0.99524	248.408	0.86012	1457.99	0.000422205	196.186	0.27405	129.85	0.21544
2183.86	1	476.658	0.99529	248.937	0.8607	1461.09	0.000415283	196.604	0.2733	130.126	0.21474
2188.49	1	477.67	0.99535	249.465	0.86128	1464.19	0.000408474	197.021	0.27255	130.402	0.21404
2193.13	1	478.682	0.9954	249.994	0.86186	1467.29	0.000401776	197.438	0.2718	130.679	0.21334
2197.77	1	479.694	0.99545	250.523	0.86244	1470.4	0.000395189	197.856	0.27105	130.955	0.21265
2202.4	1	480.706	0.9955	251.051	0.86301	1473.5	0.000388709	198.273	0.2703	131.231	0.21195
2207.04	1	481.718	0.99555	251.58	0.86358	1476.6	0.000382336	198.691	0.26956	131.508	0.21126
2211.68	1	482.73	0.9956	252.108	0.86415	1479.7	0.000376067	199.108	0.26882	131.784	0.21057
2216.31	1	483.742	0.99565	252.637	0.86472	1482.8	0.000369901	199.526	0.26808	132.06	0.20989
2220.95	1	484.754	0.9957	253.165	0.86529	1485.91	0.000363836	199.943	0.26734	132.336	0.2092
2225.59	1	485.766	0.99575	253.694	0.86585	1489.01	0.000357871	200.36	0.26661	132.613	0.20852
2230.22	1	486.778	0.9958	254.222	0.86641	1492.11	0.000352003	200.778	0.26587	132.889	0.20784
2234.86	1	487.79	0.99585	254.751	0.86697	1495.21	0.000346231	201.195	0.26514	133.165	0.20716
2239.5	1	488.802	0.99589	255.279	0.86752	1498.32	0.000340555	201.613	0.26441	133.441	0.20649
2244.13	1	489.814	0.99594	255.808	0.86808	1501.42	0.000334971	202.03	0.26368	133.718	0.20581
2248.77	1	490.826	0.99599	256.336	0.86863	1504.52	0.000329479	202.447	0.26296	133.994	0.20514
2253.41	1	491.838	0.99603	256.865	0.86918	1507.62	0.000324077	202.865	0.26224	134.27	0.20447
2258.04	1	492.85	0.99608	257.393	0.86972	1510.72	0.000318763	203.282	0.26152	134.547	0.20381
2262.68	1	493.862	0.99612	257.922	0.87027	1513.83	0.000313537	203.7	0.2608	134.823	0.20314
2267.32	1	494.874	0.99616	258.45	0.87081	1516.93	0.000308396	204.117	0.26008	135.099	0.20248
2271.95	1	495.886	0.99621	258.979	0.87135	1520.03	0.000303339	204.535	0.25936	135.375	0.20182
2276.59	1	496.898	0.99625	259.508	0.87188	1523.13	0.000298366	204.952	0.25865	135.652	0.20116
2281.23	1	497.91	0.99629	260.036	0.87242	1526.23	0.000293474	205.369	0.25794	135.928	0.20051
2285.86	1	498.922	0.99633	260.565	0.87295	1529.34	0.000288662	205.787	0.25723	136.204	0.19985
2290.5	1	499.934	0.99638	261.093	0.87348	1532.44	0.000283929	206.204	0.25652	136.48	0.1992
2295.14	1	500.946	0.99642	261.622	0.87401	1535.54	0.000279274	206.622	0.25582	136.757	0.19855
2299.77	1	501.958	0.99646	262.15	0.87454	1538.64	0.000274695	207.039	0.25511	137.033	0.1979
2304.41	1	502.97	0.9965	262.679	0.87506	1541.74	0.000270191	207.456	0.25441	137.309	0.19726
2309.05	1	503.982	0.99654	263.207	0.87558	1544.85	0.000265761	207.874	0.25371	137.586	0.19661
2313.68	1	504.994	0.99658	263.736	0.8761	1547.95	0.000261403	208.291	0.25301	137.862	0.19597
2318.32	1	506.006	0.99662	264.264	0.87662	1551.05	0.000257117	208.709	0.25232	138.138	0.19533
2322.95	1	507.018	0.99665	264.793	0.87714	1554.15	0.000252902	209.126	0.25162	138.414	0.1947
2327.59	1	508.03	0.99669	265.321	0.87765	1557.26	0.000248755	209.544	0.25093	138.691	0.19406
2332.23	1	509.042	0.99673	265.85	0.87816	1560.36	0.000244676	209.961	0.25024	138.967	0.19343
2336.86	1	510.054	0.99677	266.378	0.87867	1563.46	0.000240665	210.378	0.24955	139.243	0.1928
2341.5	1	511.066	0.9968	266.907	0.87917	1566.56	0.000236719	210.796	0.24887	139.52	0.19217
2346.14	1	512.078	0.99684	267.435	0.87968	1569.66	0.000232837	211.213	0.24818	139.796	0.19154
2350.77	1	513.09	0.99687	267.964	0.88018	1572.77	0.00022902	211.631	0.2475	140.072	0.19092
2355.41	1	514.102	0.99691	268.492	0.88068	1575.87	0.000225265	212.048	0.24682	140.348	0.1903
2360.05	1	515.114	0.99694	269.021	0.88118	1578.97	0.000221571	212.465	0.24614	140.625	0.18968
2364.68	1	516.126	0.99698	269.55	0.88168	1582.07	0.000217938	212.883	0.24546	140.901	0.18906
2369.32	1	517.138	0.99701	270.078	0.88217	1585.17	0.000214365	213.3	0.24479	141.177	0.18844
2373.96	1	518.15	0.99705	270.607	0.88266	1588.28	0.00021085	213.718	0.24411	141.453	0.18783
2378.59	1	519.162	0.99708	271.135	0.88315	1591.38	0.000207393	214.135	0.24344	141.73	0.18721
2383.23	1	520.174	0.99711	271.664	0.88364	1594.48	0.000203993	214.553	0.24277	142.006	0.1866
2387.87	1	521.186	0.99715	272.192	0.88413	1597.58	0.000200648	214.97	0.24211	142.282	0.186
2392.5	1	522.198	0.99718	272.721	0.88461	1600.68	0.000197358	215.387	0.24144	142.559	0.18539
2397.14	1	523.21	0.99721	273.249	0.88509	1603.79	0.000194122	215.805	0.24078	142.835	0.18478
2401.78	1	524.222	0.99724	273.778	0.88557	1606.89	0.00019094	216.222	0.24011	143.111	0.18418
2406.41	1	525.234	0.99727	274.306	0.88605	1609.99	0.000187809	216.64	0.23945	143.387	0.18358
2411.05	1	526.246	0.9973	274.835	0.88653	1613.09	0.00018473	217.057	0.2388	143.664	0.18298
2415.69	1	527.258	0.99733	275.363	0.887	1616.2	0.000181701	217.474	0.23814	143.94	0.18239
2420.32	1	528.27	0.99736	275.892	0.88747	1619.3	0.000178722	217.892	0.23748	144.216	0.18179
2424.96	1	529.282	0.99739	276.42	0.88794	1622.4	0.000175791	218.309	0.23683	144.492	0.1812
2429.6	1	530.294	0.99742	276.949	0.88841	1625.5	0.000172909	218.727	0.23618	144.769	0.18061
2434.23	1	531.306	0.99745	277.477	0.88888	1628.6	0.000170074	219.144	0.23553	145.045	0.18002
2438.87	1	532.318	0.99748	278.006	0.88934	1631.71	0.000167285	219.562	0.23488	145.321	0.17943
2443.51	1	533.33	0.99751	278.535	0.8898	1634.81	0.000164543	219.979	0.23424	145.598	0.17885
2448.14	1	534.342	0.99754	279.063	0.89026	1637.91	0.000161845	220.396	0.23359	145.874	0.17826
2452.78	1	535.354	0.99757	279.592	0.89072	1641.01	0.000159191	220.814	0.23295	146.15	0.17768
2457.42	1	536.366	0.99759	280.12	0.89118	1644.11	0.000156581	221.231	0.23231	146.426	0.1771
2462.05	1	537.378	0.99762	280.649	0.89163	1647.22	0.000154014	221.649	0.23167	146.703	0.17653
2466.69	1	538.39	0.99765	281.177	0.89208	1650.32	0.000151489	222.066	0.23103	146.979	0.17595
2471.33	1	539.402	0.99767	281.706	0.89253	1653.42	0.000149005	222.483	0.2304	147.255	0.17538
2475.96	1	540.414	0.9977	282.234	0.89298	1656.52	0.000146562	222.901	0.22976	147.532	0.1748
2480.6	1	541.426	0.99773	282.763	0.89343	1659.62	0.000144159	223.318	0.22913	147.808	0.17423
2485.24	1	542.438	0.99775	283.291	0.89388	1662.73	0.000141795	223.736	0.2285	148.084	0.17367
2489.87	1	543.45	0.99778	283.82	0.89432	1665.83	0.00013947	224.153	0.22787	148.36	0.1731
2494.51	1	544.462	0.9978	284.348	0.89476	1668.93	0.000137183	224.571	0.22725	148.637	0.17254
2499.15	1	545.474	0.99783	284.877	0.8952	1672.03	0.000134934	224.988	0.22662	148.913	0.17197
2503.78	1	546.486	0.99785	285.405	0.89564	1675.14	0.000132722	225.405	0.226	149.189	0.17141
2508.42	1	547.499	0.99788	285.934	0.89607	1678.24	0.000130546	225.823	0.22538	149.465	0.17085
2513.06	1	548.511	0.9979	286.462	0.89651	1681.34	0.000128405	226.24	0.22476	149.742	0.1703
2517.69	1	549.523	0.99792	286.991	0.89694	1684.44	0.0001263	226.658	0.22414	150.018	0.16974
2522.33	1	550.535	0.99795	287.52	0.89737	1687.54	0.000124229	227.075	0.22352	150.294	0.16919
2526.97	1	551.547	0.99797	288.048	0.8978	1690.65	0.000122192	227.492	0.22291	150.571	0.16864
2531.6	1	552.559	0.99799	288.577	0.89823	1693.75	0.000120189	227.91	0.22229	150.847	0.16809
2536.24	1	553.571	0.99802	289.105	0.89865	1696.85	0.000118218	228.327	0.22168	151.123	0.16754
2540.88	1	554.583	0.99804	289.634	0.89907	1699.95	0.00011628	228.745	0.22107	151.399	0.16699
2545.51	1	555.595	0.99806	290.162	0.8995	1703.05	0.000114373	229.162	0.22046	151.676	0.16645
2550.15	1	556.607	0.99808	290.691	0.89991	1706.16	0.000112498	229.58	0.21986	151.952	0.1659
2554.79	1	557.619	0.99811	291.219	0.90033	1709.26	0.000110653	229.997	0.21925	152.228	0.16536
2559.42	1	558.631	0.99813	291.748	0.90075	1712.36	0.000108839	230.414	0.21865	152.505	0.16482
2564.06	1	559.643	0.99815	292.276	0.90116	1715.46	0.000107055	230.832	0.21805	152.781	0.16429
2568.7	1	560.655	0.99817	292.805	0.90158	1718.56	0.000105299	231.249	0.21745	153.057	0.16375
2573.33	1	561.667	0.99819	293.333	0.90199	1721.67	0.000103573	231.667	0.21685	153.333	0.16322
2577.97	1	562.679	0.99821	293.862	0.9024	1724.77	0.000101875	232.084	0.21625	153.61	0.16268
2582.61	1	563.691	0.99823	294.39	0.9028	1727.87	0.000100204	232.501	0.21566	153.886	0.16215
2587.24	1	564.703	0.99825	294.919	0.90321	1730.97	9.85613e-05	232.919	0.21507	154.162	0.16163
2591.88	1	565.715	0.99827	295.447	0.90361	1734.08	9.69453e-05	233.336	0.21448	154.438	0.1611
2596.52	1	566.727	0.99829	295.976	0.90402	1737.18	9.53558e-05	233.754	0.21389	154.715	0.16057
2601.15	1	567.739	0.99831	296.505	0.90442	1740.28	9.37923e-05	234.171	0.2133	154.991	0.16005
2605.79	1	568.751	0.99833	297.033	0.90482	1743.38	9.22545e-05	234.589	0.21271	155.267	0.15953
2610.43	1	569.763	0.99835	297.562	0.90521	1746.48	9.07419e-05	235.006	0.21213	155.544	0.15901
2615.06	1	570.775	0.99837	298.09	0.90561	1749.59	8.92541e-05	235.423	0.21154	155.82	0.15849
2619.7	1	571.787	0.99838	298.619	0.906	1752.69	8.77907e-05	235.841	0.21096	156.096	0.15797
2624.34	1	572.799	0.9984	299.147	0.9064	1755.79	8.63512e-05	236.258	0.21038	156.372	0.15746
2628.97	1	573.811	0.99842	299.676	0.90679	1758.89	8.49354e-05	236.676	0.2098	156.649	0.15694
2633.61	1	574.823	0.99844	300.204	0.90718	1761.99	8.35428e-05	237.093	0.20922	156.925	0.15643
2638.25	1	575.835	0.99846	300.733	0.90756	1765.1	8.2173e-05	237.511	0.20865	157.201	0.15592
2642.88	1	576.847	0.99847	301.261	0.90795	1768.2	8.08257e-05	237.928	0.20808	157.477	0.15541
2647.52	1	577.859	0.99849	301.79	0.90834	1771.3	7.95005e-05	238.345	0.2075	157.754	0.15491
2652.16	1	578.871	0.99851	302.318	0.90872	1774.4	7.8197e-05	238.763	0.20693	158.03	0.1544
2656.79	1	579.883	0.99852	302.847	0.9091	1777.5	7.69149e-05	239.18	0.20636	158.306	0.1539
2661.43	1	580.895	0.99854	303.375	0.90948	1780.61	7.56538e-05	239.598	0.2058	158.583	0.1534
2666.07	1	581.907	0.99856	303.904	0.90986	1783.71	7.44134e-05	240.015	0.20523	158.859	0.1529
2670.7	1	582.919	0.99857	304.432	0.91023	1786.81	7.31933e-05	240.432	0.20467	159.135	0.1524
2675.34	1	583.931	0.99859	304.961	0.91061	1789.91	7.19932e-05	240.85	0.2041	159.411	0.1519
2679.98	1	584.943	0.99861	305.489	0.91098	1793.02	7.08128e-05	241.267	0.20354	159.688	0.15141
2684.61	1	585.955	0.99862	306.018	0.91135	1796.12	6.96517e-05	241.685	0.20298	159.964	0.15091
2689.25	1	586.967	0.99864	306.547	0.91172	1799.22	6.85097e-05	242.102	0.20242	160.24	0.15042
2693.89	1	587.979	0.99865	307.075	0.91209	1802.32	6.73864e-05	242.52	0.20187	160.517	0.14993
2698.52	1	588.991	0.99867	307.604	0.91246	1805.42	6.62816e-05	242.937	0.20131	160.793	0.14944
2703.16	1	590.003	0.99868	308.132	0.91282	1808.53	6.51948e-05	243.354	0.20076	161.069	0.14895
2707.8	1	591.015	0.9987	308.661	0.91319	1811.63	6.41259e-05	243.772	0.2002	161.345	0.14847
2712.43	1	592.027	0.99871	309.189	0.91355	1814.73	6.30745e-05	244.189	0.19965	161.622	0.14798
2717.07	1	593.039	0.99873	309.718	0.91391	1817.83	6.20403e-05	244.607	0.19911	161.898	0.1475
2721.71	1	594.051	0.99874	310.246	0.91427	1820.93	6.10231e-05	245.024	0.19856	162.174	0.14702
2726.34	1	595.063	0.99876	310.775	0.91463	1824.04	6.00225e-05	245.441	0.19801	162.45	0.14654
2730.98	1	596.075	0.99877	311.303	0.91499	1827.14	5.90384e-05	245.859	0.19747	162.727	0.14606
2735.62	1	597.087	0.99878	311.832	0.91534	1830.24	5.80704e-05	246.276	0.19692	163.003	0.14559
2740.25	1	598.099	0.9988	312.36	0.9157	1833.34	5.71183e-05	246.694	0.19638	163.279	0.14511
2744.89	1	599.111	0.99881	312.889	0.91605	1836.44	5.61818e-05	247.111	0.19584	163.556	0.14464
2749.53	1	600.123	0.99882	313.417	0.9164	1839.55	5.52606e-05	247.529	0.1953	163.832	0.14417
2754.16	1	601.135	0.99884	313.946	0.91675	1842.65	5.43546e-05	247.946	0.19477	164.108	0.1437
2758.8	1	602.147	0.99885	314.474	0.91709	1845.75	5.34634e-05	248.363	0.19423	164.384	0.14323
2763.44	1	603.159	0.99886	315.003	0.91744	1848.85	5.25868e-05	248.781	0.1937	164.661	0.14276
2768.07	1	604.171	0.99888	315.532	0.91779	1851.95	5.17246e-05	249.198	0.19316	164.937	0.1423
2772.71	1	605.183	0.99889	316.06	0.91813	1855.06	5.08765e-05	249.616	0.19263	165.213	0.14183
2777.35	1	606.195	0.9989	316.589	0.91847	1858.16	5.00423e-05	250.033	0.1921	165.489	0.14137
2781.98	1	607.207	0.99891	317.117	0.91881	1861.26	4.92218e-05	250.45	0.19157	165.766	0.14091
2786.62	1	608.219	0.99893	317.646	0.91915	1864.36	4.84148e-05	250.868	0.19105	166.042	0.14045
2791.26	1	609.231	0.99894	318.174	0.91949	1867.47	4.7621e-05	251.285	0.19052	166.318	0.13999
2795.89	1	610.243	0.99895	318.703	0.91982	1870.57	4.68402e-05	251.703	0.19	166.595	0.13953
2800.53	1	611.255	0.99896	319.231	0.92016	1873.67	4.60722e-05	252.12	0.18948	166.871	0.13908
2805.17	1	612.267	0.99897	319.76	0.92049	1876.77	4.53168e-05	252.538	0.18895	167.147	0.13863
2809.8	1	613.279	0.99899	320.288	0.92082	1879.87	4.45737e-05	252.955	0.18843	167.423	0.13817
2814.44	1	614.291	0.999	320.817	0.92116	1882.98	4.38429e-05	253.372	0.18792	167.7	0.13772
2819.08	1	615.303	0.99901	321.345	0.92148	1886.08	4.31241e-05	253.79	0.1874	167.976	0.13727
2823.71	1	616.315	0.99902	321.874	0.92181	1889.18	4.2417e-05	254.207	0.18688	168.252	0.13683
2828.35	1	617.327	0.99903	322.402	0.92214	1892.28	4.17215e-05	254.625	0.18637	168.529	0.13638
2832.98	1	618.339	0.99904	322.931	0.92246	1895.38	4.10375e-05	255.042	0.18586	168.805	0.13594
2837.62	1	619.351	0.99905	323.459	0.92279	1898.49	4.03646e-05	255.459	0.18535	169.081	0.13549
2842.26	1	620.363	0.99906	323.988	0.92311	1901.59	3.97028e-05	255.877	0.18484	169.357	0.13505
2846.89	1	621.375	0.99907	324.517	0.92343	1904.69	3.90518e-05	256.294	0.18433	169.634	0.13461
2851.53	1	622.387	0.99909	325.045	0.92375	1907.79	3.84115e-05	256.712	0.18382	169.91	0.13417
2856.17	1	623.399	0.9991	325.574	0.92407	1910.89	3.77817e-05	257.129	0.18332	170.186	0.13373
2860.8	1	624.411	0.99911	326.102	0.92439	1914	3.71623e-05	257.547	0.18281	170.462	0.1333
2865.44	1	625.423	0.99912	326.631	0.9247	1917.1	3.65529e-05	257.964	0.18231	170.739	0.13286
2870.08	1	626.435	0.99913	327.159	0.92502	1920.2	3.59536e-05	258.381	0.18181	171.015	0.13243
2874.71	1	627.447	0.99914	327.688	0.92533	1923.3	3.53641e-05	258.799	0.18131	171.291	0.132
2879.35	1	628.459	0.99915	328.216	0.92564	1926.41	3.47843e-05	259.216	0.18081	171.568	0.13157
2883.99	1	629.471	0.99916	328.745	0.92595	1929.51	3.4214e-05	259.634	0.18031	171.844	0.13114
2888.62	1	630.483	0.99916	329.273	0.92626	1932.61	3.3653e-05	260.051	0.17982	172.12	0.13071
2893.26	1	631.495	0.99917	329.802	0.92657	1935.71	3.31012e-05	260.468	0.17932	172.396	0.13028
2897.9	1	632.508	0.99918	330.33	0.92688	1938.81	3.25585e-05	260.886	0.17883	172.673	0.12986
2902.53	1	633.52	0.99919	330.859	0.92718	1941.92	3.20246e-05	261.303	0.17834	172.949	0.12944
2907.17	1	634.532	0.9992	331.387	0.92749	1945.02	3.14996e-05	261.721	0.17785	173.225	0.12901
2911.81	1	635.544	0.99921	331.916	0.92779	1948.12	3.09831e-05	262.138	0.17736	173.501	0.12859
2916.44	1	636.556	0.99922	332.444	0.92809	1951.22	3.04751e-05	262.556	0.17687	173.778	0.12817
2921.08	1	637.568	0.99923	332.973	0.92839	1954.32	2.99754e-05	262.973	0.17638	174.054	0.12776
2925.72	1	638.58	0.99924	333.502	0.92869	1957.43	2.9484e-05	263.39	0.1759	174.33	0.12734
2930.35	1	639.592	0.99925	334.03	0.92899	1960.53	2.90005e-05	263.808	0.17541	174.607	0.12692
2934.99	1	640.604	0.99925	334.559	0.92928	1963.63	2.8525e-05	264.225	0.17493	174.883	0.12651
2939.63	1	641.616	0.99926	335.087	0.92958	1966.73	2.80573e-05	264.643	0.17445	175.159	0.1261
2944.26	1	642.628	0.99927	335.616	0.92987	1969.83	2.75973e-05	265.06	0.17397	175.435	0.12569
2948.9	1	643.64	0.99928	336.144	0.93017	1972.94	2.71448e-05	265.477	0.17349	175.712	0.12528
2953.54	1	644.652	0.99929	336.673	0.93046	1976.04	2.66998e-05	265.895	0.17301	175.988	0.12487
2958.17	1	645.664	0.9993	337.201	0.93075	1979.14	2.6262e-05	266.312	0.17254	176.264	0.12446
2962.81	1	646.676	0.9993	337.73	0.93104	1982.24	2.58314e-05	266.73	0.17206	176.541	0.12406
2967.45	1	647.688	0.99931	338.258	0.93133	1985.35	2.54079e-05	267.147	0.17159	176.817	0.12365
2972.08	1	648.7	0.99932	338.787	0.93161	1988.45	2.49913e-05	267.565	0.17112	177.093	0.12325
2976.72	1	649.712	0.99933	339.315	0.9319	1991.55	2.45815e-05	267.982	0.17065	177.369	0.12285
2981.36	1	650.724	0.99933	339.844	0.93218	1994.65	2.41785e-05	268.399	0.17018	177.646	0.12245
2985.99	1	651.736	0.99934	340.372	0.93247	1997.75	2.3782e-05	268.817	0.16971	177.922	0.12205
2990.63	1	652.748	0.99935	340.901	0.93275	2000.86	2.33921e-05	269.234	0.16924	178.198	0.12165
2995.27	1	653.76	0.99936	341.429	0.93303	2003.96	2.30086e-05	269.652	0.16878	178.474	0.12125
2999.9	1	654.772	0.99936	341.958	0.93331	2007.06	2.26313e-05	270.069	0.16831	178.751	0.12086
3004.54	1	655.784	0.99937	342.486	0.93359	2010.16	2.22603e-05	270.486	0.16785	179.027	0.12046
3009.18	1	656.796	0.99938	343.015	0.93386	2013.26	2.18953e-05	270.904	0.16739	179.303	0.12007
3013.81	1	657.808	0.99939	343.544	0.93414	2016.37	2.15363e-05	271.321	0.16693	179.58	0.11968
3018.45	1	658.82	0.99939	344.072	0.93442	2019.47	2.11832e-05	271.739	0.16647	179.856	0.11929
3023.09	1	659.832	0.9994	344.601	0.93469	2022.57	2.08358e-05	272.156	0.16601	180.132	0.1189
3027.72	1	660.844	0.99941	345.129	0.93496	2025.67	2.04942e-05	272.574	0.16556	180.408	0.11851
3032.36	1	661.856	0.99941	345.658	0.93523	2028.77	2.01582e-05	272.991	0.1651	180.685	0.11812
3037	1	662.868	0.99942	346.186	0.9355	2031.88	1.98277e-05	273.408	0.16465	180.961	0.11774
3041.63	1	663.88	0.99943	346.715	0.93577	2034.98	1.95026e-05	273.826	0.16419	181.237	0.11736
3046.27	1	664.892	0.99943	347.243	0.93604	2038.08	1.91828e-05	274.243	0.16374	181.514	0.11697
3050.91	1	665.904	0.99944	347.772	0.93631	2041.18	1.88683e-05	274.661	0.16329	181.79	0.11659
3055.54	1	666.916	0.99945	348.3	0.93657	2044.29	1.85589e-05	275.078	0.16284	182.066	0.11621
3060.18	1	667.928	0.99945	348.829	0.93684	2047.39	1.82546e-05	275.495	0.16239	182.342	0.11583
3064.82	1	668.94	0.99946	349.357	0.9371	2050.49	1.79553e-05	275.913	0.16195	182.619	0.11545
3069.45	1	669.952	0.99946	349.886	0.93737	2053.59	1.76609e-05	276.33	0.1615	182.895	0.11508
3074.09	1	670.964	0.99947	350.414	0.93763	2056.69	1.73714e-05	276.748	0.16106	183.171	0.1147
3078.73	1	671.976	0.99948	350.943	0.93789	2059.8	1.70865e-05	277.165	0.16062	183.447	0.11433
3083.36	1	672.988	0.99948	351.471	0.93815	2062.9	1.68064e-05	277.583	0.16017	183.724	0.11396
3088	1	674	0.99949	352	0.93841	2066	1.65308e-05	278	0.15973	184	0.11358
3092.64	1	675.012	0.99949	352.529	0.93866	2069.1	1.62598e-05	278.417	0.15929	184.276	0.11321
3097.27	1	676.024	0.9995	353.057	0.93892	2072.2	1.59932e-05	278.835	0.15886	184.553	0.11284
3101.91	1	677.036	0.99951	353.586	0.93917	2075.31	1.5731e-05	279.252	0.15842	184.829	0.11248
3106.55	1	678.048	0.99951	354.114	0.93943	2078.41	1.5473e-05	279.67	0.15798	185.105	0.11211
3111.18	1	679.06	0.99952	354.643	0.93968	2081.51	1.52194e-05	280.087	0.15755	185.381	0.11174
3115.82	1	680.072	0.99952	355.171	0.93993	2084.61	1.49698e-05	280.505	0.15711	185.658	0.11138
3120.46	1	681.084	0.99953	355.7	0.94018	2087.71	1.47244e-05	280.922	0.15668	185.934	0.11102
3125.09	1	682.096	0.99953	356.228	0.94043	2090.82	1.44829e-05	281.339	0.15625	186.21	0.11065
3129.73	1	683.108	0.99954	356.757	0.94068	2093.92	1.42455e-05	281.757	0.15582	186.486	0.11029
3134.37	1	684.12	0.99954	357.285	0.94093	2097.02	1.40119e-05	282.174	0.15539	186.763	0.10993
3139	1	685.132	0.99955	357.814	0.94118	2100.12	1.37822e-05	282.592	0.15497	187.039	0.10958
3143.64	1	686.144	0.99955	358.342	0.94142	2103.23	1.35562e-05	283.009	0.15454	187.315	0.10922
3148.28	1	687.156	0.99956	358.871	0.94167	2106.33	1.33339e-05	283.426	0.15411	187.592	0.10886
3152.91	1	688.168	0.99956	359.399	0.94191	2109.43	1.31153e-05	283.844	0.15369	187.868	0.10851
3157.55	1	689.18	0.99957	359.928	0.94215	2112.53	1.29003e-05	284.261	0.15327	188.144	0.10815
3162.19	1	690.192	0.99957	360.456	0.9424	2115.63	1.26888e-05	284.679	0.15285	188.42	0.1078
3166.82	1	691.204	0.99958	360.985	0.94264	2118.74	1.24807e-05	285.096	0.15243	188.697	0.10745
3171.46	1	692.216	0.99958	361.514	0.94288	2121.84	1.22761e-05	285.514	0.15201	188.973	0.1071
3176.1	1	693.228	0.99959	362.042	0.94311	2124.94	1.20748e-05	285.931	0.15159	189.249	0.10675
3180.73	1	694.24	0.99959	362.571	0.94335	2128.04	1.18768e-05	286.348	0.15117	189.526	0.1064
3185.37	1	695.252	0.9996	363.099	0.94359	2131.14	1.16821e-05	286.766	0.15076	189.802	0.10605
3190.01	1	696.264	0.9996	363.628	0.94382	2134.25	1.14905e-05	287.183	0.15034	190.078	0.10571
3194.64	1	697.276	0.99961	364.156	0.94406	2137.35	1.13021e-05	287.601	0.14993	190.354	0.10536
3199.28	1	698.288	0.99961	364.685	0.94429	2140.45	1.11168e-05	288.018	0.14952	190.631	0.10502
3203.92	1	699.3	0.99961	365.213	0.94452	2143.55	1.09346e-05	288.435	0.1491	190.907	0.10468
3208.55	1	700.312	0.99962	365.742	0.94476	2146.65	1.07553e-05	288.853	0.14869	191.183	0.10434
3213.19	1	701.324	0.99962	366.27	0.94499	2149.76	1.05789e-05	289.27	0.14829	191.459	0.104
3217.83	1	702.336	0.99963	366.799	0.94522	2152.86	1.04055e-05	289.688	0.14788	191.736	0.10366
3222.46	1	703.348	0.99963	367.327	0.94545	2155.96	1.02349e-05	290.105	0.14747	192.012	0.10332
3227.1	1	704.36	0.99964	367.856	0.94567	2159.06	1.00671e-05	290.523	0.14707	192.288	0.10298
3231.74	1	705.372	0.99964	368.384	0.9459	2162.17	9.902e-06	290.94	0.14666	192.565	0.10265
3236.37	1	706.384	0.99964	368.913	0.94613	2165.27	9.73965e-06	291.357	0.14626	192.841	0.10231
3241.01	1	707.396	0.99965	369.441	0.94635	2168.37	9.57996e-06	291.775	0.14586	193.117	0.10198
3245.65	1	708.408	0.99965	369.97	0.94658	2171.47	9.42288e-06	292.192	0.14545	193.393	0.10165
3250.28	1	709.42	0.99966	370.498	0.9468	2174.57	9.26838e-06	292.61	0.14505	193.67	0.10131
3254.92	1	710.432	0.99966	371.027	0.94702	2177.68	9.11642e-06	293.027	0.14466	193.946	0.10098
3259.56	1	711.444	0.99966	371.556	0.94724	2180.78	8.96695e-06	293.444	0.14426	194.222	0.10066
3264.19	1	712.456	0.99967	372.084	0.94746	2183.88	8.81992e-06	293.862	0.14386	194.499	0.10033
3268.83	1	713.468	0.99967	372.613	0.94768	2186.98	8.67531e-06	294.279	0.14347	194.775	0.1
3273.47	1	714.48	0.99968	373.141	0.9479	2190.08	8.53307e-06	294.697	0.14307	195.051	0.09967
3278.1	1	715.492	0.99968	373.67	0.94812	2193.19	8.39316e-06	295.114	0.14268	195.327	0.09935
3282.74	1	716.505	0.99968	374.198	0.94833	2196.29	8.25555e-06	295.532	0.14228	195.604	0.09902
3287.38	1	717.517	0.99969	374.727	0.94855	2199.39	8.12019e-06	295.949	0.14189	195.88	0.0987
3292.01	1	718.529	0.99969	375.255	0.94876	2202.49	7.98705e-06	296.366	0.1415	196.156	0.09838
3296.65	1	719.541	0.99969	375.784	0.94898	2205.59	7.85609e-06	296.784	0.14111	196.432	0.09806
3301.29	1	720.553	0.9997	376.312	0.94919	2208.7	7.72729e-06	297.201	0.14073	196.709	0.09774
3305.92	1	721.565	0.9997	376.841	0.9494	2211.8	7.60059e-06	297.619	0.14034	196.985	0.09742
3310.56	1	722.577	0.9997	377.369	0.94962	2214.9	7.47597e-06	298.036	0.13995	197.261	0.0971
3315.2	1	723.589	0.99971	377.898	0.94983	2218	7.35339e-06	298.453	0.13957	197.538	0.09679
3319.83	1	724.601	0.99971	378.426	0.95004	2221.11	7.23283e-06	298.871	0.13918	197.814	0.09647
3324.47	1	725.613	0.99971	378.955	0.95024	2224.21	7.11424e-06	299.288	0.1388	198.09	0.09616
3329.11	1	726.625	0.99972	379.483	0.95045	2227.31	6.99759e-06	299.706	0.13842	198.366	0.09584
3333.74	1	727.637	0.99972	380.012	0.95066	2230.41	6.88286e-06	300.123	0.13804	198.643	0.09553
3338.38	1	728.649	0.99972	380.541	0.95086	2233.51	6.77001e-06	300.541	0.13766	198.919	0.09522
3343.02	1	729.661	0.99973	381.069	0.95107	2236.62	6.659e-06	300.958	0.13728	199.195	0.09491
3347.65	1	730.673	0.99973	381.598	0.95127	2239.72	6.54982e-06	301.375	0.1369	199.471	0.0946
3352.29	1	731.685	0.99973	382.126	0.95148	2242.82	6.44243e-06	301.793	0.13653	199.748	0.09429
3356.92	1	732.697	0.99974	382.655	0.95168	2245.92	6.3368e-06	302.21	0.13615	200.024	0.09398
3361.56	1	733.709	0.99974	383.183	0.95188	2249.02	6.2329e-06	302.628	0.13578	200.3	0.09368
3366.2	1	734.721	0.99974	383.712	0.95208	2252.13	6.13071e-06	303.045	0.1354	200.577	0.09337
3370.83	1	735.733	0.99974	384.24	0.95228	2255.23	6.03019e-06	303.462	0.13503	200.853	0.09307
3375.47	1	736.745	0.99975	384.769	0.95248	2258.33	5.93132e-06	303.88	0.13466	201.129	0.09276
3380.11	1	737.757	0.99975	385.297	0.95268	2261.43	5.83407e-06	304.297	0.13429	201.405	0.09246
3384.74	1	738.769	0.99975	385.826	0.95288	2264.53	5.73841e-06	304.715	0.13392	201.682	0.09216
3389.38	1	739.781	0.99976	386.354	0.95308	2267.64	5.64432e-06	305.132	0.13355	201.958	0.09186
3394.02	1	740.793	0.99976	386.883	0.95327	2270.74	5.55178e-06	305.55	0.13318	202.234	0.09156
3398.65	1	741.805	0.99976	387.411	0.95347	2273.84	5.46075e-06	305.967	0.13282	202.511	0.09126
3403.29	1	742.817	0.99976	387.94	0.95366	2276.94	5.37122e-06	306.384	0.13245	202.787	0.09096
3407.93	1	743.829	0.99977	388.468	0.95385	2280.05	5.28315e-06	306.802	0.13209	203.063	0.09067
3412.56	1	744.841	0.99977	388.997	0.95405	2283.15	5.19653e-06	307.219	0.13172	203.339	0.09037
3417.2	1	745.853	0.99977	389.526	0.95424	2286.25	5.11133e-06	307.637	0.13136	203.616	0.09008
3421.84	1	746.865	0.99977	390.054	0.95443	2289.35	5.02752e-06	308.054	0.131	203.892	0.08978
3426.47	1	747.877	0.99978	390.583	0.95462	2292.45	4.94509e-06	308.471	0.13064	204.168	0.08949
3431.11	1	748.889	0.99978	391.111	0.95481	2295.56	4.86401e-06	308.889	0.13028	204.444	0.0892
3435.75	1	749.901	0.99978	391.64	0.955	2298.66	4.78426e-06	309.306	0.12992	204.721	0.08891
3440.38	1	750.913	0.99978	392.168	0.95519	2301.76	4.70581e-06	309.724	0.12957	204.997	0.08862
3445.02	1	751.925	0.99979	392.697	0.95537	2304.86	4.62866e-06	310.141	0.12921	205.273	0.08833
3449.66	1	752.937	0.99979	393.225	0.95556	2307.96	4.55277e-06	310.559	0.12885	205.55	0.08804
3454.29	1	753.949	0.99979	393.754	0.95575	2311.07	4.47812e-06	310.976	0.1285	205.826	0.08775
3458.93	1	754.961	0.99979	394.282	0.95593	2314.17	4.4047e-06	311.393	0.12815	206.102	0.08747
3463.57	1	755.973	0.9998	394.811	0.95611	2317.27	4.33248e-06	311.811	0.12779	206.378	0.08718
3468.2	1	756.985	0.9998	395.339	0.9563	2320.37	4.26144e-06	312.228	0.12744	206.655	0.0869
3472.84	1	757.997	0.9998	395.868	0.95648	2323.47	4.19157e-06	312.646	0.12709	206.931	0.08661
3477.48	1	759.009	0.9998	396.396	0.95666	2326.58	4.12284e-06	313.063	0.12674	207.207	0.08633
3482.11	1	760.021	0.99981	396.925	0.95684	2329.68	4.05525e-06	313.48	0.12639	207.483	0.08605
3486.75	1	761.033	0.99981	397.453	0.95702	2332.78	3.98876e-06	313.898	0.12605	207.76	0.08577
3491.39	1	762.045	0.99981	397.982	0.9572	2335.88	3.92336e-06	314.315	0.1257	208.036	0.08549
3496.02	1	763.057	0.99981	398.511	0.95738	2338.98	3.85903e-06	314.733	0.12535	208.312	0.08521
3500.66	1	764.069	0.99981	399.039	0.95756	2342.09	3.79576e-06	315.15	0.12501	208.589	0.08493
3505.3	1	765.081	0.99982	399.568	0.95774	2345.19	3.73352e-06	315.568	0.12467	208.865	0.08466
3509.93	1	766.093	0.99982	400.096	0.95791	2348.29	3.67231e-06	315.985	0.12432	209.141	0.08438
3514.57	1	767.105	0.99982	400.625	0.95809	2351.39	3.61209e-06	316.402	0.12398	209.417	0.0841
3519.21	1	768.117	0.99982	401.153	0.95826	2354.5	3.55287e-06	316.82	0.12364	209.694	0.08383
3523.84	1	769.129	0.99982	401.682	0.95844	2357.6	3.49462e-06	317.237	0.1233	209.97	0.08356
3528.48	1	770.141	0.99983	402.21	0.95861	2360.7	3.43732e-06	317.655	0.12296	210.246	0.08328
3533.12	1	771.153	0.99983	402.739	0.95878	2363.8	3.38096e-06	318.072	0.12262	210.523	0.08301
3537.75	1	772.165	0.99983	403.267	0.95896	2366.9	3.32553e-06	318.489	0.12228	210.799	0.08274
3542.39	1	773.177	0.99983	403.796	0.95913	2370.01	3.271e-06	318.907	0.12195	211.075	0.08247
3547.03	1	774.189	0.99983	404.324	0.9593	2373.11	3.21737e-06	319.324	0.12161	211.351	0.0822
3551.66	1	775.201	0.99984	404.853	0.95947	2376.21	3.16462e-06	319.742	0.12128	211.628	0.08194
3556.3	1	776.213	0.99984	405.381	0.95964	2379.31	3.11273e-06	320.159	0.12094	211.904	0.08167
3560.94	1	777.225	0.99984	405.91	0.95981	2382.41	3.06169e-06	320.577	0.12061	212.18	0.0814
3565.57	1	778.237	0.99984	406.438	0.95997	2385.52	3.01149e-06	320.994	0.12028	212.456	0.08114
3570.21	1	779.249	0.99984	406.967	0.96014	2388.62	2.96212e-06	321.411	0.11995	212.733	0.08087
3574.85	1	780.261	0.99984	407.495	0.96031	2391.72	2.91355e-06	321.829	0.11962	213.009	0.08061
3579.48	1	781.273	0.99985	408.024	0.96047	2394.82	2.86578e-06	322.246	0.11929	213.285	0.08035
3584.12	1	782.285	0.99985	408.553	0.96064	2397.92	2.81879e-06	322.664	0.11896	213.562	0.08008
3588.76	1	783.297	0.99985	409.081	0.9608	2401.03	2.77257e-06	323.081	0.11864	213.838	0.07982
3593.39	1	784.309	0.99985	409.61	0.96097	2404.13	2.72712e-06	323.498	0.11831	214.114	0.07956
3598.03	1	785.321	0.99985	410.138	0.96113	2407.23	2.6824e-06	323.916	0.11798	214.39	0.0793
3602.67	1	786.333	0.99986	410.667	0.96129	2410.33	2.63842e-06	324.333	0.11766	214.667	0.07904
3607.3	1	787.345	0.99986	411.195	0.96145	2413.44	2.59516e-06	324.751	0.11734	214.943	0.07879
3611.94	1	788.357	0.99986	411.724	0.96162	2416.54	2.55261e-06	325.168	0.11701	215.219	0.07853
3616.58	1	789.369	0.99986	412.252	0.96178	2419.64	2.51076e-06	325.586	0.11669	215.495	0.07827
3621.21	1	790.381	0.99986	412.781	0.96194	2422.74	2.46959e-06	326.003	0.11637	215.772	0.07802
3625.85	1	791.393	0.99986	413.309	0.96209	2425.84	2.4291e-06	326.42	0.11605	216.048	0.07776
3630.49	1	792.405	0.99986	413.838	0.96225	2428.95	2.38927e-06	326.838	0.11573	216.324	0.07751
3635.12	1	793.417	0.99987	414.366	0.96241	2432.05	2.3501e-06	327.255	0.11541	216.601	0.07726
3639.76	1	794.429	0.99987	414.895	0.96257	2435.15	2.31157e-06	327.673	0.1151	216.877	0.07701
3644.4	1	795.441	0.99987	415.423	0.96272	2438.25	2.27366e-06	328.09	0.11478	217.153	0.07675
3649.03	1	796.453	0.99987	415.952	0.96288	2441.35	2.23639e-06	328.508	0.11446	217.429	0.0765
3653.67	1	797.465	0.99987	416.48	0.96303	2444.46	2.19972e-06	328.925	0.11415	217.706	0.07625
3658.31	1	798.477	0.99987	417.009	0.96319	2447.56	2.16365e-06	329.342	0.11383	217.982	0.07601
3662.94	1	799.489	0.99988	417.538	0.96334	2450.66	2.12818e-06	329.76	0.11352	218.258	0.07576
3667.58	1	800.501	0.99988	418.066	0.9635	2453.76	2.09328e-06	330.177	0.11321	218.535	0.07551
3672.22	1	801.514	0.99988	418.595	0.96365	2456.86	2.05896e-06	330.595	0.1129	218.811	0.07527
3676.85	1	802.526	0.99988	419.123	0.9638	2459.97	2.0252e-06	331.012	0.11259	219.087	0.07502
3681.49	1	803.538	0.99988	419.652	0.96395	2463.07	1.992e-06	331.429	0.11228	219.363	0.07478
3686.13	1	804.55	0.99988	420.18	0.9641	2466.17	1.95934e-06	331.847	0.11197	219.64	0.07453
3690.76	1	805.562	0.99988	420.709	0.96425	2469.27	1.92721e-06	332.264	0.11166	219.916	0.07429
3695.4	1	806.574	0.99988	421.237	0.9644	2472.38	1.89561e-06	332.682	0.11135	220.192	0.07405
3700.04	1	807.586	0.99989	421.766	0.96455	2475.48	1.86453e-06	333.099	0.11105	220.468	0.0738
3704.67	1	808.598	0.99989	422.294	0.9647	2478.58	1.83396e-06	333.517	0.11074	220.745	0.07356
3709.31	1	809.61	0.99989	422.823	0.96484	2481.68	1.80389e-06	333.934	0.11044	221.021	0.07332
3713.95	1	810.622	0.99989	423.351	0.96499	2484.78	1.77431e-06	334.351	0.11013	221.297	0.07309
3718.58	1	811.634	0.99989	423.88	0.96514	2487.89	1.74522e-06	334.769	0.10983	221.574	0.07285
3723.22	1	812.646	0.99989	424.408	0.96528	2490.99	1.71661e-06	335.186	0.10953	221.85	0.07261
3727.86	1	813.658	0.99989	424.937	0.96543	2494.09	1.68846e-06	335.604	0.10923	222.126	0.07237
3732.49	1	814.67	0.99989	425.465	0.96557	2497.19	1.66078e-06	336.021	0.10893	222.402	0.07214
3737.13	1	815.682	0.9999	425.994	0.96572	2500.29	1.63355e-06	336.438	0.10863	222.679	0.0719
3741.77	1	816.694	0.9999	426.523	0.96586	2503.4	1.60676e-06	336.856	0.10833	222.955	0.07167
3746.4	1	817.706	0.9999	427.051	0.966	2506.5	1.58042e-06	337.273	0.10803	223.231	0.07143
3751.04	1	818.718	0.9999	427.58	0.96614	2509.6	1.55451e-06	337.691	0.10773	223.508	0.0712
3755.68	1	819.73	0.9999	428.108	0.96629	2512.7	1.52902e-06	338.108	0.10744	223.784	0.07097
3760.31	1	820.742	0.9999	428.637	0.96643	2515.8	1.50395e-06	338.526	0.10714	224.06	0.07074
3764.95	1	821.754	0.9999	429.165	0.96657	2518.91	1.47929e-06	338.943	0.10685	224.336	0.07051
3769.59	1	822.766	0.9999	429.694	0.96671	2522.01	1.45504e-06	339.36	0.10655	224.613	0.07028
3774.22	1	823.778	0.9999	430.222	0.96685	2525.11	1.43118e-06	339.778	0.10626	224.889	0.07005
3778.86	1	824.79	0.99991	430.751	0.96698	2528.21	1.40771e-06	340.195	0.10597	225.165	0.06982
3783.5	1	825.802	0.99991	431.279	0.96712	2531.32	1.38463e-06	340.613	0.10568	225.441	0.06959
3788.13	1	826.814	0.99991	431.808	0.96726	2534.42	1.36193e-06	341.03	0.10539	225.718	0.06936
3792.77	1	827.826	0.99991	432.336	0.9674	2537.52	1.3396e-06	341.447	0.1051	225.994	0.06914
3797.41	1	828.838	0.99991	432.865	0.96753	2540.62	1.31763e-06	341.865	0.10481	226.27	0.06891
3802.04	1	829.85	0.99991	433.393	0.96767	2543.72	1.29603e-06	342.282	0.10452	226.547	0.06869
3806.68	1	830.862	0.99991	433.922	0.9678	2546.83	1.27478e-06	342.7	0.10423	226.823	0.06846
3811.32	1	831.874	0.99991	434.45	0.96794	2549.93	1.25388e-06	343.117	0.10394	227.099	0.06824
3815.95	1	832.886	0.99991	434.979	0.96807	2553.03	1.23332e-06	343.535	0.10366	227.375	0.06802
3820.59	1	833.898	0.99992	435.508	0.9682	2556.13	1.2131e-06	343.952	0.10337	227.652	0.0678
3825.23	1	834.91	0.99992	436.036	0.96834	2559.23	1.19321e-06	344.369	0.10309	227.928	0.06757
3829.86	1	835.922	0.99992	436.565	0.96847	2562.34	1.17365e-06	344.787	0.10281	228.204	0.06735
3834.5	1	836.934	0.99992	437.093	0.9686	2565.44	1.1544e-06	345.204	0.10252	228.48	0.06713
3839.14	1	837.946	0.99992	437.622	0.96873	2568.54	1.13547e-06	345.622	0.10224	228.757	0.06692
3843.77	1	838.958	0.99992	438.15	0.96886	2571.64	1.11686e-06	346.039	0.10196	229.033	0.0667
3848.41	1	839.97	0.99992	438.679	0.96899	2574.74	1.09855e-06	346.456	0.10168	229.309	0.06648
3853.05	1	840.982	0.99992	439.207	0.96912	2577.85	1.08053e-06	346.874	0.1014	229.586	0.06626
3857.68	1	841.994	0.99992	439.736	0.96925	2580.95	1.06282e-06	347.291	0.10112	229.862	0.06605
3862.32	1	843.006	0.99992	440.264	0.96938	2584.05	1.04539e-06	347.709	0.10084	230.138	0.06583
3866.95	1	844.018	0.99992	440.793	0.96951	2587.15	1.02825e-06	348.126	0.10057	230.414	0.06562
3871.59	1	845.03	0.99993	441.321	0.96963	2590.26	1.01139e-06	348.544	0.10029	230.691	0.0654
3876.23	1	846.042	0.99993	441.85	0.96976	2593.36	9.94809e-07	348.961	0.10001	230.967	0.06519
3880.86	1	847.054	0.99993	442.378	0.96989	2596.46	9.78498e-07	349.378	0.09974	231.243	0.06498
3885.5	1	848.066	0.99993	442.907	0.97001	2599.56	9.62454e-07	349.796	0.09946	231.52	0.06477
3890.14	1	849.078	0.99993	443.435	0.97014	2602.66	9.46674e-07	350.213	0.09919	231.796	0.06455
3894.77	1	850.09	0.99993	443.964	0.97026	2605.77	9.31152e-07	350.631	0.09892	232.072	0.06434
3899.41	1	851.102	0.99993	444.492	0.97039	2608.87	9.15885e-07	351.048	0.09865	232.348	0.06413
3904.05	1	852.114	0.99993	445.021	0.97051	2611.97	9.00868e-07	351.465	0.09837	232.625	0.06393
3908.68	1	853.126	0.99993	445.55	0.97063	2615.07	8.86097e-07	351.883	0.0981	232.901	0.06372
3913.32	1	854.138	0.99993	446.078	0.97076	2618.17	8.71569e-07	352.3	0.09783	233.177	0.06351
3917.96	1	855.15	0.99993	446.607	0.97088	2621.28	8.57278e-07	352.718	0.09756	233.453	0.0633
3922.59	1	856.162	0.99993	447.135	0.971	2624.38	8.43222e-07	353.135	0.0973	233.73	0.0631
3927.23	1	857.174	0.99993	447.664	0.97112	2627.48	8.29397e-07	353.553	0.09703	234.006	0.06289
3931.87	1	858.186	0.99994	448.192	0.97124	2630.58	8.15798e-07	353.97	0.09676	234.282	0.06268
3936.5	1	859.198	0.99994	448.721	0.97136	2633.68	8.02422e-07	354.387	0.0965	234.559	0.06248
3941.14	1	860.21	0.99994	449.249	0.97148	2636.79	7.89266e-07	354.805	0.09623	234.835	0.06228
3945.78	1	861.222	0.99994	449.778	0.9716	2639.89	7.76325e-07	355.222	0.09597	235.111	0.06207
3950.41	1	862.234	0.99994	450.306	0.97172	2642.99	7.63596e-07	355.64	0.0957	235.387	0.06187
3955.05	1	863.246	0.99994	450.835	0.97184	2646.09	7.51076e-07	356.057	0.09544	235.664	0.06167
3959.69	1	864.258	0.99994	451.363	0.97196	2649.2	7.38761e-07	356.474	0.09518	235.94	0.06147
3964.32	1	865.27	0.99994	451.892	0.97207	2652.3	7.26649e-07	356.892	0.09491	236.216	0.06127
3968.96	1	866.282	0.99994	452.42	0.97219	2655.4	7.14735e-07	357.309	0.09465	236.492	0.06107
3973.6	1	867.294	0.99994	452.949	0.97231	2658.5	7.03016e-07	357.727	0.09439	236.769	0.06087
3978.23	1	868.306	0.99994	453.477	0.97242	2661.6	6.91489e-07	358.144	0.09413	237.045	0.06067
3982.87	1	869.318	0.99994	454.006	0.97254	2664.71	6.80151e-07	358.562	0.09387	237.321	0.06047
3987.51	1	870.33	0.99994	454.535	0.97265	2667.81	6.69e-07	358.979	0.09362	237.598	0.06028
3992.14	1	871.342	0.99994	455.063	0.97277	2670.91	6.58031e-07	359.396	0.09336	237.874	0.06008
3996.78	1	872.354	0.99994	455.592	0.97288	2674.01	6.47241e-07	359.814	0.0931	238.15	0.05988
4001.42	1	873.366	0.99995	456.12	0.97299	2677.11	6.36629e-07	360.231	0.09285	238.426	0.05969
4006.05	1	874.378	0.99995	456.649	0.9731	2680.22	6.26191e-07	360.649	0.09259	238.703	0.05949
4010.69	1	875.39	0.99995	457.177	0.97322	2683.32	6.15924e-07	361.066	0.09234	238.979	0.0593
4015.33	1	876.402	0.99995	457.706	0.97333	2686.42	6.05825e-07	361.483	0.09208	239.255	0.05911
4019.96	1	877.414	0.99995	458.234	0.97344	2689.52	5.95892e-07	361.901	0.09183	239.532	0.05891
4024.6	1	878.426	0.99995	458.763	0.97355	2692.62	5.86122e-07	362.318	0.09158	239.808	0.05872
4029.24	1	879.438	0.99995	459.291	0.97366	2695.73	5.76512e-07	362.736	0.09132	240.084	0.05853
4033.87	1	880.45	0.99995	459.82	0.97377	2698.83	5.67059e-07	363.153	0.09107	240.36	0.05834
4038.51	1	881.462	0.99995	460.348	0.97388	2701.93	5.57762e-07	363.571	0.09082	240.637	0.05815
4043.15	1	882.474	0.99995	460.877	0.97399	2705.03	5.48617e-07	363.988	0.09057	240.913	0.05796
4047.78	1	883.486	0.99995	461.405	0.9741	2708.14	5.39621e-07	364.405	0.09032	241.189	0.05777
4052.42	1	884.499	0.99995	461.934	0.97421	2711.24	5.30774e-07	364.823	0.09008	241.465	0.05758
4057.06	1	885.511	0.99995	462.462	0.97432	2714.34	5.22071e-07	365.24	0.08983	241.742	0.05739
4061.69	1	886.523	0.99995	462.991	0.97442	2717.44	5.13511e-07	365.658	0.08958	242.018	0.05721
4066.33	1	887.535	0.99995	463.52	0.97453	2720.54	5.05092e-07	366.075	0.08933	242.294	0.05702
4070.97	1	888.547	0.99995	464.048	0.97464	2723.65	4.9681e-07	366.492	0.08909	242.571	0.05683
4075.6	1	889.559	0.99995	464.577	0.97474	2726.75	4.88665e-07	366.91	0.08884	242.847	0.05665
4080.24	1	890.571	0.99996	465.105	0.97485	2729.85	4.80652e-07	367.327	0.0886	243.123	0.05646
4084.88	1	891.583	0.99996	465.634	0.97495	2732.95	4.72772e-07	367.745	0.08836	243.399	0.05628
4089.51	1	892.595	0.99996	466.162	0.97506	2736.05	4.6502e-07	368.162	0.08811	243.676	0.0561
4094.15	1	893.607	0.99996	466.691	0.97516	2739.16	4.57395e-07	368.58	0.08787	243.952	0.05591
4098.79	1	894.619	0.99996	467.219	0.97526	2742.26	4.49896e-07	368.997	0.08763	244.228	0.05573
4103.42	1	895.631	0.99996	467.748	0.97537	2745.36	4.42519e-07	369.414	0.08739	244.505	0.05555
4108.06	1	896.643	0.99996	468.276	0.97547	2748.46	4.35264e-07	369.832	0.08715	244.781	0.05537
4112.7	1	897.655	0.99996	468.805	0.97557	2751.56	4.28127e-07	370.249	0.08691	245.057	0.05519
4117.33	1	898.667	0.99996	469.333	0.97568	2754.67	4.21108e-07	370.667	0.08667	245.333	0.05501
4121.97	1	899.679	0.99996	469.862	0.97578	2757.77	4.14203e-07	371.084	0.08643	245.61	0.05483
4126.61	1	900.691	0.99996	470.39	0.97588	2760.87	4.07412e-07	371.502	0.08619	245.886	0.05465
4131.24	1	901.703	0.99996	470.919	0.97598	2763.97	4.00732e-07	371.919	0.08595	246.162	0.05447
4135.88	1	902.715	0.99996	471.447	0.97608	2767.08	3.94162e-07	372.336	0.08572	246.438	0.05429
4140.52	1	903.727	0.99996	471.976	0.97618	2770.18	3.87699e-07	372.754	0.08548	246.715	0.05412
4145.15	1	904.739	0.99996	472.505	0.97628	2773.28	3.81342e-07	373.171	0.08525	246.991	0.05394
4149.79	1	905.751	0.99996	473.033	0.97638	2776.38	3.7509e-07	373.589	0.08501	247.267	0.05376
4154.43	1	906.763	0.99996	473.562	0.97648	2779.48	3.6894e-07	374.006	0.08478	247.544	0.05359
4159.06	1	907.775	0.99996	474.09	0.97657	2782.59	3.6289e-07	374.423	0.08455	247.82	0.05341
4163.7	1	908.787	0.99996	474.619	0.97667	2785.69	3.5694e-07	374.841	0.08431	248.096	0.05324
4168.34	1	909.799	0.99996	475.147	0.97677	2788.79	3.51088e-07	375.258	0.08408	248.372	0.05307
4172.97	1	910.811	0.99996	475.676	0.97687	2791.89	3.45332e-07	375.676	0.08385	248.649	0.05289
4177.61	1	911.823	0.99996	476.204	0.97696	2794.99	3.3967e-07	376.093	0.08362	248.925	0.05272
4182.25	1	912.835	0.99997	476.733	0.97706	2798.1	3.341e-07	376.511	0.08339	249.201	0.05255
4186.88	1	913.847	0.99997	477.261	0.97716	2801.2	3.28622e-07	376.928	0.08316	249.477	0.05238
4191.52	1	914.859	0.99997	477.79	0.97725	2804.3	3.23234e-07	377.345	0.08293	249.754	0.05221
4196.16	1	915.871	0.99997	478.318	0.97735	2807.4	3.17934e-07	377.763	0.0827	250.03	0.05204
4200.79	1	916.883	0.99997	478.847	0.97744	2810.5	3.12722e-07	378.18	0.08248	250.306	0.05187
4205.43	1	917.895	0.99997	479.375	0.97753	2813.61	3.07594e-07	378.598	0.08225	250.583	0.0517
4210.07	1	918.907	0.99997	479.904	0.97763	2816.71	3.02551e-07	379.015	0.08202	250.859	0.05153
4214.7	1	919.919	0.99997	480.432	0.97772	2819.81	2.9759e-07	379.432	0.0818	251.135	0.05136
4219.34	1	920.931	0.99997	480.961	0.97781	2822.91	2.92711e-07	379.85	0.08157	251.411	0.05119
4223.98	1	921.943	0.99997	481.489	0.97791	2826.02	2.87912e-07	380.267	0.08135	251.688	0.05103
4228.61	1	922.955	0.99997	482.018	0.978	2829.12	2.83191e-07	380.685	0.08112	251.964	0.05086
4233.25	1	923.967	0.99997	482.547	0.97809	2832.22	2.78548e-07	381.102	0.0809	252.24	0.05069
4237.89	1	924.979	0.99997	483.075	0.97818	2835.32	2.73981e-07	381.52	0.08068	252.517	0.05053
4242.52	1	925.991	0.99997	483.604	0.97827	2838.42	2.69489e-07	381.937	0.08046	252.793	0.05036
4247.16	1	927.003	0.99997	484.132	0.97836	2841.53	2.6507e-07	382.354	0.08024	253.069	0.0502
4251.8	1	928.015	0.99997	484.661	0.97846	2844.63	2.60724e-07	382.772	0.08002	253.345	0.05004
4256.43	1	929.027	0.99997	485.189	0.97855	2847.73	2.56449e-07	383.189	0.0798	253.622	0.04987
4261.07	1	930.039	0.99997	485.718	0.97863	2850.83	2.52244e-07	383.607	0.07958	253.898	0.04971
4265.71	1	931.051	0.99997	486.246	0.97872	2853.93	2.48108e-07	384.024	0.07936	254.174	0.04955
4270.34	1	932.063	0.99997	486.775	0.97881	2857.04	2.4404e-07	384.441	0.07914	254.45	0.04939
4274.98	1	933.075	0.99997	487.303	0.9789	2860.14	2.40039e-07	384.859	0.07892	254.727	0.04923
4279.62	1	934.087	0.99997	487.832	0.97899	2863.24	2.36103e-07	385.276	0.0787	255.003	0.04907
4284.25	1	935.099	0.99997	488.36	0.97908	2866.34	2.32232e-07	385.694	0.07849	255.279	0.04891
4288.89	1	936.111	0.99997	488.889	0.97916	2869.44	2.28425e-07	386.111	0.07827	255.556	0.04875
4293.53	1	937.123	0.99997	489.417	0.97925	2872.55	2.24679e-07	386.529	0.07806	255.832	0.04859
4298.16	1	938.135	0.99997	489.946	0.97934	2875.65	2.20995e-07	386.946	0.07784	256.108	0.04843
4302.8	1	939.147	0.99997	490.474	0.97942	2878.75	2.17372e-07	387.363	0.07763	256.384	0.04827
4307.44	1	940.159	0.99997	491.003	0.97951	2881.85	2.13808e-07	387.781	0.07741	256.661	0.04811
4312.07	1	941.171	0.99997	491.532	0.9796	2884.95	2.10302e-07	388.198	0.0772	256.937	0.04796
4316.71	1	942.183	0.99997	492.06	0.97968	2888.06	2.06854e-07	388.616	0.07699	257.213	0.0478
4321.35	1	943.195	0.99998	492.589	0.97977	2891.16	2.03463e-07	389.033	0.07678	257.489	0.04764
4325.98	1	944.207	0.99998	493.117	0.97985	2894.26	2.00127e-07	389.45	0.07657	257.766	0.04749
4330.62	1	945.219	0.99998	493.646	0.97993	2897.36	1.96845e-07	389.868	0.07636	258.042	0.04733
4335.26	1	946.231	0.99998	494.174	0.98002	2900.47	1.93618e-07	390.285	0.07615	258.318	0.04718
4339.89	1	947.243	0.99998	494.703	0.9801	2903.57	1.90443e-07	390.703	0.07594	258.595	0.04703
4344.53	1	948.255	0.99998	495.231	0.98019	2906.67	1.87321e-07	391.12	0.07573	258.871	0.04687
4349.17	1	949.267	0.99998	495.76	0.98027	2909.77	1.84249e-07	391.538	0.07552	259.147	0.04672
4353.8	1	950.279	0.99998	496.288	0.98035	2912.87	1.81229e-07	391.955	0.07531	259.423	0.04657
4358.44	1	951.291	0.99998	496.817	0.98043	2915.98	1.78257e-07	392.372	0.0751	259.7	0.04642
4363.08	1	952.303	0.99998	497.345	0.98051	2919.08	1.75334e-07	392.79	0.0749	259.976	0.04626
4367.71	1	953.315	0.99998	497.874	0.9806	2922.18	1.7246e-07	393.207	0.07469	260.252	0.04611
4372.35	1	954.327	0.99998	498.402	0.98068	2925.28	1.69632e-07	393.625	0.07449	260.529	0.04596
4376.98	1	955.339	0.99998	498.931	0.98076	2928.38	1.66851e-07	394.042	0.07428	260.805	0.04581
4381.62	1	956.351	0.99998	499.459	0.98084	2931.49	1.64115e-07	394.459	0.07408	261.081	0.04566
4386.26	1	957.363	0.99998	499.988	0.98092	2934.59	1.61424e-07	394.877	0.07387	261.357	0.04551
4390.89	1	958.375	0.99998	500.517	0.981	2937.69	1.58777e-07	395.294	0.07367	261.634	0.04537
4395.53	1	959.387	0.99998	501.045	0.98108	2940.79	1.56174e-07	395.712	0.07347	261.91	0.04522
4400.17	1	960.399	0.99998	501.574	0.98116	2943.89	1.53613e-07	396.129	0.07326	262.186	0.04507
4404.8	1	961.411	0.99998	502.102	0.98123	2947	1.51095e-07	396.547	0.07306	262.462	0.04492
4409.44	1	962.423	0.99998	502.631	0.98131	2950.1	1.48617e-07	396.964	0.07286	262.739	0.04478
4414.08	1	963.435	0.99998	503.159	0.98139	2953.2	1.46181e-07	397.381	0.07266	263.015	0.04463
4418.71	1	964.447	0.99998	503.688	0.98147	2956.3	1.43784e-07	397.799	0.07246	263.291	0.04449
4423.35	1	965.459	0.99998	504.216	0.98155	2959.41	1.41426e-07	398.216	0.07226	263.568	0.04434
4427.99	1	966.471	0.99998	504.745	0.98162	2962.51	1.39108e-07	398.634	0.07206	263.844	0.0442
4432.62	1	967.483	0.99998	505.273	0.9817	2965.61	1.36827e-07	399.051	0.07187	264.12	0.04405
4437.26	1	968.495	0.99998	505.802	0.98178	2968.71	1.34583e-07	399.468	0.07167	264.396	0.04391
4441.9	1	969.508	0.99998	506.33	0.98185	2971.81	1.32377e-07	399.886	0.07147	264.673	0.04377
4446.53	1	970.52	0.99998	506.859	0.98193	2974.92	1.30206e-07	400.303	0.07127	264.949	0.04362
4451.17	1	971.532	0.99998	507.387	0.982	2978.02	1.28071e-07	400.721	0.07108	265.225	0.04348
4455.81	1	972.544	0.99998	507.916	0.98208	2981.12	1.25972e-07	401.138	0.07088	265.502	0.04334
4460.44	1	973.556	0.99998	508.444	0.98215	2984.22	1.23906e-07	401.556	0.07069	265.778	0.0432
4465.08	1	974.568	0.99998	508.973	0.98223	2987.32	1.21875e-07	401.973	0.07049	266.054	0.04306
4469.72	1	975.58	0.99998	509.502	0.9823	2990.43	1.19876e-07	402.39	0.0703	266.33	0.04292
4474.35	1	976.592	0.99998	510.03	0.98238	2993.53	1.17911e-07	402.808	0.07011	266.607	0.04278
4478.99	1	977.604	0.99998	510.559	0.98245	2996.63	1.15977e-07	403.225	0.06991	266.883	0.04264
4483.63	1	978.616	0.99998	511.087	0.98252	2999.73	1.14076e-07	403.643	0.06972	267.159	0.0425
4488.26	1	979.628	0.99998	511.616	0.9826	3002.83	1.12206e-07	404.06	0.06953	267.435	0.04236
4492.9	1	980.64	0.99998	512.144	0.98267	3005.94	1.10366e-07	404.477	0.06934	267.712	0.04222
4497.54	1	981.652	0.99998	512.673	0.98274	3009.04	1.08556e-07	404.895	0.06915	267.988	0.04208
4502.17	1	982.664	0.99998	513.201	0.98281	3012.14	1.06776e-07	405.312	0.06896	268.264	0.04195
4506.81	1	983.676	0.99998	513.73	0.98288	3015.24	1.05026e-07	405.73	0.06877	268.541	0.04181
4511.45	1	984.688	0.99998	514.258	0.98296	3018.35	1.03304e-07	406.147	0.06858	268.817	0.04167
4516.08	1	985.7	0.99998	514.787	0.98303	3021.45	1.0161e-07	406.565	0.06839	269.093	0.04154
4520.72	1	986.712	0.99998	515.315	0.9831	3024.55	9.99438e-08	406.982	0.0682	269.369	0.0414
4525.36	1	987.724	0.99998	515.844	0.98317	3027.65	9.83051e-08	407.399	0.06801	269.646	0.04127
4529.99	1	988.736	0.99999	516.372	0.98324	3030.75	9.66933e-08	407.817	0.06783	269.922	0.04113
4534.63	1	989.748	0.99999	516.901	0.98331	3033.86	9.51079e-08	408.234	0.06764	270.198	0.041
4539.27	1	990.76	0.99999	517.429	0.98338	3036.96	9.35485e-08	408.652	0.06745	270.474	0.04086
4543.9	1	991.772	0.99999	517.958	0.98345	3040.06	9.20147e-08	409.069	0.06727	270.751	0.04073
4548.54	1	992.784	0.99999	518.486	0.98352	3043.16	9.0506e-08	409.486	0.06708	271.027	0.0406
4553.18	1	993.796	0.99999	519.015	0.98359	3046.26	8.90221e-08	409.904	0.0669	271.303	0.04047
4557.81	1	994.808	0.99999	519.544	0.98365	3049.37	8.75625e-08	410.321	0.06672	271.58	0.04033
4562.45	1	995.82	0.99999	520.072	0.98372	3052.47	8.61268e-08	410.739	0.06653	271.856	0.0402
4567.09	1	996.832	0.99999	520.601	0.98379	3055.57	8.47147e-08	411.156	0.06635	272.132	0.04007
4571.72	1	997.844	0.99999	521.129	0.98386	3058.67	8.33257e-08	411.574	0.06617	272.408	0.03994
4576.36	1	998.856	0.99999	521.658	0.98393	3061.77	8.19595e-08	411.991	0.06598	272.685	0.03981
4581	1	999.868	0.99999	522.186	0.98399	3064.88	8.06157e-08	412.408	0.0658	272.961	0.03968
4585.63	1	1000.88	0.99999	522.715	0.98406	3067.98	7.92939e-08	412.826	0.06562	273.237	0.03955
4590.27	1	1001.89	0.99999	523.243	0.98413	3071.08	7.79938e-08	413.243	0.06544	273.514	0.03942
4594.91	1	1002.9	0.99999	523.772	0.98419	3074.18	7.6715e-08	413.661	0.06526	273.79	0.03929
4599.54	1	1003.92	0.99999	524.3	0.98426	3077.29	7.54572e-08	414.078	0.06508	274.066	0.03917
4604.18	1	1004.93	0.99999	524.829	0.98432	3080.39	7.422e-08	414.495	0.0649	274.342	0.03904
4608.82	1	1005.94	0.99999	525.357	0.98439	3083.49	7.3003e-08	414.913	0.06472	274.619	0.03891
4613.45	1	1006.95	0.99999	525.886	0.98446	3086.59	7.18061e-08	415.33	0.06455	274.895	0.03878
4618.09	1	1007.96	0.99999	526.414	0.98452	3089.69	7.06287e-08	415.748	0.06437	275.171	0.03866
4622.73	1	1008.98	0.99999	526.943	0.98459	3092.8	6.94707e-08	416.165	0.06419	275.447	0.03853
4627.36	1	1009.99	0.99999	527.471	0.98465	3095.9	6.83317e-08	416.583	0.06402	275.724	0.03841
4632	1	1011	0.99999	528	0.98471	3099	6.72113e-08	417	0.06384	276	0.03828
