# Supplementary material for: Ultralow-temperature-driven water-based sorption refrigeration enabled by low-cost zeolite-like porous aluminophosphate
Source: Nat Commun. 2022 Jan 11;13:193. doi: 10.1038/s41467-021-27883-4 (PMC8752593; doi:10.1038/s41467-021-27883-4)
Supplement: Supplementary file 3 — Source Data [file 41467_2021_27883_MOESM3_ESM.zip › Source Data/Supplementary Information-Figure10.xls]

## Sheet: SI-Figure10
Calculated results from GCMC		Experimental results
P/P0	Water Uptake(gg-1)	P/P0	Water Uptake(gg-1)
0.01	0.01821	0.04205	0.00732
0.05	0.02121	0.06487	0.01035
0.1	0.04547	0.08569	0.01337
0.15	0.05976	0.10617	0.01652
0.2	0.08383	0.12683	0.02135
0.25	0.24812	0.14553	0.0312
0.3	0.25158	0.16422	0.25355
0.35	0.26208	0.18702	0.27108
0.4	0.27151	0.20647	0.27313
0.45	0.28212	0.23633	0.27666
0.5	0.29546	0.25531	0.27811
0.6	0.30737	0.27754	0.28162
0.7	0.31186	0.3	0.28269
0.8	0.31793	0.30456	0.28291
0.9	0.32379	0.40293	0.29057
1	0.32947	0.50261	0.29697
		0.60268	0.30319
		0.70563	0.30966
		0.80217	0.31521
		0.9	0.32332
		0.90189	0.32348
		0.99265	0.34194
