# Supplementary material for: Ultralow-temperature-driven water-based sorption refrigeration enabled by low-cost zeolite-like porous aluminophosphate
Source: Nat Commun. 2022 Jan 11;13:193. doi: 10.1038/s41467-021-27883-4 (PMC8752593; doi:10.1038/s41467-021-27883-4)
Supplement: Supplementary file 3 — Source Data [file 41467_2021_27883_MOESM3_ESM.zip › Source Data/Supplementary Information-Figure11.xls]

## Sheet: SI-Figure11
P/P0	-Qst(kJmol-1)
0.01	71.1894
0.05	40.7297
0.1	41.0465
0.15	40.663
0.2	39.8794
0.25	41.4049
0.3	42.6136
0.35	42.6803
0.4	45.0644
0.45	46.0897
0.5	46.2189
0.6	45.2145
0.7	45.8563
0.8	44.9602
0.9	45.6521
