# Supplementary material for: Ultralow-temperature-driven water-based sorption refrigeration enabled by low-cost zeolite-like porous aluminophosphate
Source: Nat Commun. 2022 Jan 11;13:193. doi: 10.1038/s41467-021-27883-4 (PMC8752593; doi:10.1038/s41467-021-27883-4)
Supplement: Supplementary file 3 — Source Data [file 41467_2021_27883_MOESM3_ESM.zip › Source Data/Supplementary Information-Figure12.xls]

## Sheet: SI-Figure12a
dried		fully hydrated
δAl(ppm)		δAl(ppm)
-442.216	-1726.03	-442.216	-1894.52
-441.229	-2628.7	-441.229	-2383.57
-440.242	-3040.87	-440.242	-2830.08
-439.255	-3616.45	-439.255	-3186.31
-438.268	-4371.43	-438.268	-3579.06
-437.281	-4634.43	-437.281	-4114.46
-436.294	-5604.56	-436.294	-4486.3
-435.308	-5493.49	-435.308	-4734.89
-434.321	-6338.98	-434.321	-4966.88
-433.334	-6343.83	-433.334	-5096.01
-432.347	-7025.6	-432.347	-5333.46
-431.36	-7337.02	-431.36	-5449.95
-430.373	-7260.11	-430.373	-5551.11
-429.386	-7994.55	-429.386	-5615.56
-428.399	-7038.65	-428.399	-5543.2
-427.413	-7562.26	-427.413	-5582.98
-426.426	-4726.82	-426.426	-5331.3
-425.439	-1283.01	-425.439	-5038.1
-424.452	5966.65	-424.452	-4952.98
-423.465	15974.1	-423.465	-4805.59
-422.478	28332.1	-422.478	-4660.99
-421.491	49013	-421.491	-4359.51
-420.504	50114.5	-420.504	-4091.5
-419.518	40595.8	-419.518	-3971.42
-418.531	30372.3	-418.531	-3826.6
-417.544	8803.47	-417.544	-3888.08
-416.557	-301.998	-416.557	-4009.15
-415.57	-2156.21	-415.57	-4085.22
-414.583	-4060.15	-414.583	-4375.26
-413.596	-3275.13	-413.596	-4768.98
-412.609	-4522.99	-412.609	-5112.11
-411.622	-3630.58	-411.622	-5470.86
-410.636	-3128.13	-410.636	-5850.36
-409.649	-1650.44	-409.649	-6063.87
-408.662	-989.364	-408.662	-6318.56
-407.675	-1506.84	-407.675	-6544.7
-406.688	-1420.64	-406.688	-6502.29
-405.701	-1396.88	-405.701	-6658.83
-404.714	-779.332	-404.714	-6779.36
-403.727	-1255.5	-403.727	-6769.74
-402.741	-1355.28	-402.741	-6836.73																				δ
-401.754	-2853.05	-401.754	-6854.01
-400.767	-3916.67	-400.767	-6922.77
-399.78	-4033.51	-399.78	-6862.42
-398.793	-4761.82	-398.793	-6853.23
-397.806	-5034.81	-397.806	-6831.09
-396.819	-6144.2	-396.819	-6793.18
-395.832	-6408.96	-395.832	-6843.2
-394.846	-6892.56	-394.846	-6661.7
-393.859	-7383.7	-393.859	-6608.97
-392.872	-7558.39	-392.872	-6525.29
-391.885	-7915.05	-391.885	-6296.22
-390.898	-7950.26	-390.898	-6101.44
-389.911	-8393.4	-389.911	-5752.41
-388.924	-8435.02	-388.924	-5476.06
-387.937	-8935.99	-387.937	-5165.84
-386.951	-9090.49	-386.951	-4761.1
-385.964	-9287.89	-385.964	-4269.18
-384.977	-9406.79	-384.977	-3520.57
-383.99	-9077.16	-383.99	-2822.19
-383.003	-9311.73	-383.003	-2283.15
-382.016	-9179.29	-382.016	-2139.52
-381.029	-9512.96	-381.029	-2728.75
-380.042	-9432.29	-380.042	-3469.03
-379.056	-9499.64	-379.056	-4147.04
-378.069	-9786.44	-378.069	-4909.81
-377.082	-9791.15	-377.082	-5537.47
-376.095	-10220	-376.095	-6160.68
-375.108	-10095.1	-375.108	-6659.8
-374.121	-10164.2	-374.121	-6974.69
-373.134	-10044.6	-373.134	-7270.7
-372.147	-10276.6	-372.147	-7591.28
-371.161	-10507.4	-371.161	-7906.21
-370.174	-10461	-370.174	-8081.09
-369.187	-10732.2	-369.187	-8260.46
-368.2	-10617.1	-368.2	-8562.27
-367.213	-10912.1	-367.213	-8891.33
-366.226	-10840.5	-366.226	-8819.81
-365.239	-10991	-365.239	-8767.86
-364.252	-11163.1	-364.252	-9027.71
-363.266	-11047.6	-363.266	-9051.12
-362.279	-11149.8	-362.279	-9178.03
-361.292	-11036.5	-361.292	-9232.58
-360.305	-11317.4	-360.305	-9215.45
-359.318	-11225.9	-359.318	-9311.71
-358.331	-11374.7	-358.331	-9298.55
-357.344	-11428.4	-357.344	-9368.49
-356.357	-11444.6	-356.357	-9308.53
-355.371	-11560.2	-355.371	-9388.45
-354.384	-11485.2	-354.384	-9515.01
-353.397	-11813.1	-353.397	-9409.59
-352.41	-11725	-352.41	-9359.75
-351.423	-12046.6	-351.423	-9333.11
-350.436	-11954.3	-350.436	-9456.22
-349.449	-11935.2	-349.449	-9529.49
-348.462	-11865.9	-348.462	-9524.02
-347.476	-11792.2	-347.476	-9523.97
-346.489	-12258.3	-346.489	-9452.13
-345.502	-11984.2	-345.502	-9469.13
-344.515	-12468.4	-344.515	-9406.88
-343.528	-12167	-343.528	-9316.26
-342.541	-12339.1	-342.541	-9318.98
-341.554	-12472.8	-341.554	-9319.79
-340.567	-12280	-340.567	-9327.98
-339.581	-12597.8	-339.581	-9222.2
-338.594	-11940.9	-338.594	-9127.03
-337.607	-12620.4	-337.607	-9042.71
-336.62	-11538.6	-336.62	-8758.06
-335.633	-11365.5	-335.633	-8559.03
-334.646	-9778.4	-334.646	-8354.5
-333.659	-5731.31	-333.659	-8177.64
-332.672	-263.982	-332.672	-8166.61
-331.686	9994	-331.686	-7889.55
-330.699	20163.2	-330.699	-7610.83
-329.712	41603	-329.712	-7441.58
-328.725	52687.1	-328.725	-7161.17
-327.738	41233.8	-327.738	-6884.93
-326.751	32405.1	-326.751	-6779.56
-325.764	12802.3	-325.764	-6739.37
-324.777	-3366.38	-324.777	-6611.22
-323.791	-5188.44	-323.791	-6818.03
-322.804	-8375.48	-322.804	-7035.92
-321.817	-7704.2	-321.817	-7121.76
-320.83	-8353.85	-320.83	-7459.68
-319.843	-8144.17	-319.843	-7834.69
-318.856	-7068.4	-318.856	-8300.9
-317.869	-6451.07	-317.869	-8662.86
-316.882	-4896.11	-316.882	-8780.68
-315.896	-5698.64	-315.896	-8946.56
-314.909	-5361.39	-314.909	-9085.96
-313.922	-5702.36	-313.922	-9191.05
-312.935	-5174.09	-312.935	-9443.26
-311.948	-4893.79	-311.948	-9447.01
-310.961	-5337.18	-310.961	-9234.51
-309.974	-6236.43	-309.974	-9338.68
-308.987	-8030.24	-308.987	-9439.79
-308	-7892.17	-308	-9421.12
-307.014	-8674.16	-307.014	-9494.67
-306.027	-8862.09	-306.027	-9553.32
-305.04	-9724.64	-305.04	-9348.77
-304.053	-10819.3	-304.053	-9142.13
-303.066	-11064.1	-303.066	-9118.79
-302.079	-11668.9	-302.079	-8998.74
-301.092	-11484.4	-301.092	-8898.32
-300.105	-12182.2	-300.105	-8636.1
-299.119	-11989.9	-299.119	-8408.28
-298.132	-12222.2	-298.132	-8224.15
-297.145	-12451.7	-297.145	-7861.02
-296.158	-12674.9	-296.158	-7497.8
-295.171	-13419.3	-295.171	-6971.94
-294.184	-13189.9	-294.184	-6456.51
-293.197	-13747.8	-293.197	-5772.55
-292.21	-13492.2	-292.21	-4978.62
-291.224	-13390.2	-291.224	-4355.14
-290.237	-13376.7	-290.237	-4110.44
-289.25	-13570.7	-289.25	-4501.51
-288.263	-13690.2	-288.263	-5136.55
-287.276	-13381.6	-287.276	-5851.45
-286.289	-14058.4	-286.289	-6582.72
-285.302	-14004.7	-285.302	-7340.14
-284.315	-14350.8	-284.315	-7970.4
-283.329	-14119.4	-283.329	-8594.99
-282.342	-14198.4	-282.342	-9087.4
-281.355	-14532.7	-281.355	-9393.49
-280.368	-14437.5	-280.368	-9844.55
-279.381	-14953.7	-279.381	-9989.67
-278.394	-14692.2	-278.394	-10283.2
-277.407	-15075.3	-277.407	-10501.2
-276.42	-14859	-276.42	-10594.4
-275.434	-14920.9	-275.434	-10955.4
-274.447	-15106.2	-274.447	-11012.8
-273.46	-15012.7	-273.46	-11134.4
-272.473	-15247.9	-272.473	-11182.3
-271.486	-14853.2	-271.486	-11340.2
-270.499	-15284.3	-270.499	-11541.6
-269.512	-15024.2	-269.512	-11411.8
-268.525	-15377.3	-268.525	-11376.5
-267.539	-15523.6	-267.539	-11421.4
-266.552	-15445.5	-266.552	-11540.2
-265.565	-15742.6	-265.565	-11402.3
-264.578	-15364.9	-264.578	-11438.2
-263.591	-15854.5	-263.591	-11589.9
-262.604	-15524.2	-262.604	-11531.4
-261.617	-15872.3	-261.617	-11708
-260.63	-15840.4	-260.63	-11704
-259.644	-15769.7	-259.644	-11530.1
-258.657	-15936.8	-258.657	-11472.7
-257.67	-15696.7	-257.67	-11473.4
-256.683	-16330	-256.683	-11396.7
-255.696	-15762.3	-255.696	-11441.4
-254.709	-16154	-254.709	-11564.2
-253.722	-15833.1	-253.722	-11600.5
-252.735	-15943.6	-252.735	-11643.6
-251.749	-16266.7	-251.749	-11540.8
-250.762	-15915.9	-250.762	-11630.2
-249.775	-16450.7	-249.775	-11626
-248.788	-15800.8	-248.788	-11429.7
-247.801	-16557	-247.801	-11440.1
-246.814	-15756.7	-246.814	-11305.4
-245.827	-15889.5	-245.827	-10994
-244.84	-15490.6	-244.84	-10915.5
-243.854	-14244.4	-243.854	-10755
-242.867	-14031.3	-242.867	-10325.5
-241.88	-9485.78	-241.88	-10237.5
-240.893	-4924.65	-240.893	-9990.78
-239.906	4867.25	-239.906	-9633.68
-238.919	14238.3	-238.919	-9433.47
-237.932	30641.2	-237.932	-9080.08
-236.945	50010.5	-236.945	-8796.7
-235.959	42501.2	-235.959	-8481.24
-234.972	32067	-234.972	-8419.49
-233.985	18208.7	-233.985	-8225.29
-232.998	-3636.91	-232.998	-8118.42
-232.011	-9192.61	-232.011	-8388.84
-231.024	-11365.1	-231.024	-8543.76
-230.037	-12348.5	-230.037	-8864.2
-229.05	-11818	-229.05	-8997.13
-228.064	-12571.4	-228.064	-9366.02
-227.077	-11172.3	-227.077	-9958.26
-226.09	-10722.8	-226.09	-10288.9
-225.103	-9301.6	-225.103	-10633
-224.116	-9255.09	-224.116	-10745.1
-223.129	-9659.56	-223.129	-10849.5
-222.142	-9695.82	-222.142	-11041.5
-221.155	-9456.3	-221.155	-11097.3
-220.169	-9051.83	-220.169	-11146.5
-219.182	-9254.1	-219.182	-11210.1
-218.195	-9494.45	-218.195	-11071.5
-217.208	-11356.9	-217.208	-11141.9
-216.221	-11891.5	-216.221	-11302.3
-215.234	-12259.1	-215.234	-11273
-214.247	-12915.9	-214.247	-11295.2
-213.26	-13249.8	-213.26	-11125.8
-212.274	-14281.4	-212.274	-11102
-211.287	-14639.7	-211.287	-10952.5
-210.3	-15429.8	-210.3	-10883.8
-209.313	-15540.3	-209.313	-10887.3
-208.326	-15685.7	-208.326	-10612.7
-207.339	-16091.1	-207.339	-10616.5
-206.352	-16142.8	-206.352	-10309
-205.365	-16471.6	-205.365	-10077.9
-204.379	-16549.7	-204.379	-9828.07
-203.392	-16992.1	-203.392	-9331.3
-202.405	-17060.7	-202.405	-8990.4
-201.418	-17181.5	-201.418	-8283.62
-200.431	-17102.7	-200.431	-7459.22
-199.444	-17020	-199.444	-6643.83
-198.457	-17190.8	-198.457	-6202.26
-197.47	-16972	-197.47	-6157.5
-196.483	-17196.5	-196.483	-6541.38
-195.497	-17320.7	-195.497	-7257.31
-194.51	-17641	-194.51	-7909.13
-193.523	-17848	-193.523	-8676
-192.536	-18046.3	-192.536	-9302.11
-191.549	-18104.2	-191.549	-10078.9
-190.562	-17948.6	-190.562	-10570.4
-189.575	-18158.6	-189.575	-10856.8
-188.588	-18031	-188.588	-11214.3
-187.602	-18330.1	-187.602	-11325.8
-186.615	-18330.4	-186.615	-11794.8
-185.628	-18402.8	-185.628	-12152.1
-184.641	-18567.4	-184.641	-12263.4
-183.654	-18515.8	-183.654	-12339.7
-182.667	-18790.6	-182.667	-12414.8
-181.68	-18501.4	-181.68	-12514.7
-180.693	-18670.9	-180.693	-12506.3
-179.707	-18659.6	-179.707	-12604.3
-178.72	-18769.6	-178.72	-12623.8
-177.733	-18930.4	-177.733	-12808.8
-176.746	-18802.7	-176.746	-13039.7
-175.759	-19075.3	-175.759	-12989.2
-174.772	-18907.4	-174.772	-12931
-173.785	-19185.9	-173.785	-12939.1
-172.798	-19075.9	-172.798	-12930.7
-171.812	-19040.6	-171.812	-13025.1
-170.825	-19101.8	-170.825	-13123.8
-169.838	-19047.4	-169.838	-13037.2
-168.851	-19314.8	-168.851	-13052.3
-167.864	-19148.5	-167.864	-13136.1
-166.877	-19388.4	-166.877	-13208.2
-165.89	-19147.7	-165.89	-13013.6
-164.903	-19433	-164.903	-12899.8
-163.917	-19394.5	-163.917	-13029.1
-162.93	-19342.9	-162.93	-12916.5
-161.943	-19701.2	-161.943	-12952.5
-160.956	-19248.1	-160.956	-12974.4
-159.969	-19599.8	-159.969	-12921.7
-158.982	-19267.2	-158.982	-12862.4
-157.995	-19587.7	-157.995	-12871.9
-157.008	-19316.8	-157.008	-12902.8
-156.022	-19183.4	-156.022	-12782
-155.035	-19428.4	-155.035	-12736.4
-154.048	-18795	-154.048	-12592.2
-153.061	-19049.2	-153.061	-12528.9
-152.074	-17437.6	-152.074	-12242.9
-151.087	-17171.5	-151.087	-11955.3
-150.1	-14292.8	-150.1	-11761.9
-149.113	-9781.29	-149.113	-11402.4
-148.127	-3161.93	-148.127	-11236.6
-147.14	7283.11	-147.14	-10957.1
-146.153	19578	-146.153	-10778.3
-145.166	42656.9	-145.166	-10427.5
-144.179	46659.3	-144.179	-10091.7
-143.192	32475.5	-143.192	-9880.49
-142.205	21869.5	-142.205	-9457.58
-141.218	-422.092	-141.218	-9380.26
-140.232	-12418.5	-140.232	-9441.5
-139.245	-13534.2	-139.245	-9575.02
-138.258	-16217.1	-138.258	-9711.67
-137.271	-14785.5	-137.271	-9921.51
-136.284	-16000.3	-136.284	-10134.8
-135.297	-14865.5	-135.297	-10490.7
-134.31	-14101.7	-134.31	-10882.2
-133.323	-13066.6	-133.323	-11084.1
-132.337	-12013.7	-132.337	-11559.6
-131.35	-12986.8	-131.35	-11661.2
-130.363	-12504.2	-130.363	-11721.8
-129.376	-12901.8	-129.376	-11802.3
-128.389	-12159.4	-128.389	-11841.7
-127.402	-12403.5	-127.402	-11995.2
-126.415	-12546.4	-126.415	-11830.5
-125.428	-13605.3	-125.428	-11818.9
-124.442	-14993.3	-124.442	-11723.5
-123.455	-15102.7	-123.455	-11826
-122.468	-16125.9	-122.468	-11884.1
-121.481	-16050.5	-121.481	-11652.9
-120.494	-17310.1	-120.494	-11617.8
-119.507	-17806.6	-119.507	-11590.5
-118.52	-18212.5	-118.52	-11444.1
-117.533	-18603.8	-117.533	-11170.5
-116.547	-18439.6	-116.547	-11135.7
-115.56	-19385	-115.56	-10792.5
-114.573	-19151.9	-114.573	-10400.4
-113.586	-19545.9	-113.586	-10125.2
-112.599	-19431.1	-112.599	-9790.8
-111.612	-19751.3	-111.612	-9502.43
-110.625	-19986.3	-110.625	-8853.36
-109.638	-19883.7	-109.638	-8188.56
-108.652	-20279	-108.652	-7240.21
-107.665	-20022.1	-107.665	-6439.6
-106.678	-20371.2	-106.678	-5714.65
-105.691	-19774.5	-105.691	-5512.79
-104.704	-19990.5	-104.704	-6246.52
-103.717	-20101.2	-103.717	-6865.16
-102.73	-20367.4	-102.73	-7772.06
-101.743	-20759.2	-101.743	-8590.83
-100.757	-20429	-100.757	-9311.14
-99.7696	-20958.4	-99.7696	-9821.71
-98.7828	-20583.2	-98.7828	-10332.9
-97.7959	-20966.8	-97.7959	-10937.5
-96.809	-20741.5	-96.809	-11140.1
-95.8221	-20970.4	-95.8221	-11516.9
-94.8353	-21114.3	-94.8353	-11648.8
-93.8484	-20839.1	-93.8484	-11880.2
-92.8615	-21644	-92.8615	-11996.2
-91.8746	-21042.4	-91.8746	-12214.1
-90.8877	-21584.7	-90.8877	-12478.8
-89.9009	-21338.9	-89.9009	-12417.8
-88.914	-21257.2	-88.914	-12600.1
-87.9271	-21388.4	-87.9271	-12391.2
-86.9402	-21151.7	-86.9402	-12494.9
-85.9534	-21827.6	-85.9534	-12535.3
-84.9665	-21277	-84.9665	-12493.7
-83.9796	-21706	-83.9796	-12575.5
-82.9927	-21530.3	-82.9927	-12508.1
-82.0059	-21662.2	-82.0059	-12564.5
-81.019	-21513.2	-81.019	-12377
-80.0321	-21321.7	-80.0321	-12584.4
-79.0452	-21695.9	-79.0452	-12416.4
-78.0584	-21171.9	-78.0584	-12385.9
-77.0715	-21847.5	-77.0715	-12540.4
-76.0846	-21365.5	-76.0846	-12375.6
-75.0977	-21715	-75.0977	-12488.1
-74.1109	-21523.4	-74.1109	-12363.6
-73.124	-21340.7	-73.124	-12381.4
-72.1371	-21649.4	-72.1371	-12293.7
-71.1502	-21068.6	-71.1502	-12383.3
-70.1633	-21799.2	-70.1633	-12134.8
-69.1765	-21140.3	-69.1765	-11962.4
-68.1896	-21743.6	-68.1896	-12045.9
-67.2027	-21414.5	-67.2027	-11729.7
-66.2158	-21300.5	-66.2158	-11840
-65.229	-21325.2	-65.229	-11467.9
-64.2421	-20548.6	-64.2421	-11278.6
-63.2552	-21100	-63.2552	-10984.4
-62.2683	-19475.7	-62.2683	-10652.9
-61.2815	-20020.1	-61.2815	-10464
-60.2946	-18289.6	-60.2946	-10019.4
-59.3077	-17460.5	-59.3077	-9865.33
-58.3208	-15970.8	-58.3208	-9195.81
-57.334	-10317.6	-57.334	-8849.41
-56.3471	-4535.22	-56.3471	-8114.01
-55.3602	7556.46	-55.3602	-7455.17
-54.3733	17463.3	-54.3733	-6737.62
-53.3865	37911.5	-53.3865	-5758.79
-52.3996	52071	-52.3996	-5324.97
-51.4127	37145.4	-51.4127	-4319.09
-50.4258	25014.6	-50.4258	-3789.17
-49.4389	6660.98	-49.4389	-2911.36
-48.4521	-12495.9	-48.4521	-2371.12
-47.4652	-14875.4	-47.4652	-1811.64
-46.4783	-17517.9	-46.4783	-1084.21
-45.4914	-17434.6	-45.4914	-735.042
-44.5046	-17077.7	-44.5046	300.861
-43.5177	-17547.2	-43.5177	750.57
-42.5308	-15816.4	-42.5308	1902.67
-41.5439	-15182.2	-41.5439	2650.57
-40.5571	-13793.7	-40.5571	3795.99
-39.5702	-13810.7	-39.5702	5277.77
-38.5833	-13860.5	-38.5833	6697.4
-37.5964	-13555.9	-37.5964	8967.62
-36.6096	-13429.1	-36.6096	10520.5
-35.6227	-12904.3	-35.6227	13576.6
-34.6358	-12977.2	-34.6358	16138.9
-33.6489	-13424.1	-33.6489	19282.1
-32.6621	-14782.5	-32.6621	22663.8
-31.6752	-15023.2	-31.6752	25937
-30.6883	-14945.6	-30.6883	30683.8
-29.7014	-15539.7	-29.7014	34743.1
-28.7146	-15521.6	-28.7146	40386
-27.7277	-16139.6	-27.7277	45967.5
-26.7408	-16169	-26.7408	53694.1
-25.7539	-16050.5	-25.7539	62071.9
-24.767	-16017.1	-24.767	71914
-23.7802	-15443.8	-23.7802	84618
-22.7933	-15138.3	-22.7933	98152.7
-21.8064	-14152.5	-21.8064	116337
-20.8195	-13381.9	-20.8195	135218
-19.8327	-12337	-19.8327	160872
-18.8458	-11418.5	-18.8458	190819
-17.8589	-10408.1	-17.8589	231363
-16.872	-8576.74	-16.872	283680
-15.8852	-7358.26	-15.8852	345165
-14.8983	-4996.42	-14.8983	408711
-13.9114	-2568.74	-13.9114	369785
-12.9245	-3481.91	-12.9245	239114
-11.9377	-8040.52	-11.9377	146681
-10.9508	-11564.7	-10.9508	94038.9
-9.9639	-13387.3	-9.9639	62257
-8.97703	-15148	-8.97703	45943.4
-7.99015	-15992	-7.99015	32593.9
-7.00327	-17439.2	-7.00327	25342
-6.0164	-17868.3	-6.0164	17616.9
-5.02952	-18632.1	-5.02952	13087.6
-4.04265	-19029.6	-4.04265	8906.9
-3.05577	-19102.7	-3.05577	5767.21
-2.06889	-19772.8	-2.06889	4196.45
-1.08202	-19416.5	-1.08202	2510.1
-0.09514	-20072.5	-0.09514	2944.39
0.89173	-19450.2	0.89173	2754.2
1.87861	-19702.6	1.87861	3907.3
2.86549	-19807.6	2.86549	4552.79
3.85236	-19342.7	3.85236	5834.54
4.83924	-19576.6	4.83924	7052.18
5.82611	-18724.2	5.82611	7662.72
6.81299	-19202.9	6.81299	8637.07
7.79987	-18470	7.79987	8443.51
8.78674	-18810.1	8.78674	9181.34
9.77362	-18423.9	9.77362	8987.54
10.7605	-18010	10.7605	8952.81
11.7474	-18433.8	11.7474	8789.28
12.7342	-17492.6	12.7342	7916.02
13.7211	-18128.3	13.7211	6859.83
14.708	-17019	14.708	5055.44
15.6949	-17662.4	15.6949	3767.75
16.6818	-16891.2	16.6818	2122.67
17.6686	-16214.2	17.6686	1698.78
18.6555	-16147.9	18.6555	1746.81
19.6424	-14513.3	19.6424	2003.81
20.6293	-14769.3	20.6293	2895.57
21.6161	-11781.8	21.6161	3687.05
22.603	-10892.2	22.603	4861.09
23.5899	-6771.03	23.5899	6357.17
24.5768	-1185.44	24.5768	9147.55
25.5636	9395.16	25.5636	12300
26.5505	44544.5	26.5505	16813.6
27.5374	104884	27.5374	22733.7
28.5243	162711	28.5243	30061.9
29.5111	226228	29.5111	40234.1
30.498	333552	30.498	53055
31.4849	478999	31.4849	68815.2
32.4718	773236	32.4718	86829.9
33.4586	1080900	33.4586	107766
34.4455	1077800	34.4455	130683
35.4324	986433	35.4324	155005
36.4193	974590	36.4193	180936
37.4062	862931	37.4062	207190
38.393	638783	38.393	230486
39.3799	376017	39.3799	245250
40.3668	193683	40.3668	247928
41.3537	118042	41.3537	238547
42.3405	71177.8	42.3405	219504
43.3274	37065.7	43.3274	187484
44.3143	16880.1	44.3143	146718
45.3012	9307.11	45.3012	107892
46.288	1601.93	46.288	74988.2
47.2749	-2445.95	47.2749	51278.8
48.2618	-5244.54	48.2618	31869.4
49.2487	-8125.3	49.2487	15487.1
50.2355	-7252.89	50.2355	5704.77
51.2224	-9014.09	51.2224	52.5054
52.2093	-8248.97	52.2093	-3159.94
53.1962	-9872.25	53.1962	-5385.31
54.183	-9922.33	54.183	-6769.67
55.1699	-9832.15	55.1699	-8098.74
56.1568	-10792.7	56.1568	-9090.75
57.1437	-10313	57.1437	-9484.73
58.1306	-12058.2	58.1306	-9978.45
59.1174	-12781.4	59.1174	-10233.2
60.1043	-14484.9	60.1043	-10593.9
61.0912	-14469.6	61.0912	-10712.3
62.0781	-15317.8	62.0781	-11034.3
63.0649	-16112.1	63.0649	-10925.7
64.0518	-16483.9	64.0518	-10778
65.0387	-18047.6	65.0387	-10762.9
66.0256	-17905.9	66.0256	-10393.5
67.0124	-18981.6	67.0124	-10224.4
67.9993	-18639.2	67.9993	-9752.38
68.9862	-19156.5	68.9862	-9519.83
69.9731	-19340	69.9731	-8975.08
70.9599	-19168.9	70.9599	-8456.6
71.9468	-19820.6	71.9468	-7900.92
72.9337	-19593.7	72.9337	-6991.77
73.9206	-20475.3	73.9206	-6385.38
74.9074	-20024.5	74.9074	-5282.72
75.8943	-20343.3	75.8943	-3990.19
76.8812	-20091.1	76.8812	-2375.36
77.8681	-19821	77.8681	-1647.39
78.8549	-20179.9	78.8549	-2505.33
79.8418	-20065.5	79.8418	-3992.48
80.8287	-20692.8	80.8287	-5637.35
81.8156	-20490.1	81.8156	-6876.86
82.8025	-21129.8	82.8025	-8115.41
83.7893	-20965.1	83.7893	-9106.69
84.7762	-21052	84.7762	-9877.12
85.7631	-21210.6	85.7631	-10393.9
86.75	-21053	86.75	-10928.3
87.7368	-21270.9	87.7368	-11476.2
88.7237	-20991.8	88.7237	-11806
89.7106	-21572.5	89.7106	-12268.1
90.6975	-21105.3	90.6975	-12421.6
91.6843	-21327.5	91.6843	-12676.4
92.6712	-21377.3	92.6712	-12828
93.6581	-21250.8	93.6581	-12936.4
94.645	-21517.1	94.645	-13034.9
95.6318	-21280.1	95.6318	-13156.3
96.6187	-21591.8	96.6187	-13416
97.6056	-21288.9	97.6056	-13289.6
98.5925	-21600.7	98.5925	-13512.9
99.5793	-21340.6	99.5793	-13482.5
100.566	-21581.8	100.566	-13374.6
101.553	-21752.6	101.553	-13499.9
102.54	-21393.4	102.54	-13417.1
103.527	-21644.4	103.527	-13592.3
104.514	-21387.7	104.514	-13657
105.501	-21760.2	105.501	-13907.5
106.487	-21405	106.487	-14019.9
107.474	-21570.6	107.474	-13773.8
108.461	-21468.7	108.461	-13779.3
109.448	-21352.1	109.448	-13990
110.435	-21445	110.435	-14071
111.422	-21123.9	111.422	-14016.6
112.409	-21406.9	112.409	-14129.2
113.396	-20933.2	113.396	-14053.4
114.382	-21248.2	114.382	-13876.3
115.369	-20924.1	115.369	-13816.2
116.356	-20985	116.356	-13842.6
117.343	-20716.1	117.343	-13801.4
118.33	-20117.7	118.33	-13748.2
119.317	-19428.9	119.317	-13675.6
120.304	-17647.3	120.304	-13468.6
121.291	-16826.1	121.291	-13245.7
122.278	-14118.1	122.278	-12784.1
123.264	-11197.1	123.264	-12451.1
124.251	-4724.18	124.251	-12059.7
125.238	3137.12	125.238	-11655.1
126.225	8961.18	126.225	-11192.4
127.212	14848.2	127.212	-10391.7
128.199	23360.4	128.199	-9817.71
129.186	32992.9	129.186	-9160.95
130.173	38200.1	130.173	-8423.44
131.159	55496.9	131.159	-7725.76
132.146	58747	132.146	-7342.91
133.133	37447.9	133.133	-7168.54
134.12	23295.9	134.12	-7056.88
135.107	1662.23	135.107	-7355.35
136.094	-12796.2	136.094	-7882.8
137.081	-14019.5	137.081	-8597.92
138.068	-17041.2	138.068	-8910.82
139.054	-15429.6	139.054	-9334.17
140.041	-16524.2	140.041	-9892.84
141.028	-15804.8	141.028	-10366.7
142.015	-14694.4	142.015	-11061.1
143.002	-13927.3	143.002	-11307.9
143.989	-12815.6	143.989	-11700.9
144.976	-13784	144.976	-12052.7
145.963	-12971.7	145.963	-12131.8
146.949	-13190.5	146.949	-12275.9
147.936	-12496.9	147.936	-12418
148.923	-12906.2	148.923	-12577.1
149.91	-12959.9	149.91	-12592.1
150.897	-13656.9	150.897	-12715.6
151.884	-15194.6	151.884	-12628.7
152.871	-15021.8	152.871	-12605.8
153.858	-16214.1	153.858	-12747.8
154.844	-16335.7	154.844	-12717.6
155.831	-17435.5	155.831	-12622.7
156.818	-17888.8	156.818	-12634.8
157.805	-18342.1	157.805	-12682.8
158.792	-19130	158.792	-12476.1
159.779	-18842.2	159.779	-12514.8
160.766	-19451.6	160.766	-12354.5
161.753	-19022.2	161.753	-12145.7
162.739	-19596.3	162.739	-11993.1
163.726	-19647.4	163.726	-11579.5
164.713	-19933.8	164.713	-11363.5
165.7	-20153.3	165.7	-10737.2
166.687	-19801.3	166.687	-10136.2
167.674	-20170.6	167.674	-9427.8
168.661	-19633.8	168.661	-8138.58
169.648	-20057.2	169.648	-7091.37
170.634	-19639.6	170.634	-6497.85
171.621	-19738.4	171.621	-6449.71
172.608	-19798	172.608	-6887.61
173.595	-19682	173.595	-7504.24
174.582	-20248.5	174.582	-8125.4
175.569	-19742.1	175.569	-8782.03
176.556	-20109.7	176.556	-9248.23
177.543	-19883.3	177.543	-9858.25
178.529	-20136.4	178.529	-10364
179.516	-20076.9	179.516	-10479.8
180.503	-19833.9	180.503	-10861.4
181.49	-20055.8	181.49	-11155.1
182.477	-19787.9	182.477	-11382.4
183.464	-20156.9	183.464	-11462.9
184.451	-19841.6	184.451	-11689.7
185.438	-20248.4	185.438	-12039.4
186.424	-19985.8	186.424	-11936.6
187.411	-20027	187.411	-12070
188.398	-20244.5	188.398	-12338.8
189.385	-19779.4	189.385	-12431.3
190.372	-20230.8	190.372	-12360.4
191.359	-19798.5	191.359	-12464.3
192.346	-20119.4	192.346	-12701.8
193.333	-19972.7	193.333	-12759.9
194.319	-19992.7	194.319	-12828.1
195.306	-19890.9	195.306	-12914.1
196.293	-19466.8	196.293	-12965.6
197.28	-19831.6	197.28	-12752.7
198.267	-19306.5	198.267	-12739
199.254	-19694.4	199.254	-12699.2
200.241	-19486.3	200.241	-12663.6
201.228	-19690	201.228	-12764.3
202.214	-19460.6	202.214	-12543.3
203.201	-19055.9	203.201	-12608.6
204.188	-19406.2	204.188	-12581.8
205.175	-18919.5	205.175	-12417.6
206.162	-19580.4	206.162	-12557.5
207.149	-18971.8	207.149	-12861.5
208.136	-19129.3	208.136	-12869
209.123	-18878.5	209.123	-12678.9
210.109	-18519.6	210.109	-12663.5
211.096	-18859.7	211.096	-12402.9
212.083	-17947.5	212.083	-12384.4
213.07	-18642.3	213.07	-12257.5
214.057	-17577.1	214.057	-12138.6
215.044	-17743.3	215.044	-12155.8
216.031	-16714.1	216.031	-11866.7
217.018	-15216	217.018	-11801.4
218.004	-14446.5	218.004	-11389.9
218.991	-9300.85	218.991	-11043.8
219.978	-4154.84	219.978	-10960.3
220.965	5205.06	220.965	-10712.7
221.952	14239	221.952	-10429.7
222.939	34190.4	222.939	-10113.9
223.926	54250.6	223.926	-9812.18
224.913	42426.8	224.913	-9251.18
225.899	27705.3	225.899	-8883.65
226.886	11466.7	226.886	-8597.43
227.873	-9077.35	227.873	-8324.32
228.86	-12824	228.86	-8228.86
229.847	-14839.6	229.847	-8358.41
230.834	-15072.8	230.834	-8619.23
231.821	-14192.2	231.821	-8667.93
232.808	-14906.8	232.808	-8953.43
233.795	-12858.9	233.795	-9225.51
234.781	-12630.2	234.781	-9569.22
235.768	-11150.5	235.768	-9848.23
236.755	-10858.1	236.755	-9919.82
237.742	-11216.6	237.742	-10135.2
238.729	-10970.8	238.729	-10403.6
239.716	-10798	239.716	-10747.6
240.703	-10156.7	240.703	-10680.5
241.69	-10714.4	241.69	-10734.3
242.676	-10999.3	242.676	-10929.7
243.663	-12404.8	243.663	-10934.2
244.65	-12946.2	244.65	-11003.9
245.637	-13317.1	245.637	-10990.9
246.624	-14166.8	246.624	-10954
247.611	-14284	247.611	-10815.7
248.598	-15339.7	248.598	-10921.4
249.585	-15742.4	249.585	-10881.7
250.571	-16286.2	250.571	-10800
251.558	-16206.1	251.558	-10813
252.545	-16403.4	252.545	-10604.3
253.532	-16867.6	253.532	-10447.3
254.519	-16647.1	254.519	-10086.6
255.506	-17114.5	255.506	-9893.1
256.493	-16946.4	256.493	-9541.94
257.48	-17422.5	257.48	-9257.29
258.466	-17434.5	258.466	-9058.18
259.453	-17172.2	259.453	-8150.55
260.44	-17268.5	260.44	-7178.22
261.427	-16903.9	261.427	-6095.31
262.414	-16872.6	262.414	-5104.65
263.401	-16624.1	263.401	-4666.52
264.388	-16988.8	264.388	-4892.2
265.375	-16903.4	265.375	-5293.07
266.361	-16912.1	266.361	-5699.91
267.348	-17174.1	267.348	-6474.3
268.335	-17156.6	268.335	-6931.58
269.322	-17133.6	269.322	-7440.53
270.309	-16843.6	270.309	-8127.4
271.296	-17239.2	271.296	-8484.78
272.283	-16956.6	272.283	-8624.94
273.27	-16951.8	273.27	-8872.03
274.256	-16981.5	274.256	-9239
275.243	-16883.8	275.243	-9431.69
276.23	-17170.3	276.23	-9654.54
277.217	-17060.7	277.217	-9758.72
278.204	-17258	278.204	-9938.58
279.191	-16953	279.191	-10061
280.178	-17065.7	280.178	-9952.89
281.165	-16923.8	281.165	-10121.4
282.151	-16908.6	282.151	-10361.3
283.138	-16875.2	283.138	-10420.8
284.125	-16584.6	284.125	-10421.1
285.112	-17055.6	285.112	-10492.5
286.099	-16603.1	286.099	-10351.8
287.086	-16765.5	287.086	-10299.9
288.073	-16660.8	288.073	-10510.8
289.06	-16516.7	289.06	-10670.4
290.046	-16538.7	290.046	-10729.8
291.033	-16270.6	291.033	-10530.9
292.02	-16532	292.02	-10491.8
293.007	-16171.2	293.007	-10520.4
293.994	-16421.7	293.994	-10480.1
294.981	-16149.9	294.981	-10557.5
295.968	-15996.4	295.968	-10519.9
296.955	-15792.9	296.955	-10290.2
297.941	-15714.8	297.941	-10242.6
298.928	-15951.2	298.928	-10524.2
299.915	-15616.6	299.915	-10413.6
300.902	-15953.7	300.902	-10254.6
301.889	-15386	301.889	-10461.9
302.876	-15625.1	302.876	-10361.8
303.863	-15155.9	303.863	-10058.1
304.85	-15157.8	304.85	-10128.2
305.836	-15199.3	305.836	-10148.8
306.823	-14365.9	306.823	-9877.34
307.81	-14887.7	307.81	-9868.6
308.797	-13762.9	308.797	-9778.31
309.784	-13893.5	309.784	-9633.41
310.771	-10435.3	310.771	-9431.41
311.758	-4978.32	311.758	-9045.17
312.745	2258.93	312.745	-8833.41
313.731	12137.9	313.731	-8508.23
314.718	26667.7	314.718	-8188.95
315.705	51167.9	315.705	-7967.88
316.692	51709.5	316.692	-7661.02
317.679	35501.6	317.679	-7092.45
318.666	21782.4	318.666	-6764.91
319.653	-906.952	319.653	-6748.91
320.64	-10070.2	320.64	-6350.5
321.626	-10984.2	321.626	-6061
322.613	-12503	322.613	-6001.02
323.6	-10864.6	323.6	-6240.99
324.587	-11915.1	324.587	-6561.39
325.574	-10190.9	325.574	-6693.35
326.561	-9468.27	326.561	-7036.14
327.548	-8320.3	327.548	-7371.98
328.535	-7616.23	328.535	-7637.42
329.521	-7881.35	329.521	-7784.75
330.508	-7249.66	330.508	-7991.59
331.495	-7637.8	331.495	-8174.57
332.482	-6978.32	332.482	-8167.9
333.469	-7429.03	333.469	-8191.26
334.456	-7531.59	334.456	-8218.94
335.443	-8684.83	335.443	-8328.21
336.43	-9540.24	336.43	-8361.57
337.417	-9659.22	337.417	-8415.88
338.403	-10652.8	338.403	-8538.73
339.39	-10696	339.39	-8537.17
340.377	-11777.8	340.377	-8458.29
341.364	-12139.9	341.364	-8443.8
342.351	-12815.7	342.351	-8325.7
343.338	-13049.6	343.338	-8177.79
344.325	-12897.6	344.325	-8221.95
345.312	-13356.6	345.312	-8022.21
346.298	-13122.4	346.298	-7812.83
347.285	-13511.8	347.285	-7548.64
348.272	-13247.9	348.272	-7221.61
349.259	-13585.2	349.259	-6956.52
350.246	-13811.2	350.246	-6403.91
351.233	-13945.1	351.233	-5758.06
352.22	-13981.3	352.22	-4895.44
353.207	-13517.1	353.207	-4014.64
354.193	-13685.5	354.193	-2985.03
355.18	-13342.7	355.18	-2220.4
356.167	-13661.1	356.167	-2156.67
357.154	-13367.8	357.154	-2291.01
358.141	-13527.1	358.141	-3012.45
359.128	-13967.9	359.128	-3647.14
360.115	-13632.7	360.115	-4111.91
361.102	-13661.1	361.102	-4742.17
362.088	-13330	362.088	-5049.2
363.075	-13774.1	363.075	-5418.12
364.062	-13620.2	364.062	-5868.01
365.049	-13498.6	365.049	-6184.67
366.036	-13464.2	366.036	-6266.57
367.023	-13293.9	367.023	-6535.82
368.01	-13464.3	368.01	-6898.57
368.997	-13252.5	368.997	-6929.29
369.983	-13460.6	369.983	-7051.95
370.97	-13134.1	370.97	-7139.91
371.957	-13368.6	371.957	-7146.47
372.944	-13273.1	372.944	-7151.07
373.931	-13150.1	373.931	-7294.03
374.918	-13287.5	374.918	-7553.19
375.905	-12971.4	375.905	-7567.85
376.892	-13340.7	376.892	-7634.5
377.878	-12997.9	377.878	-7750.88
378.865	-13099.6	378.865	-7751.47
379.852	-12893	379.852	-7779.4
380.839	-12738.6	380.839	-7794.43
381.826	-12706.6	381.826	-7930.56
382.813	-12507.2	382.813	-8028.47
383.8	-12935.7	383.8	-7884.76
384.787	-12588.4	384.787	-7778.95
385.773	-12837.3	385.773	-7717.03
386.76	-12373.9	386.76	-7682.82
387.747	-12448.9	387.747	-7581.61
388.734	-12432.7	388.734	-7509.65
389.721	-11887.9	389.721	-7499.65
390.708	-12227	390.708	-7354.14
391.695	-11624.7	391.695	-7467.47
392.682	-12047.2	392.682	-7570.73
393.668	-11566.8	393.668	-7597.57
394.655	-11517.3	394.655	-7633.54
395.642	-11447	395.642	-7452.42
396.629	-11125.2	396.629	-7437.39
397.616	-11504.1	397.616	-7440.89
398.603	-10287.8	398.603	-7348.93
399.59	-10796.8	399.59	-7185.72
400.577	-9516.06	400.577	-7130.31
401.563	-9182.87	401.563	-6985.86
402.55	-7492.44	402.55	-6656.25
403.537	-1590.13	403.537	-6573.89
404.524	4437.93	404.524	-6249.93
405.511	14337.3	405.511	-5999.34
406.498	25955.3	406.498	-5831.85
407.485	47694.9	407.485	-5386.81
408.472	58353.2	408.472	-5048.67
409.458	44174.7	409.458	-4589.79
410.445	31589.5	410.445	-4099.73
411.432	11555.1	411.432	-3846.72
412.419	-5301.89	412.419	-3692.12
413.406	-6800.22	413.406	-3399.92
414.393	-8881.64	414.393	-3366.42
415.38	-7884.81	415.38	-3599.83
416.367	-7744.65	416.367	-3770.31
417.353	-7466.08	417.353	-4093
418.34	-5690.73	418.34	-4358.49
419.327	-5199.36	419.327	-4632.98
420.314	-3661.09	420.314	-4834.89
421.301	-3992.48	421.301	-4951.29
422.288	-3670.54	422.288	-5103.8
423.275	-3504.8	423.275	-5286.38
424.262	-3493.62	424.262	-5533.76
425.248	-3377.65	425.248	-5620.83
426.235	-3796.81	426.235	-5722.62
427.222	-4269.12	427.222	-5650.95
428.209	-5664.73	428.209	-5632.27
429.196	-5747.59	429.196	-5790.22
430.183	-6323.76	430.183	-5684.18
431.17	-6857.16	431.17	-5555.64
432.157	-7434.75	432.157	-5545.62
433.143	-8455.59	433.143	-5649.83
434.13	-8754.72	434.13	-5645.87
435.117	-9294.86	435.117	-5669.69
436.104	-9111.87	436.104	-5624.41
437.091	-9522.11	437.091	-5414.33
438.078	-9633.88	438.078	-5354.54
439.065	-9647.31	439.065	-5086.37
440.052	-9844.91	440.052	-4807.57
441.038	-9855.55	441.038	-4545.35
442.025	-10299.7	442.025	-4154.78
443.012	-10049.7	443.012	-3762.48
443.999	-10227.4	443.999	-2947.03
444.986	-9856.84	444.986	-1827.64
445.973	-9834.68	445.973	-812.899
446.96	-9791.79	446.96	3.49907
447.947	-9335.67	447.947	378.86
448.934	-9666.37	448.934	300.128
449.92	-9485.59	449.92	64.2595
450.907	-9802.02	450.907	-517.681
451.894	-9569.93	451.894	-1246.26
452.881	-9724.84	452.881	-1643.73
453.868	-9910.53	453.868	-2080.26
454.855	-9709.31	454.855	-2589.22
455.842	-10039.9	455.842	-2922.1
456.829	-9692.84	456.829	-3188.6
457.815	-10049.8	457.815	-3357.36
458.802	-9852.24	458.802	-3639.56
459.789	-9690.95	459.789	-4092.24
460.776	-9593.23	460.776	-4226.34
461.763	-9404.82	461.763	-4330.88
462.75	-9650.79	462.75	-4548.11
463.737	-9299.55	463.737	-4571.94
464.724	-9616.49	464.724	-4591.23
465.71	-9418.59	465.71	-4563.5
466.697	-9355.91	466.697	-4734.47
467.684	-9358.15	467.684	-5016.99
468.671	-9271.42	468.671	-5074.87
469.658	-9241.52	469.658	-5050.48
470.645	-8949.78	470.645	-5127.63
471.632	-9124.69	471.632	-5273.74
472.619	-8820.97	472.619	-5208.27
473.605	-9200.08	473.605	-5269.02
474.592	-9091.93	474.592	-5295.27
475.579	-9033.13	475.579	-5198.73
476.566	-8885.62	476.566	-5210.33
477.553	-8612.19	477.553	-5175.47
478.54	-9053.38	478.54	-5249.57
479.527	-8468.04	479.527	-5201.51
480.514	-8583.54	480.514	-5260.81
481.5	-8251.13	481.5	-5363.4
482.487	-8274.77	482.487	-5307.33
483.474	-8228.47	483.474	-5324.64
484.461	-8041.14	484.461	-5218.14
485.448	-8155.67	485.448	-5202.61
486.435	-7548.97	486.435	-5206.72
487.422	-7938.48	487.422	-5100.33
488.409	-7162.69	488.409	-5018.79
489.395	-7430.45	489.395	-5098.57
490.382	-6915.79	490.382	-5024.92
491.369	-6508.81	491.369	-4748.93
492.356	-6383.94	492.356	-4704.96
493.343	-4786.65	493.343	-4485.18
494.33	-4538.78	494.33	-4318.85
495.317	128.375	495.317	-4245.24
496.304	5409.46	496.304	-4013.64
497.29	13347.6	497.29	-3720.37
498.277	23784.5	498.277	-3250.21
499.264	40919.5	499.264	-3037.73
500.251	59450.8	500.251	-2879.11
501.238	51384.4	501.238	-2471.83
502.225	37503.3	502.225	-2102.14
503.212	22506.6	503.212	-1722.51
504.199	1498.56	504.199	-1304.19
505.185	-3546.27	505.185	-1233.27
506.172	-4824.81	506.172	-1328.94
507.159	-5133.26	507.159	-1282.5
508.146	-4102.23	508.146	-1391.05
509.133	-4472.86	509.133	-1483.93
510.12	-2538.14	510.12	-1698.09
511.107	-2179.41	511.107	-2032.47
512.094	-1019.15	512.094	-2361.06
513.08	-898.297	513.08	-2572.79
514.067	-676.349	514.067	-2502.33
515.054	-475.78	515.054	-2713.9
516.041	-479.157	516.041	-2989.61
517.028	-58.1966	517.028	-3186.47
518.015	-467.256	518.015	-3215.54
519.002	-542.112	519.002	-3109.32
519.989	-2022.42	519.989	-3302.48
520.975	-2424.36	520.975	-3370.85
521.962	-2922.06	521.962	-3354.7
522.949	-3580.57	522.949	-3268.12
523.936	-4092.09	523.936	-3244.92
524.923	-5243.58	524.923	-3445.06
525.91	-5402.52	525.91	-3291.23
526.897	-6102.46	526.897	-3027.9
527.884	-6101.73	527.884	-3149.41
528.87	-6225.88	528.87	-3231.26
529.857	-6215.66	529.857	-2983.56
530.844	-6161.1	530.844	-2822.46
531.831	-6469.64	531.831	-2593.28
532.818	-6582.6	532.818	-2194.48
533.805	-7001.3	533.805	-1920.88
534.792	-6702.6	534.792	-1596.14
535.779	-6941.2	535.779	-991.833
536.765	-6507.34	536.765	-66.5582
537.752	-6295.03	537.752	858.203
538.739	-6399.92	538.739	1720.87
539.726	-6086.19	539.726	2437.9
540.713	-6461.71	540.713	2533.98
541.7	-6370.98	541.7	2161.02
542.687	-6525.74	542.687	1764.36
543.674	-6438.55	543.674	1329.85
544.66	-6641.74	544.66	928.769
545.647	-6674.97	545.647	506.405
546.634	-6516.57	546.634	-16.3008
547.621	-6488.39	547.621	-322.729
548.608	-6288.19	548.608	-658.659
549.595	-6568.39	549.595	-823.019
550.582	-6171.83	550.582	-903.324
551.569	-6242.38	551.569	-1209.39
552.556	-6029.86	552.556	-1196.84
553.542	-5894.31	553.542	-1331.94
554.529	-5999.28	554.529	-1509.43
555.516	-5865.37	555.516	-1433.42
556.503	-5911.88	556.503	-1355.42
557.49	-5393.98	557.49	-1254.29
558.477	-5508.41	558.477	-1221.19
559.464	-5097.75	559.464	-894.565
560.451	-5026.73	560.451	-782.589
561.437	-4774.22	561.437	-797.131
562.424	-4459.53	562.424	-370.189
563.411	-4559.41	563.411	-51.4978
564.398	-3982.5	564.398	288.075
565.385	-4201.83	565.385	697.588
566.372	-3807.21	566.372	959.012
567.359	-4026.96	567.359	1228.22

## Sheet: SI-Figure12b
dried		fully hydrated
δH(ppm)		δH(ppm)
-94.4711	1.15442	-94.4711	-1.36268
-94.4695	1.15134	-94.4695	-1.35546
-94.468	1.14825	-94.468	-1.34823
-94.4665	1.14515	-94.4665	-1.34099
-94.4649	1.14206	-94.4649	-1.33375
-94.4634	1.13897	-94.4634	-1.32651
-94.4619	1.13586	-94.4619	-1.31926
-94.4604	1.13276	-94.4604	-1.31201
-94.4588	1.12966	-94.4588	-1.30476
-94.4573	1.12655	-94.4573	-1.29751
-94.4558	1.12345	-94.4558	-1.29024
-94.4543	1.12033	-94.4543	-1.28298
-94.4527	1.11722	-94.4527	-1.2757
-94.4512	1.11411	-94.4512	-1.26844
-94.4497	1.11099	-94.4497	-1.26116
-94.4482	1.10788	-94.4482	-1.25388
-94.4466	1.10477	-94.4466	-1.24659
-94.4451	1.10164	-94.4451	-1.2393
-94.4436	1.09852	-94.4436	-1.232
-94.4421	1.0954	-94.4421	-1.2247
-94.4405	1.09227	-94.4405	-1.2174
-94.439	1.08914	-94.439	-1.21009
-94.4375	1.08602	-94.4375	-1.20278
-94.436	1.08289	-94.436	-1.19546
-94.4344	1.07976	-94.4344	-1.18813
-94.4329	1.07663	-94.4329	-1.18082
-94.4314	1.0735	-94.4314	-1.17348
-94.4299	1.07036	-94.4299	-1.16615
-94.4283	1.06724	-94.4283	-1.1588
-94.4268	1.0641	-94.4268	-1.15146
-94.4253	1.06096	-94.4253	-1.14412
-94.4238	1.05783	-94.4238	-1.13676
-94.4222	1.05468	-94.4222	-1.1294
-94.4207	1.05155	-94.4207	-1.12205
-94.4192	1.0484	-94.4192	-1.11468
-94.4177	1.04526	-94.4177	-1.10731
-94.4161	1.04211	-94.4161	-1.09995
-94.4146	1.03897	-94.4146	-1.09257
-94.4131	1.03583	-94.4131	-1.08519
-94.4116	1.03268	-94.4116	-1.07781
-94.41	1.02953	-94.41	-1.07042
-94.4085	1.02638	-94.4085	-1.06303
-94.407	1.02324	-94.407	-1.05563
-94.4055	1.02007	-94.4055	-1.04824
-94.4039	1.01693	-94.4039	-1.04085
-94.4024	1.01378	-94.4024	-1.03344
-94.4009	1.01063	-94.4009	-1.02604
-94.3994	1.00748	-94.3994	-1.01863
-94.3978	1.00433	-94.3978	-1.01121
-94.3963	1.00117	-94.3963	-1.0038
-94.3948	0.99802	-94.3948	-0.99639
-94.3933	0.99486	-94.3933	-0.98897
-94.3917	0.99172	-94.3917	-0.98155
-94.3902	0.98856	-94.3902	-0.97412
-94.3887	0.98541	-94.3887	-0.9667
-94.3872	0.98226	-94.3872	-0.95928
-94.3856	0.9791	-94.3856	-0.95185
-94.3841	0.97595	-94.3841	-0.94441
-94.3826	0.97279	-94.3826	-0.93698
-94.3811	0.96964	-94.3811	-0.92954
-94.3795	0.96649	-94.3795	-0.92212
-94.378	0.96333	-94.378	-0.91467
-94.3765	0.96018	-94.3765	-0.90723
-94.375	0.95702	-94.375	-0.89979
-94.3734	0.95386	-94.3734	-0.89234
-94.3719	0.95071	-94.3719	-0.8849
-94.3704	0.94754	-94.3704	-0.87745
-94.3689	0.94438	-94.3689	-0.87
-94.3673	0.94121	-94.3673	-0.86255
-94.3658	0.93805	-94.3658	-0.8551
-94.3643	0.93488	-94.3643	-0.84765
-94.3628	0.93171	-94.3628	-0.8402
-94.3612	0.92853	-94.3612	-0.83274
-94.3597	0.92535	-94.3597	-0.82528
-94.3582	0.92217	-94.3582	-0.81782
-94.3566	0.91898	-94.3566	-0.81036
-94.3551	0.91579	-94.3551	-0.8029
-94.3536	0.91259	-94.3536	-0.79543
-94.3521	0.90939	-94.3521	-0.78798
-94.3505	0.90618	-94.3505	-0.7805
-94.349	0.90296	-94.349	-0.77304
-94.3475	0.89973	-94.3475	-0.76557
-94.346	0.8965	-94.346	-0.75809
-94.3444	0.89326	-94.3444	-0.75063
-94.3429	0.89003	-94.3429	-0.74316
-94.3414	0.88677	-94.3414	-0.73568
-94.3399	0.8835	-94.3399	-0.7282
-94.3383	0.88023	-94.3383	-0.72072
-94.3368	0.87696	-94.3368	-0.71324
-94.3353	0.87367	-94.3353	-0.70577
-94.3338	0.87037	-94.3338	-0.69828
-94.3322	0.86708	-94.3322	-0.6908
-94.3307	0.86375	-94.3307	-0.68331
-94.3292	0.86043	-94.3292	-0.67583
-94.3277	0.8571	-94.3277	-0.66834
-94.3261	0.85377	-94.3261	-0.66084
-94.3246	0.85041	-94.3246	-0.65335
-94.3231	0.84705	-94.3231	-0.64586
-94.3216	0.84367	-94.3216	-0.63836
-94.32	0.8403	-94.32	-0.63087
-94.3185	0.83691	-94.3185	-0.62338
-94.317	0.83351	-94.317	-0.61589
-94.3155	0.83011	-94.3155	-0.60838
-94.3139	0.8267	-94.3139	-0.60088
-94.3124	0.82327	-94.3124	-0.59339
-94.3109	0.81984	-94.3109	-0.58588
-94.3094	0.81641	-94.3094	-0.57839
-94.3078	0.81297	-94.3078	-0.57088
-94.3063	0.80951	-94.3063	-0.56337
-94.3048	0.80605	-94.3048	-0.55588
-94.3033	0.80259	-94.3033	-0.54838
-94.3017	0.79912	-94.3017	-0.54087
-94.3002	0.79563	-94.3002	-0.53337
-94.2987	0.79215	-94.2987	-0.52588
-94.2972	0.78866	-94.2972	-0.51837
-94.2956	0.78517	-94.2956	-0.51087
-94.2941	0.78166	-94.2941	-0.50336
-94.2926	0.77815	-94.2926	-0.49587
-94.2911	0.77465	-94.2911	-0.48837
-94.2895	0.77113	-94.2895	-0.48087
-94.288	0.7676	-94.288	-0.47338
-94.2865	0.76407	-94.2865	-0.46588
-94.285	0.76055	-94.285	-0.45838
-94.2834	0.75702	-94.2834	-0.4509
-94.2819	0.75347	-94.2819	-0.4434
-94.2804	0.74993	-94.2804	-0.43591
-94.2789	0.74637	-94.2789	-0.42842
-94.2773	0.74283	-94.2773	-0.42094
-94.2758	0.73928	-94.2758	-0.41345
-94.2743	0.7357	-94.2743	-0.40597
-94.2728	0.73214	-94.2728	-0.39849
-94.2712	0.72857	-94.2712	-0.39102
-94.2697	0.72499	-94.2697	-0.38354
-94.2682	0.72142	-94.2682	-0.37607
-94.2667	0.71782	-94.2667	-0.36859
-94.2651	0.71423	-94.2651	-0.36113
-94.2636	0.71063	-94.2636	-0.35366
-94.2621	0.70703	-94.2621	-0.3462
-94.2606	0.70342	-94.2606	-0.33873
-94.259	0.69981	-94.259	-0.33129
-94.2575	0.69618	-94.2575	-0.32383
-94.256	0.69255	-94.256	-0.31638
-94.2545	0.68892	-94.2545	-0.30892
-94.2529	0.68527	-94.2529	-0.30148
-94.2514	0.68162	-94.2514	-0.29404
-94.2499	0.67797	-94.2499	-0.2866
-94.2483	0.67431	-94.2483	-0.27916
-94.2468	0.67065	-94.2468	-0.27173
-94.2453	0.66696	-94.2453	-0.2643
-94.2438	0.66328	-94.2438	-0.25687
-94.2422	0.65958	-94.2422	-0.24944
-94.2407	0.65589	-94.2407	-0.24201
-94.2392	0.65217	-94.2392	-0.2346
-94.2377	0.64846	-94.2377	-0.22718
-94.2361	0.64472	-94.2361	-0.21977
-94.2346	0.64099	-94.2346	-0.21235
-94.2331	0.63725	-94.2331	-0.20493
-94.2316	0.6335	-94.2316	-0.19753
-94.23	0.62974	-94.23	-0.19012
-94.2285	0.62596	-94.2285	-0.18271
-94.227	0.62218	-94.227	-0.17531
-94.2255	0.6184	-94.2255	-0.1679
-94.2239	0.61461	-94.2239	-0.1605
-94.2224	0.6108	-94.2224	-0.1531
-94.2209	0.607	-94.2209	-0.14571
-94.2194	0.60318	-94.2194	-0.13831
-94.2178	0.59934	-94.2178	-0.13091
-94.2163	0.5955	-94.2163	-0.12351
-94.2148	0.59166	-94.2148	-0.11612
-94.2133	0.58781	-94.2133	-0.10872
-94.2117	0.58395	-94.2117	-0.10133
-94.2102	0.58007	-94.2102	-0.09393
-94.2087	0.5762	-94.2087	-0.08654
-94.2072	0.57232	-94.2072	-0.07914
-94.2056	0.56842	-94.2056	-0.07174
-94.2041	0.56453	-94.2041	-0.06435
-94.2026	0.56063	-94.2026	-0.05695
-94.2011	0.55671	-94.2011	-0.04954
-94.1995	0.5528	-94.1995	-0.04215
-94.198	0.54886	-94.198	-0.03475
-94.1965	0.54494	-94.1965	-0.02734
-94.195	0.541	-94.195	-0.01994
-94.1934	0.53706	-94.1934	-0.01253
-94.1919	0.53312	-94.1919	-0.00512
-94.1904	0.52917	-94.1904	0.00229
-94.1889	0.52522	-94.1889	0.00969
-94.1873	0.52126	-94.1873	0.01712
-94.1858	0.51731	-94.1858	0.02454
-94.1843	0.51333	-94.1843	0.03196
-94.1828	0.50938	-94.1828	0.03938
-94.1812	0.50541	-94.1812	0.0468
-94.1797	0.50144	-94.1797	0.05423
-94.1782	0.49747	-94.1782	0.06165
-94.1767	0.4935	-94.1767	0.06908
-94.1751	0.48952	-94.1751	0.07652
-94.1736	0.48556	-94.1736	0.08395
-94.1721	0.48159	-94.1721	0.09138
-94.1706	0.47761	-94.1706	0.09882
-94.169	0.47365	-94.169	0.10627
-94.1675	0.46969	-94.1675	0.1137
-94.166	0.46572	-94.166	0.12114
-94.1645	0.46176	-94.1645	0.12859
-94.1629	0.4578	-94.1629	0.13603
-94.1614	0.45385	-94.1614	0.14349
-94.1599	0.4499	-94.1599	0.15093
-94.1584	0.44595	-94.1584	0.15838
-94.1568	0.44201	-94.1568	0.16583
-94.1553	0.43807	-94.1553	0.17328
-94.1538	0.43414	-94.1538	0.18074
-94.1523	0.43021	-94.1523	0.18818
-94.1507	0.4263	-94.1507	0.19563
-94.1492	0.42238	-94.1492	0.20308
-94.1477	0.41847	-94.1477	0.21052
-94.1462	0.41458	-94.1462	0.21798
-94.1446	0.41068	-94.1446	0.22541
-94.1431	0.40679	-94.1431	0.23287
-94.1416	0.40291	-94.1416	0.24033
-94.14	0.39904	-94.14	0.24777
-94.1385	0.39516	-94.1385	0.25519
-94.137	0.39131	-94.137	0.26264
-94.1355	0.38746	-94.1355	0.27008
-94.1339	0.38362	-94.1339	0.27751
-94.1324	0.37978	-94.1324	0.28495
-94.1309	0.37596	-94.1309	0.29236
-94.1294	0.37213	-94.1294	0.2998
-94.1278	0.36832	-94.1278	0.30722
-94.1263	0.36451	-94.1263	0.31465
-94.1248	0.36071	-94.1248	0.32206
-94.1233	0.35692	-94.1233	0.32947
-94.1217	0.35313	-94.1217	0.33688
-94.1202	0.34936	-94.1202	0.34428
-94.1187	0.34559	-94.1187	0.35169
-94.1172	0.34182	-94.1172	0.35908
-94.1156	0.33807	-94.1156	0.36648
-94.1141	0.33432	-94.1141	0.37387
-94.1126	0.33058	-94.1126	0.38124
-94.1111	0.32684	-94.1111	0.38863
-94.1095	0.32312	-94.1095	0.39601
-94.108	0.3194	-94.108	0.40338
-94.1065	0.31569	-94.1065	0.41075
-94.105	0.31198	-94.105	0.41811
-94.1034	0.30829	-94.1034	0.42547
-94.1019	0.3046	-94.1019	0.43283
-94.1004	0.30091	-94.1004	0.44017
-94.0989	0.29724	-94.0989	0.44753
-94.0973	0.29357	-94.0973	0.45486
-94.0958	0.28991	-94.0958	0.4622
-94.0943	0.28627	-94.0943	0.46953
-94.0928	0.28263	-94.0928	0.47687
-94.0912	0.27899	-94.0912	0.48419
-94.0897	0.27537	-94.0897	0.49152
-94.0882	0.27176	-94.0882	0.49883
-94.0867	0.26815	-94.0867	0.50615
-94.0851	0.26455	-94.0851	0.51347
-94.0836	0.26098	-94.0836	0.52076
-94.0821	0.25741	-94.0821	0.52806
-94.0806	0.25385	-94.0806	0.53536
-94.079	0.25029	-94.079	0.54266
-94.0775	0.24677	-94.0775	0.54995
-94.076	0.24323	-94.076	0.55724
-94.0745	0.23971	-94.0745	0.56454
-94.0729	0.23622	-94.0729	0.57182
-94.0714	0.23273	-94.0714	0.5791
-94.0699	0.22925	-94.0699	0.58637
-94.0684	0.22578	-94.0684	0.59365
-94.0668	0.22234	-94.0668	0.60092
-94.0653	0.2189	-94.0653	0.60819
-94.0638	0.21548	-94.0638	0.61546
-94.0623	0.21207	-94.0623	0.62273
-94.0607	0.20868	-94.0607	0.62999
-94.0592	0.20529	-94.0592	0.63726
-94.0577	0.20193	-94.0577	0.64452
-94.0562	0.19859	-94.0562	0.65178
-94.0546	0.19524	-94.0546	0.65904
-94.0531	0.19193	-94.0531	0.6663
-94.0516	0.18862	-94.0516	0.67356
-94.0501	0.18533	-94.0501	0.68082
-94.0485	0.18207	-94.0485	0.68808
-94.047	0.17881	-94.047	0.69533
-94.0455	0.17556	-94.0455	0.70259
-94.044	0.17233	-94.044	0.70985
-94.0424	0.16912	-94.0424	0.71711
-94.0409	0.16593	-94.0409	0.72436
-94.0394	0.16274	-94.0394	0.73163
-94.0379	0.15958	-94.0379	0.73888
-94.0363	0.15643	-94.0363	0.74615
-94.0348	0.1533	-94.0348	0.75341
-94.0333	0.15017	-94.0333	0.76067
-94.0317	0.14707	-94.0317	0.76794
-94.0302	0.14398	-94.0302	0.77521
-94.0287	0.14091	-94.0287	0.78248
-94.0272	0.13785	-94.0272	0.78975
-94.0256	0.13481	-94.0256	0.79702
-94.0241	0.13177	-94.0241	0.80431
-94.0226	0.12876	-94.0226	0.81159
-94.0211	0.12576	-94.0211	0.81888
-94.0195	0.12276	-94.0195	0.82617
-94.018	0.11978	-94.018	0.83346
-94.0165	0.11682	-94.0165	0.84075
-94.015	0.11386	-94.015	0.84806
-94.0134	0.11092	-94.0134	0.85536
-94.0119	0.10799	-94.0119	0.86267
-94.0104	0.10508	-94.0104	0.86997
-94.0089	0.10217	-94.0089	0.87729
-94.0073	0.09927	-94.0073	0.88461
-94.0058	0.09638	-94.0058	0.89193
-94.0043	0.0935	-94.0043	0.89926
-94.0028	0.09063	-94.0028	0.90658
-94.0012	0.08778	-94.0012	0.91392
-93.9997	0.08492	-93.9997	0.92125
-93.9982	0.08207	-93.9982	0.92859
-93.9967	0.07922	-93.9967	0.93594
-93.9951	0.07639	-93.9951	0.94328
-93.9936	0.07356	-93.9936	0.95064
-93.9921	0.07073	-93.9921	0.958
-93.9906	0.06791	-93.9906	0.96535
-93.989	0.06509	-93.989	0.97271
-93.9875	0.06227	-93.9875	0.98007
-93.986	0.05945	-93.986	0.98743
-93.9845	0.05664	-93.9845	0.9948
-93.9829	0.05382	-93.9829	1.00217
-93.9814	0.051	-93.9814	1.00954
-93.9799	0.04818	-93.9799	1.01691
-93.9784	0.04536	-93.9784	1.02429
-93.9768	0.04254	-93.9768	1.03166
-93.9753	0.03971	-93.9753	1.03903
-93.9738	0.03688	-93.9738	1.0464
-93.9723	0.03404	-93.9723	1.05378
-93.9707	0.03119	-93.9707	1.06115
-93.9692	0.02835	-93.9692	1.06852
-93.9677	0.02549	-93.9677	1.07589
-93.9662	0.02263	-93.9662	1.08327
-93.9646	0.01976	-93.9646	1.09064
-93.9631	0.01688	-93.9631	1.09801
-93.9616	0.01399	-93.9616	1.10537
-93.9601	0.01108	-93.9601	1.11274
-93.9585	0.00817	-93.9585	1.1201
-93.957	0.00525	-93.957	1.12746
-93.9555	0.00232	-93.9555	1.13481
-93.954	-0.00061717	-93.954	1.14217
-93.9524	-0.00358	-93.9524	1.14951
-93.9509	-0.00654	-93.9509	1.15686
-93.9494	-0.00952	-93.9494	1.16421
-93.9479	-0.01252	-93.9479	1.17155
-93.9463	-0.01553	-93.9463	1.17889
-93.9448	-0.01855	-93.9448	1.18622
-93.9433	-0.02158	-93.9433	1.19353
-93.9418	-0.02462	-93.9418	1.20086
-93.9402	-0.02769	-93.9402	1.20818
-93.9387	-0.03076	-93.9387	1.2155
-93.9372	-0.03385	-93.9372	1.22281
-93.9357	-0.03695	-93.9357	1.23012
-93.9341	-0.04006	-93.9341	1.23741
-93.9326	-0.04319	-93.9326	1.24471
-93.9311	-0.04634	-93.9311	1.25201
-93.9296	-0.04949	-93.9296	1.25929
-93.928	-0.05266	-93.928	1.26658
-93.9265	-0.05584	-93.9265	1.27386
-93.925	-0.05904	-93.925	1.28114
-93.9234	-0.06224	-93.9234	1.28841
-93.9219	-0.06547	-93.9219	1.29568
-93.9204	-0.0687	-93.9204	1.30295
-93.9189	-0.07194	-93.9189	1.31022
-93.9173	-0.0752	-93.9173	1.31747
-93.9158	-0.07847	-93.9158	1.32473
-93.9143	-0.08175	-93.9143	1.33199
-93.9128	-0.08504	-93.9128	1.33923
-93.9112	-0.08833	-93.9112	1.34648
-93.9097	-0.09165	-93.9097	1.35373
-93.9082	-0.09497	-93.9082	1.36097
-93.9067	-0.0983	-93.9067	1.36821
-93.9051	-0.10165	-93.9051	1.37545
-93.9036	-0.10501	-93.9036	1.38269
-93.9021	-0.10836	-93.9021	1.38992
-93.9006	-0.11173	-93.9006	1.39716
-93.899	-0.11511	-93.899	1.40439
-93.8975	-0.1185	-93.8975	1.41162
-93.896	-0.12189	-93.896	1.41886
-93.8945	-0.1253	-93.8945	1.42609
-93.8929	-0.12871	-93.8929	1.43332
-93.8914	-0.13213	-93.8914	1.44054
-93.8899	-0.13555	-93.8899	1.44778
-93.8884	-0.13899	-93.8884	1.455
-93.8868	-0.14243	-93.8868	1.46223
-93.8853	-0.14588	-93.8853	1.46945
-93.8838	-0.14934	-93.8838	1.47667
-93.8823	-0.15279	-93.8823	1.4839
-93.8807	-0.15625	-93.8807	1.49112
-93.8792	-0.15972	-93.8792	1.49834
-93.8777	-0.1632	-93.8777	1.50557
-93.8762	-0.16668	-93.8762	1.51279
-93.8746	-0.17017	-93.8746	1.52001
-93.8731	-0.17366	-93.8731	1.52723
-93.8716	-0.17715	-93.8716	1.53445
-93.8701	-0.18065	-93.8701	1.54167
-93.8685	-0.18415	-93.8685	1.54889
-93.867	-0.18765	-93.867	1.5561
-93.8655	-0.19116	-93.8655	1.56332
-93.864	-0.19466	-93.864	1.57053
-93.8624	-0.19817	-93.8624	1.57775
-93.8609	-0.20168	-93.8609	1.58496
-93.8594	-0.2052	-93.8594	1.59217
-93.8579	-0.20871	-93.8579	1.59938
-93.8563	-0.21222	-93.8563	1.60659
-93.8548	-0.21574	-93.8548	1.61379
-93.8533	-0.21925	-93.8533	1.62099
-93.8518	-0.22276	-93.8518	1.62819
-93.8502	-0.22627	-93.8502	1.63539
-93.8487	-0.22978	-93.8487	1.64259
-93.8472	-0.23329	-93.8472	1.64978
-93.8457	-0.2368	-93.8457	1.65697
-93.8441	-0.24031	-93.8441	1.66416
-93.8426	-0.24381	-93.8426	1.67134
-93.8411	-0.24731	-93.8411	1.67853
-93.8396	-0.25081	-93.8396	1.6857
-93.838	-0.2543	-93.838	1.69288
-93.8365	-0.25779	-93.8365	1.70005
-93.835	-0.26128	-93.835	1.70721
-93.8335	-0.26476	-93.8335	1.71438
-93.8319	-0.26825	-93.8319	1.72154
-93.8304	-0.27171	-93.8304	1.72869
-93.8289	-0.27518	-93.8289	1.73584
-93.8274	-0.27865	-93.8274	1.74298
-93.8258	-0.28211	-93.8258	1.75013
-93.8243	-0.28557	-93.8243	1.75726
-93.8228	-0.28902	-93.8228	1.76439
-93.8213	-0.29247	-93.8213	1.77152
-93.8197	-0.29592	-93.8197	1.77864
-93.8182	-0.29936	-93.8182	1.78576
-93.8167	-0.30279	-93.8167	1.79288
-93.8151	-0.30624	-93.8151	1.79999
-93.8136	-0.30967	-93.8136	1.80709
-93.8121	-0.3131	-93.8121	1.81419
-93.8106	-0.31653	-93.8106	1.82128
-93.809	-0.31995	-93.809	1.82837
-93.8075	-0.32337	-93.8075	1.83545
-93.806	-0.32679	-93.806	1.84253
-93.8045	-0.33021	-93.8045	1.84961
-93.8029	-0.33363	-93.8029	1.85668
-93.8014	-0.33705	-93.8014	1.86374
-93.7999	-0.34048	-93.7999	1.8708
-93.7984	-0.3439	-93.7984	1.87786
-93.7968	-0.34732	-93.7968	1.88492
-93.7953	-0.35075	-93.7953	1.89196
-93.7938	-0.35417	-93.7938	1.899
-93.7923	-0.35761	-93.7923	1.90605
-93.7907	-0.36104	-93.7907	1.91309
-93.7892	-0.36448	-93.7892	1.92013
-93.7877	-0.36792	-93.7877	1.92715
-93.7862	-0.37138	-93.7862	1.93418
-93.7846	-0.37484	-93.7846	1.9412
-93.7831	-0.3783	-93.7831	1.94822
-93.7816	-0.38177	-93.7816	1.95525
-93.7801	-0.38525	-93.7801	1.96226
-93.7785	-0.38874	-93.7785	1.96927
-93.777	-0.39224	-93.777	1.97629
-93.7755	-0.39574	-93.7755	1.98329
-93.774	-0.39926	-93.774	1.9903
-93.7724	-0.40278	-93.7724	1.9973
-93.7709	-0.40632	-93.7709	2.0043
-93.7694	-0.40986	-93.7694	2.0113
-93.7679	-0.41342	-93.7679	2.0183
-93.7663	-0.41698	-93.7663	2.0253
-93.7648	-0.42057	-93.7648	2.03229
-93.7633	-0.42416	-93.7633	2.03929
-93.7618	-0.42777	-93.7618	2.04627
-93.7602	-0.43139	-93.7602	2.05326
-93.7587	-0.43502	-93.7587	2.06025
-93.7572	-0.43866	-93.7572	2.06724
-93.7557	-0.44231	-93.7557	2.07423
-93.7541	-0.44598	-93.7541	2.08121
-93.7526	-0.44966	-93.7526	2.08818
-93.7511	-0.45335	-93.7511	2.09517
-93.7496	-0.45706	-93.7496	2.10214
-93.748	-0.46078	-93.748	2.10912
-93.7465	-0.46452	-93.7465	2.11609
-93.745	-0.46826	-93.745	2.12306
-93.7435	-0.47202	-93.7435	2.13003
-93.7419	-0.47579	-93.7419	2.137
-93.7404	-0.47957	-93.7404	2.14398
-93.7389	-0.48337	-93.7389	2.15094
-93.7374	-0.48718	-93.7374	2.1579
-93.7358	-0.491	-93.7358	2.16487
-93.7343	-0.49483	-93.7343	2.17182
-93.7328	-0.49868	-93.7328	2.17878
-93.7313	-0.50253	-93.7313	2.18573
-93.7297	-0.5064	-93.7297	2.19269
-93.7282	-0.51026	-93.7282	2.19964
-93.7267	-0.51417	-93.7267	2.20659
-93.7252	-0.51806	-93.7252	2.21354
-93.7236	-0.52197	-93.7236	2.22048
-93.7221	-0.52589	-93.7221	2.22742
-93.7206	-0.52982	-93.7206	2.23438
-93.7191	-0.53376	-93.7191	2.24131
-93.7175	-0.53771	-93.7175	2.24824
-93.716	-0.54166	-93.716	2.25518
-93.7145	-0.54564	-93.7145	2.26212
-93.713	-0.54961	-93.713	2.26905
-93.7114	-0.5536	-93.7114	2.27598
-93.7099	-0.5576	-93.7099	2.28292
-93.7084	-0.5616	-93.7084	2.28983
-93.7068	-0.56561	-93.7068	2.29677
-93.7053	-0.56964	-93.7053	2.30369
-93.7038	-0.57366	-93.7038	2.31062
-93.7023	-0.57771	-93.7023	2.31753
-93.7007	-0.58175	-93.7007	2.32445
-93.6992	-0.5858	-93.6992	2.33138
-93.6977	-0.58986	-93.6977	2.3383
-93.6962	-0.59393	-93.6962	2.34521
-93.6946	-0.59802	-93.6946	2.35213
-93.6931	-0.6021	-93.6931	2.35904
-93.6916	-0.60619	-93.6916	2.36595
-93.6901	-0.61029	-93.6901	2.37287
-93.6885	-0.6144	-93.6885	2.37978
-93.687	-0.6185	-93.687	2.3867
-93.6855	-0.62263	-93.6855	2.39361
-93.684	-0.62675	-93.684	2.40052
-93.6824	-0.63089	-93.6824	2.40743
-93.6809	-0.63504	-93.6809	2.41435
-93.6794	-0.63919	-93.6794	2.42125
-93.6779	-0.64333	-93.6779	2.42816
-93.6763	-0.64751	-93.6763	2.43507
-93.6748	-0.65166	-93.6748	2.44198
-93.6733	-0.65583	-93.6733	2.44888
-93.6718	-0.66001	-93.6718	2.4558
-93.6702	-0.6642	-93.6702	2.4627
-93.6687	-0.66839	-93.6687	2.46961
-93.6672	-0.67258	-93.6672	2.47651
-93.6657	-0.67677	-93.6657	2.48342
-93.6641	-0.68097	-93.6641	2.49033
-93.6626	-0.68518	-93.6626	2.49723
-93.6611	-0.68939	-93.6611	2.50414
-93.6596	-0.6936	-93.6596	2.51103
-93.658	-0.69782	-93.658	2.51794
-93.6565	-0.70203	-93.6565	2.52484
-93.655	-0.70625	-93.655	2.53174
-93.6535	-0.71046	-93.6535	2.53864
-93.6519	-0.71468	-93.6519	2.54554
-93.6504	-0.71889	-93.6504	2.55244
-93.6489	-0.72311	-93.6489	2.55933
-93.6474	-0.72734	-93.6474	2.56623
-93.6458	-0.73155	-93.6458	2.57312
-93.6443	-0.73576	-93.6443	2.58001
-93.6428	-0.73996	-93.6428	2.5869
-93.6413	-0.74417	-93.6413	2.59379
-93.6397	-0.74836	-93.6397	2.60067
-93.6382	-0.75256	-93.6382	2.60755
-93.6367	-0.75675	-93.6367	2.61443
-93.6352	-0.76092	-93.6352	2.62131
-93.6336	-0.7651	-93.6336	2.62817
-93.6321	-0.76926	-93.6321	2.63504
-93.6306	-0.77341	-93.6306	2.64191
-93.6291	-0.77756	-93.6291	2.64877
-93.6275	-0.78169	-93.6275	2.65563
-93.626	-0.78581	-93.626	2.66249
-93.6245	-0.78992	-93.6245	2.66935
-93.623	-0.79401	-93.623	2.67619
-93.6214	-0.7981	-93.6214	2.68302
-93.6199	-0.80216	-93.6199	2.68987
-93.6184	-0.80622	-93.6184	2.69669
-93.6169	-0.81026	-93.6169	2.70353
-93.6153	-0.81428	-93.6153	2.71034
-93.6138	-0.81828	-93.6138	2.71716
-93.6123	-0.82227	-93.6123	2.72398
-93.6108	-0.82624	-93.6108	2.73078
-93.6092	-0.83019	-93.6092	2.73758
-93.6077	-0.83412	-93.6077	2.74437
-93.6062	-0.83802	-93.6062	2.75116
-93.6047	-0.84191	-93.6047	2.75795
-93.6031	-0.84578	-93.6031	2.76471
-93.6016	-0.84963	-93.6016	2.77149
-93.6001	-0.85345	-93.6001	2.77825
-93.5985	-0.85725	-93.5985	2.785
-93.597	-0.86104	-93.597	2.79176
-93.5955	-0.8648	-93.5955	2.79849
-93.594	-0.86853	-93.594	2.80523
-93.5924	-0.87225	-93.5924	2.81196
-93.5909	-0.87594	-93.5909	2.81868
-93.5894	-0.8796	-93.5894	2.82539
-93.5879	-0.88325	-93.5879	2.83212
-93.5863	-0.88687	-93.5863	2.83881
-93.5848	-0.89047	-93.5848	2.84551
-93.5833	-0.89404	-93.5833	2.85219
-93.5818	-0.8976	-93.5818	2.85888
-93.5802	-0.90113	-93.5802	2.86554
-93.5787	-0.90464	-93.5787	2.87222
-93.5772	-0.90812	-93.5772	2.87887
-93.5757	-0.91159	-93.5757	2.88553
-93.5741	-0.91503	-93.5741	2.89218
-93.5726	-0.91845	-93.5726	2.89881
-93.5711	-0.92185	-93.5711	2.90545
-93.5696	-0.92524	-93.5696	2.91208
-93.568	-0.9286	-93.568	2.91871
-93.5665	-0.93194	-93.5665	2.92532
-93.565	-0.93526	-93.565	2.93193
-93.5635	-0.93856	-93.5635	2.93854
-93.5619	-0.94184	-93.5619	2.94514
-93.5604	-0.94511	-93.5604	2.95174
-93.5589	-0.94837	-93.5589	2.95832
-93.5574	-0.9516	-93.5574	2.9649
-93.5558	-0.95481	-93.5558	2.97147
-93.5543	-0.95802	-93.5543	2.97804
-93.5528	-0.9612	-93.5528	2.98461
-93.5513	-0.96437	-93.5513	2.99117
-93.5497	-0.96753	-93.5497	2.99772
-93.5482	-0.97067	-93.5482	3.00427
-93.5467	-0.9738	-93.5467	3.01081
-93.5452	-0.97691	-93.5452	3.01735
-93.5436	-0.98001	-93.5436	3.02388
-93.5421	-0.98311	-93.5421	3.03041
-93.5406	-0.9862	-93.5406	3.03693
-93.5391	-0.98926	-93.5391	3.04344
-93.5375	-0.99232	-93.5375	3.04996
-93.536	-0.99538	-93.536	3.05648
-93.5345	-0.99841	-93.5345	3.06298
-93.533	-1.00145	-93.533	3.06947
-93.5314	-1.00448	-93.5314	3.07598
-93.5299	-1.00749	-93.5299	3.08246
-93.5284	-1.0105	-93.5284	3.08895
-93.5269	-1.0135	-93.5269	3.09543
-93.5253	-1.01651	-93.5253	3.10191
-93.5238	-1.01949	-93.5238	3.10838
-93.5223	-1.02248	-93.5223	3.11484
-93.5208	-1.02545	-93.5208	3.12132
-93.5192	-1.02843	-93.5192	3.12777
-93.5177	-1.0314	-93.5177	3.13423
-93.5162	-1.03436	-93.5162	3.14069
-93.5147	-1.03732	-93.5147	3.14714
-93.5131	-1.04029	-93.5131	3.15358
-93.5116	-1.04323	-93.5116	3.16002
-93.5101	-1.04618	-93.5101	3.16647
-93.5086	-1.04913	-93.5086	3.1729
-93.507	-1.05206	-93.507	3.17934
-93.5055	-1.05501	-93.5055	3.18578
-93.504	-1.05794	-93.504	3.1922
-93.5025	-1.06087	-93.5025	3.19862
-93.5009	-1.0638	-93.5009	3.20506
-93.4994	-1.06674	-93.4994	3.21148
-93.4979	-1.06967	-93.4979	3.2179
-93.4964	-1.07259	-93.4964	3.22433
-93.4948	-1.07551	-93.4948	3.23075
-93.4933	-1.07845	-93.4933	3.23717
-93.4918	-1.08136	-93.4918	3.24358
-93.4902	-1.08428	-93.4902	3.24999
-93.4887	-1.08721	-93.4887	3.25642
-93.4872	-1.09013	-93.4872	3.26284
-93.4857	-1.09305	-93.4857	3.26925
-93.4841	-1.09598	-93.4841	3.27568
-93.4826	-1.0989	-93.4826	3.28208
-93.4811	-1.10183	-93.4811	3.2885
-93.4796	-1.10475	-93.4796	3.29493
-93.478	-1.10769	-93.478	3.30135
-93.4765	-1.11062	-93.4765	3.30777
-93.475	-1.11355	-93.475	3.31419
-93.4735	-1.11649	-93.4735	3.32063
-93.4719	-1.11943	-93.4719	3.32705
-93.4704	-1.12237	-93.4704	3.33348
-93.4689	-1.12533	-93.4689	3.33991
-93.4674	-1.12828	-93.4674	3.34635
-93.4658	-1.13125	-93.4658	3.35277
-93.4643	-1.13421	-93.4643	3.35921
-93.4628	-1.13718	-93.4628	3.36566
-93.4613	-1.14017	-93.4613	3.37209
-93.4597	-1.14316	-93.4597	3.37854
-93.4582	-1.14616	-93.4582	3.38499
-93.4567	-1.14917	-93.4567	3.39145
-93.4552	-1.15218	-93.4552	3.3979
-93.4536	-1.15521	-93.4536	3.40435
-93.4521	-1.15824	-93.4521	3.41081
-93.4506	-1.16129	-93.4506	3.41727
-93.4491	-1.16435	-93.4491	3.42374
-93.4475	-1.16743	-93.4475	3.4302
-93.446	-1.17051	-93.446	3.43668
-93.4445	-1.1736	-93.4445	3.44315
-93.443	-1.17671	-93.443	3.44962
-93.4414	-1.17984	-93.4414	3.4561
-93.4399	-1.18297	-93.4399	3.46257
-93.4384	-1.18612	-93.4384	3.46905
-93.4369	-1.18929	-93.4369	3.47553
-93.4353	-1.19247	-93.4353	3.48202
-93.4338	-1.19566	-93.4338	3.4885
-93.4323	-1.19888	-93.4323	3.49498
-93.4308	-1.2021	-93.4308	3.50147
-93.4292	-1.20535	-93.4292	3.50796
-93.4277	-1.2086	-93.4277	3.51445
-93.4262	-1.21188	-93.4262	3.52095
-93.4247	-1.21518	-93.4247	3.52745
-93.4231	-1.21848	-93.4231	3.53392
-93.4216	-1.2218	-93.4216	3.54041
-93.4201	-1.22513	-93.4201	3.54691
-93.4186	-1.22848	-93.4186	3.55341
-93.417	-1.23185	-93.417	3.55991
-93.4155	-1.23524	-93.4155	3.56639
-93.414	-1.23864	-93.414	3.57289
-93.4125	-1.24205	-93.4125	3.57937
-93.4109	-1.24548	-93.4109	3.58586
-93.4094	-1.24892	-93.4094	3.59235
-93.4079	-1.25237	-93.4079	3.59884
-93.4064	-1.25585	-93.4064	3.60533
-93.4048	-1.25933	-93.4048	3.61182
-93.4033	-1.26283	-93.4033	3.61829
-93.4018	-1.26633	-93.4018	3.62477
-93.4003	-1.26985	-93.4003	3.63125
-93.3987	-1.27339	-93.3987	3.63773
-93.3972	-1.27692	-93.3972	3.6442
-93.3957	-1.28047	-93.3957	3.65068
-93.3942	-1.28404	-93.3942	3.65715
-93.3926	-1.28761	-93.3926	3.66361
-93.3911	-1.2912	-93.3911	3.67008
-93.3896	-1.29478	-93.3896	3.67653
-93.3881	-1.29838	-93.3881	3.68299
-93.3865	-1.30199	-93.3865	3.68944
-93.385	-1.30559	-93.385	3.69589
-93.3835	-1.30921	-93.3835	3.70233
-93.3819	-1.31284	-93.3819	3.70877
-93.3804	-1.31646	-93.3804	3.7152
-93.3789	-1.32009	-93.3789	3.72164
-93.3774	-1.32373	-93.3774	3.72806
-93.3758	-1.32737	-93.3758	3.73448
-93.3743	-1.33101	-93.3743	3.7409
-93.3728	-1.33466	-93.3728	3.74731
-93.3713	-1.33831	-93.3713	3.75371
-93.3697	-1.34195	-93.3697	3.76011
-93.3682	-1.3456	-93.3682	3.7665
-93.3667	-1.34926	-93.3667	3.77288
-93.3652	-1.35291	-93.3652	3.77927
-93.3636	-1.35656	-93.3636	3.78564
-93.3621	-1.36021	-93.3621	3.79201
-93.3606	-1.36386	-93.3606	3.79837
-93.3591	-1.36751	-93.3591	3.80473
-93.3575	-1.37116	-93.3575	3.81107
-93.356	-1.37481	-93.356	3.81741
-93.3545	-1.37845	-93.3545	3.82374
-93.353	-1.38209	-93.353	3.83007
-93.3514	-1.38573	-93.3514	3.8364
-93.3499	-1.38938	-93.3499	3.8427
-93.3484	-1.39301	-93.3484	3.84901
-93.3469	-1.39665	-93.3469	3.85531
-93.3453	-1.40026	-93.3453	3.8616
-93.3438	-1.40389	-93.3438	3.86788
-93.3423	-1.40752	-93.3423	3.87415
-93.3408	-1.41114	-93.3408	3.88041
-93.3392	-1.41476	-93.3392	3.88667
-93.3377	-1.41837	-93.3377	3.89292
-93.3362	-1.42198	-93.3362	3.89916
-93.3347	-1.42559	-93.3347	3.9054
-93.3331	-1.42919	-93.3331	3.91162
-93.3316	-1.43278	-93.3316	3.91784
-93.3301	-1.43637	-93.3301	3.92405
-93.3286	-1.43997	-93.3286	3.93025
-93.327	-1.44356	-93.327	3.93645
-93.3255	-1.44714	-93.3255	3.94264
-93.324	-1.45072	-93.324	3.94882
-93.3225	-1.45429	-93.3225	3.95498
-93.3209	-1.45786	-93.3209	3.96116
-93.3194	-1.46143	-93.3194	3.96732
-93.3179	-1.46498	-93.3179	3.97347
-93.3164	-1.46855	-93.3164	3.97961
-93.3148	-1.4721	-93.3148	3.98576
-93.3133	-1.47565	-93.3133	3.99189
-93.3118	-1.4792	-93.3118	3.99802
-93.3103	-1.48275	-93.3103	4.00414
-93.3087	-1.48629	-93.3087	4.01026
-93.3072	-1.48983	-93.3072	4.01637
-93.3057	-1.49335	-93.3057	4.02247
-93.3042	-1.49688	-93.3042	4.02857
-93.3026	-1.50041	-93.3026	4.03466
-93.3011	-1.50393	-93.3011	4.04076
-93.2996	-1.50745	-93.2996	4.04684
-93.2981	-1.51096	-93.2981	4.05292
-93.2965	-1.51447	-93.2965	4.059
-93.295	-1.51798	-93.295	4.06507
-93.2935	-1.52149	-93.2935	4.07115
-93.292	-1.525	-93.292	4.07721
-93.2904	-1.5285	-93.2904	4.08328
-93.2889	-1.532	-93.2889	4.08933
-93.2874	-1.53549	-93.2874	4.0954
-93.2859	-1.53899	-93.2859	4.10145
-93.2843	-1.54247	-93.2843	4.1075
-93.2828	-1.54596	-93.2828	4.11356
-93.2813	-1.54944	-93.2813	4.11961
-93.2798	-1.55292	-93.2798	4.12565
-93.2782	-1.55641	-93.2782	4.1317
-93.2767	-1.55989	-93.2767	4.13774
-93.2752	-1.56336	-93.2752	4.14378
-93.2736	-1.56684	-93.2736	4.14982
-93.2721	-1.5703	-93.2721	4.15586
-93.2706	-1.57377	-93.2706	4.1619
-93.2691	-1.57724	-93.2691	4.16794
-93.2675	-1.58071	-93.2675	4.17397
-93.266	-1.58417	-93.266	4.18
-93.2645	-1.58763	-93.2645	4.18604
-93.263	-1.59109	-93.263	4.19207
-93.2614	-1.59454	-93.2614	4.1981
-93.2599	-1.59799	-93.2599	4.20413
-93.2584	-1.60145	-93.2584	4.21015
-93.2569	-1.6049	-93.2569	4.21618
-93.2553	-1.60834	-93.2553	4.2222
-93.2538	-1.61179	-93.2538	4.22822
-93.2523	-1.61522	-93.2523	4.23425
-93.2508	-1.61866	-93.2508	4.24027
-93.2492	-1.62209	-93.2492	4.24628
-93.2477	-1.62553	-93.2477	4.2523
-93.2462	-1.62896	-93.2462	4.25832
-93.2447	-1.63238	-93.2447	4.26433
-93.2431	-1.63581	-93.2431	4.27034
-93.2416	-1.63922	-93.2416	4.27634
-93.2401	-1.64263	-93.2401	4.28235
-93.2386	-1.64605	-93.2386	4.28836
-93.237	-1.64946	-93.237	4.29437
-93.2355	-1.65286	-93.2355	4.30036
-93.234	-1.65627	-93.234	4.30636
-93.2325	-1.65966	-93.2325	4.31235
-93.2309	-1.66305	-93.2309	4.31835
-93.2294	-1.66644	-93.2294	4.32433
-93.2279	-1.66983	-93.2279	4.33032
-93.2264	-1.67322	-93.2264	4.3363
-93.2248	-1.6766	-93.2248	4.34227
-93.2233	-1.67998	-93.2233	4.34825
-93.2218	-1.68335	-93.2218	4.35422
-93.2203	-1.68673	-93.2203	4.36019
-93.2187	-1.6901	-93.2187	4.36615
-93.2172	-1.69347	-93.2172	4.37211
-93.2157	-1.69683	-93.2157	4.37807
-93.2142	-1.70019	-93.2142	4.38401
-93.2126	-1.70355	-93.2126	4.38996
-93.2111	-1.70691	-93.2111	4.39591
-93.2096	-1.71027	-93.2096	4.40184
-93.2081	-1.71362	-93.2081	4.40777
-93.2065	-1.71697	-93.2065	4.4137
-93.205	-1.72032	-93.205	4.41963
-93.2035	-1.72367	-93.2035	4.42554
-93.202	-1.72702	-93.202	4.43146
-93.2004	-1.73036	-93.2004	4.43736
-93.1989	-1.7337	-93.1989	4.44328
-93.1974	-1.73705	-93.1974	4.44917
-93.1959	-1.7404	-93.1959	4.45506
-93.1943	-1.74374	-93.1943	4.46095
-93.1928	-1.74708	-93.1928	4.46684
-93.1913	-1.75043	-93.1913	4.47271
-93.1898	-1.75378	-93.1898	4.47859
-93.1882	-1.75712	-93.1882	4.48445
-93.1867	-1.76048	-93.1867	4.49031
-93.1852	-1.76382	-93.1852	4.49617
-93.1837	-1.76716	-93.1837	4.50202
-93.1821	-1.77052	-93.1821	4.50787
-93.1806	-1.77386	-93.1806	4.51371
-93.1791	-1.77722	-93.1791	4.51954
-93.1776	-1.78057	-93.1776	4.52537
-93.176	-1.78393	-93.176	4.53119
-93.1745	-1.78729	-93.1745	4.53701
-93.173	-1.79064	-93.173	4.54282
-93.1715	-1.794	-93.1715	4.54863
-93.1699	-1.79737	-93.1699	4.55444
-93.1684	-1.80074	-93.1684	4.56023
-93.1669	-1.80411	-93.1669	4.56602
-93.1653	-1.80749	-93.1653	4.5718
-93.1638	-1.81087	-93.1638	4.57758
-93.1623	-1.81425	-93.1623	4.58336
-93.1608	-1.81763	-93.1608	4.58912
-93.1592	-1.82103	-93.1592	4.59489
-93.1577	-1.82441	-93.1577	4.60065
-93.1562	-1.82782	-93.1562	4.6064
-93.1547	-1.83122	-93.1547	4.61214
-93.1531	-1.83462	-93.1531	4.61788
-93.1516	-1.83804	-93.1516	4.62362
-93.1501	-1.84146	-93.1501	4.62935
-93.1486	-1.84488	-93.1486	4.63507
-93.147	-1.84831	-93.147	4.64079
-93.1455	-1.85174	-93.1455	4.6465
-93.144	-1.85518	-93.144	4.6522
-93.1425	-1.85863	-93.1425	4.6579
-93.1409	-1.86208	-93.1409	4.6636
-93.1394	-1.86553	-93.1394	4.66929
-93.1379	-1.869	-93.1379	4.67498
-93.1364	-1.87246	-93.1364	4.68065
-93.1348	-1.87593	-93.1348	4.68632
-93.1333	-1.87942	-93.1333	4.69198
-93.1318	-1.88291	-93.1318	4.69764
-93.1303	-1.8864	-93.1303	4.70329
-93.1287	-1.8899	-93.1287	4.70893
-93.1272	-1.89341	-93.1272	4.71457
-93.1257	-1.89692	-93.1257	4.7202
-93.1242	-1.90044	-93.1242	4.72583
-93.1226	-1.90398	-93.1226	4.73146
-93.1211	-1.90751	-93.1211	4.73706
-93.1196	-1.91105	-93.1196	4.74267
-93.1181	-1.9146	-93.1181	4.74827
-93.1165	-1.91816	-93.1165	4.75386
-93.115	-1.92172	-93.115	4.75945
-93.1135	-1.92529	-93.1135	4.76503
-93.112	-1.92887	-93.112	4.77061
-93.1104	-1.93245	-93.1104	4.77617
-93.1089	-1.93604	-93.1089	4.78173
-93.1074	-1.93964	-93.1074	4.78728
-93.1059	-1.94324	-93.1059	4.79282
-93.1043	-1.94685	-93.1043	4.79836
-93.1028	-1.95048	-93.1028	4.80388
-93.1013	-1.95409	-93.1013	4.80941
-93.0998	-1.95772	-93.0998	4.81492
-93.0982	-1.96136	-93.0982	4.82044
-93.0967	-1.96499	-93.0967	4.82594
-93.0952	-1.96865	-93.0952	4.83143
-93.0937	-1.97231	-93.0937	4.83691
-93.0921	-1.97596	-93.0921	4.84239
-93.0906	-1.97962	-93.0906	4.84786
-93.0891	-1.98329	-93.0891	4.85331
-93.0876	-1.98697	-93.0876	4.85877
-93.086	-1.99066	-93.086	4.86422
-93.0845	-1.99435	-93.0845	4.86965
-93.083	-1.99803	-93.083	4.87509
-93.0815	-2.00173	-93.0815	4.88051
-93.0799	-2.00543	-93.0799	4.88593
-93.0784	-2.00914	-93.0784	4.89133
-93.0769	-2.01284	-93.0769	4.89673
-93.0754	-2.01655	-93.0754	4.90211
-93.0738	-2.02027	-93.0738	4.90749
-93.0723	-2.024	-93.0723	4.91287
-93.0708	-2.02772	-93.0708	4.91823
-93.0693	-2.03144	-93.0693	4.92359
-93.0677	-2.03517	-93.0677	4.92894
-93.0662	-2.03891	-93.0662	4.93428
-93.0647	-2.04263	-93.0647	4.93961
-93.0632	-2.04637	-93.0632	4.94493
-93.0616	-2.0501	-93.0616	4.95025
-93.0601	-2.05384	-93.0601	4.95556
-93.0586	-2.05758	-93.0586	4.96087
-93.057	-2.06132	-93.057	4.96615
-93.0555	-2.06506	-93.0555	4.97143
-93.054	-2.06879	-93.054	4.97671
-93.0525	-2.07253	-93.0525	4.98198
-93.0509	-2.07628	-93.0509	4.98723
-93.0494	-2.08001	-93.0494	4.9925
-93.0479	-2.08376	-93.0479	4.99774
-93.0464	-2.0875	-93.0464	5.00297
-93.0448	-2.09123	-93.0448	5.00821
-93.0433	-2.09496	-93.0433	5.01342
-93.0418	-2.09869	-93.0418	5.01864
-93.0403	-2.10242	-93.0403	5.02383
-93.0387	-2.10615	-93.0387	5.02905
-93.0372	-2.10987	-93.0372	5.03423
-93.0357	-2.11358	-93.0357	5.03941
-93.0342	-2.11731	-93.0342	5.04459
-93.0326	-2.12101	-93.0326	5.04976
-93.0311	-2.12471	-93.0311	5.05493
-93.0296	-2.12841	-93.0296	5.06008
-93.0281	-2.1321	-93.0281	5.06523
-93.0265	-2.13579	-93.0265	5.07039
-93.025	-2.13947	-93.025	5.07551
-93.0235	-2.14314	-93.0235	5.08065
-93.022	-2.1468	-93.022	5.08578
-93.0204	-2.15046	-93.0204	5.09089
-93.0189	-2.15411	-93.0189	5.096
-93.0174	-2.15774	-93.0174	5.10111
-93.0159	-2.16138	-93.0159	5.10622
-93.0143	-2.165	-93.0143	5.11132
-93.0128	-2.1686	-93.0128	5.11641
-93.0113	-2.17219	-93.0113	5.12149
-93.0098	-2.17578	-93.0098	5.12657
-93.0082	-2.17935	-93.0082	5.13165
-93.0067	-2.18291	-93.0067	5.13672
-93.0052	-2.18645	-93.0052	5.14179
-93.0037	-2.18997	-93.0037	5.14685
-93.0021	-2.19349	-93.0021	5.1519
-93.0006	-2.197	-93.0006	5.15695
-92.9991	-2.20049	-92.9991	5.16201
-92.9976	-2.20394	-92.9976	5.16705
-92.996	-2.20741	-92.996	5.17209
-92.9945	-2.21083	-92.9945	5.17712
-92.993	-2.21426	-92.993	5.18216
-92.9915	-2.21766	-92.9915	5.18719
-92.9899	-2.22103	-92.9899	5.19222
-92.9884	-2.2244	-92.9884	5.19724
-92.9869	-2.22775	-92.9869	5.20226
-92.9854	-2.23107	-92.9854	5.20728
-92.9838	-2.23438	-92.9838	5.2123
-92.9823	-2.23767	-92.9823	5.21731
-92.9808	-2.24093	-92.9808	5.22231
-92.9793	-2.24419	-92.9793	5.22733
-92.9777	-2.24742	-92.9777	5.23233
-92.9762	-2.25064	-92.9762	5.23734
-92.9747	-2.25383	-92.9747	5.24233
-92.9732	-2.257	-92.9732	5.24733
-92.9716	-2.26016	-92.9716	5.25233
-92.9701	-2.26329	-92.9701	5.25733
-92.9686	-2.2664	-92.9686	5.26231
-92.9671	-2.2695	-92.9671	5.2673
-92.9655	-2.27258	-92.9655	5.27228
-92.964	-2.27564	-92.964	5.27727
-92.9625	-2.27869	-92.9625	5.28226
-92.961	-2.28171	-92.961	5.28724
-92.9594	-2.28472	-92.9594	5.29223
-92.9579	-2.28771	-92.9579	5.2972
-92.9564	-2.29069	-92.9564	5.30218
-92.9549	-2.29364	-92.9549	5.30716
-92.9533	-2.29659	-92.9533	5.31213
-92.9518	-2.29952	-92.9518	5.3171
-92.9503	-2.30243	-92.9503	5.32207
-92.9487	-2.30533	-92.9487	5.32703
-92.9472	-2.30821	-92.9472	5.332
-92.9457	-2.31109	-92.9457	5.33696
-92.9442	-2.31394	-92.9442	5.34192
-92.9426	-2.31679	-92.9426	5.34689
-92.9411	-2.31962	-92.9411	5.35183
-92.9396	-2.32244	-92.9396	5.35678
-92.9381	-2.32525	-92.9381	5.36173
-92.9365	-2.32804	-92.9365	5.36668
-92.935	-2.33083	-92.935	5.37163
-92.9335	-2.3336	-92.9335	5.37656
-92.932	-2.33637	-92.932	5.38149
-92.9304	-2.33913	-92.9304	5.38644
-92.9289	-2.34188	-92.9289	5.39137
-92.9274	-2.34461	-92.9274	5.39628
-92.9259	-2.34734	-92.9259	5.4012
-92.9243	-2.35008	-92.9243	5.40613
-92.9228	-2.3528	-92.9228	5.41104
-92.9213	-2.35551	-92.9213	5.41593
-92.9198	-2.35822	-92.9198	5.42085
-92.9182	-2.36092	-92.9182	5.42575
-92.9167	-2.36361	-92.9167	5.43065
-92.9152	-2.3663	-92.9152	5.43554
-92.9137	-2.369	-92.9137	5.44043
-92.9121	-2.37169	-92.9121	5.44531
-92.9106	-2.37438	-92.9106	5.45017
-92.9091	-2.37706	-92.9091	5.45506
-92.9076	-2.37976	-92.9076	5.45991
-92.906	-2.38244	-92.906	5.46478
-92.9045	-2.38513	-92.9045	5.46963
-92.903	-2.38783	-92.903	5.47448
-92.9015	-2.39053	-92.9015	5.47933
-92.8999	-2.39324	-92.8999	5.48417
-92.8984	-2.39595	-92.8984	5.489
-92.8969	-2.39867	-92.8969	5.49382
-92.8954	-2.40139	-92.8954	5.49864
-92.8938	-2.40413	-92.8938	5.50346
-92.8923	-2.40687	-92.8923	5.50828
-92.8908	-2.40964	-92.8908	5.51309
-92.8893	-2.41241	-92.8893	5.51789
-92.8877	-2.4152	-92.8877	5.52269
-92.8862	-2.418	-92.8862	5.52747
-92.8847	-2.42081	-92.8847	5.53227
-92.8832	-2.42364	-92.8832	5.53705
-92.8816	-2.42651	-92.8816	5.54182
-92.8801	-2.42938	-92.8801	5.54659
-92.8786	-2.43227	-92.8786	5.55136
-92.8771	-2.43518	-92.8771	5.55614
-92.8755	-2.43811	-92.8755	5.56089
-92.874	-2.44107	-92.874	5.56565
-92.8725	-2.44405	-92.8725	5.5704
-92.871	-2.44706	-92.871	5.57514
-92.8694	-2.45009	-92.8694	5.57988
-92.8679	-2.45315	-92.8679	5.58462
-92.8664	-2.45624	-92.8664	5.58936
-92.8649	-2.45934	-92.8649	5.59408
-92.8633	-2.46247	-92.8633	5.59881
-92.8618	-2.46563	-92.8618	5.60353
-92.8603	-2.46882	-92.8603	5.60825
-92.8588	-2.47203	-92.8588	5.61297
-92.8572	-2.47527	-92.8572	5.61768
-92.8557	-2.47855	-92.8557	5.62238
-92.8542	-2.48183	-92.8542	5.62708
-92.8527	-2.48516	-92.8527	5.63177
-92.8511	-2.48851	-92.8511	5.63646
-92.8496	-2.49187	-92.8496	5.64116
-92.8481	-2.49527	-92.8481	5.64583
-92.8466	-2.49869	-92.8466	5.65051
-92.845	-2.50214	-92.845	5.65519
-92.8435	-2.50561	-92.8435	5.65986
-92.842	-2.5091	-92.842	5.66452
-92.8404	-2.51261	-92.8404	5.66917
-92.8389	-2.51614	-92.8389	5.67384
-92.8374	-2.51968	-92.8374	5.67848
-92.8359	-2.52325	-92.8359	5.68312
-92.8343	-2.52683	-92.8343	5.68776
-92.8328	-2.53043	-92.8328	5.69239
-92.8313	-2.53405	-92.8313	5.69701
-92.8298	-2.53768	-92.8298	5.70164
-92.8282	-2.54131	-92.8282	5.70626
-92.8267	-2.54496	-92.8267	5.71086
-92.8252	-2.54862	-92.8252	5.71546
-92.8237	-2.55229	-92.8237	5.72006
-92.8221	-2.55596	-92.8221	5.72464
-92.8206	-2.55964	-92.8206	5.72923
-92.8191	-2.56333	-92.8191	5.73381
-92.8176	-2.56703	-92.8176	5.73838
-92.816	-2.57071	-92.816	5.74294
-92.8145	-2.57441	-92.8145	5.74751
-92.813	-2.5781	-92.813	5.75205
-92.8115	-2.58179	-92.8115	5.75659
-92.8099	-2.58547	-92.8099	5.76114
-92.8084	-2.58916	-92.8084	5.76566
-92.8069	-2.59283	-92.8069	5.7702
-92.8054	-2.5965	-92.8054	5.77471
-92.8038	-2.60016	-92.8038	5.77924
-92.8023	-2.60382	-92.8023	5.78373
-92.8008	-2.60747	-92.8008	5.78824
-92.7993	-2.6111	-92.7993	5.79273
-92.7977	-2.61473	-92.7977	5.79722
-92.7962	-2.61834	-92.7962	5.8017
-92.7947	-2.62194	-92.7947	5.80617
-92.7932	-2.62553	-92.7932	5.81066
-92.7916	-2.6291	-92.7916	5.81512
-92.7901	-2.63265	-92.7901	5.81958
-92.7886	-2.6362	-92.7886	5.82404
-92.7871	-2.63973	-92.7871	5.82849
-92.7855	-2.64323	-92.7855	5.83295
-92.784	-2.64673	-92.784	5.83739
-92.7825	-2.65021	-92.7825	5.84182
-92.781	-2.65367	-92.781	5.84626
-92.7794	-2.65712	-92.7794	5.85069
-92.7779	-2.66055	-92.7779	5.85512
-92.7764	-2.66396	-92.7764	5.85953
-92.7749	-2.66735	-92.7749	5.86395
-92.7733	-2.67073	-92.7733	5.86836
-92.7718	-2.67409	-92.7718	5.87277
-92.7703	-2.67743	-92.7703	5.87718
-92.7688	-2.68077	-92.7688	5.88159
-92.7672	-2.68408	-92.7672	5.88598
-92.7657	-2.68738	-92.7657	5.89038
-92.7642	-2.69066	-92.7642	5.89478
-92.7627	-2.69392	-92.7627	5.89916
-92.7611	-2.69718	-92.7611	5.90354
-92.7596	-2.70042	-92.7596	5.90793
-92.7581	-2.70365	-92.7581	5.9123
-92.7566	-2.70686	-92.7566	5.91668
-92.755	-2.71007	-92.755	5.92106
-92.7535	-2.71326	-92.7535	5.92543
-92.752	-2.71643	-92.752	5.92979
-92.7505	-2.71961	-92.7505	5.93416
-92.7489	-2.72277	-92.7489	5.93852
-92.7474	-2.72592	-92.7474	5.94287
-92.7459	-2.72906	-92.7459	5.94722
-92.7444	-2.73221	-92.7444	5.95158
-92.7428	-2.73535	-92.7428	5.95592
-92.7413	-2.73846	-92.7413	5.96026
-92.7398	-2.74159	-92.7398	5.96458
-92.7383	-2.7447	-92.7383	5.96892
-92.7367	-2.74781	-92.7367	5.97324
-92.7352	-2.75092	-92.7352	5.97757
-92.7337	-2.75402	-92.7337	5.98188
-92.7321	-2.75712	-92.7321	5.9862
-92.7306	-2.76022	-92.7306	5.99051
-92.7291	-2.76332	-92.7291	5.99481
-92.7276	-2.76642	-92.7276	5.99911
-92.726	-2.76952	-92.726	6.0034
-92.7245	-2.77261	-92.7245	6.0077
-92.723	-2.77572	-92.723	6.01198
-92.7215	-2.77881	-92.7215	6.01625
-92.7199	-2.78192	-92.7199	6.02053
-92.7184	-2.78502	-92.7184	6.02481
-92.7169	-2.78812	-92.7169	6.02907
-92.7154	-2.79123	-92.7154	6.03333
-92.7138	-2.79434	-92.7138	6.03757
-92.7123	-2.79746	-92.7123	6.04182
-92.7108	-2.80058	-92.7108	6.04607
-92.7093	-2.8037	-92.7093	6.0503
-92.7077	-2.80684	-92.7077	6.05454
-92.7062	-2.80997	-92.7062	6.05877
-92.7047	-2.81312	-92.7047	6.06299
-92.7032	-2.81626	-92.7032	6.06721
-92.7016	-2.81943	-92.7016	6.07142
-92.7001	-2.82258	-92.7001	6.07563
-92.6986	-2.82575	-92.6986	6.07983
-92.6971	-2.82894	-92.6971	6.08403
-92.6955	-2.83213	-92.6955	6.08823
-92.694	-2.83532	-92.694	6.09242
-92.6925	-2.83853	-92.6925	6.0966
-92.691	-2.84174	-92.691	6.10079
-92.6894	-2.84497	-92.6894	6.10498
-92.6879	-2.84821	-92.6879	6.10915
-92.6864	-2.85145	-92.6864	6.11332
-92.6849	-2.85472	-92.6849	6.1175
-92.6833	-2.85799	-92.6833	6.12166
-92.6818	-2.86127	-92.6818	6.1258
-92.6803	-2.86457	-92.6803	6.12999
-92.6788	-2.86787	-92.6788	6.13414
-92.6772	-2.8712	-92.6772	6.1383
-92.6757	-2.87453	-92.6757	6.14245
-92.6742	-2.87788	-92.6742	6.1466
-92.6727	-2.88125	-92.6727	6.15076
-92.6711	-2.88462	-92.6711	6.15489
-92.6696	-2.88801	-92.6696	6.15905
-92.6681	-2.89142	-92.6681	6.1632
-92.6666	-2.89483	-92.6666	6.16734
-92.665	-2.89827	-92.665	6.1715
-92.6635	-2.90171	-92.6635	6.17564
-92.662	-2.90517	-92.662	6.17978
-92.6605	-2.90865	-92.6605	6.18392
-92.6589	-2.91213	-92.6589	6.18807
-92.6574	-2.91564	-92.6574	6.19221
-92.6559	-2.91916	-92.6559	6.19636
-92.6544	-2.92269	-92.6544	6.2005
-92.6528	-2.92623	-92.6528	6.20464
-92.6513	-2.92979	-92.6513	6.20878
-92.6498	-2.93335	-92.6498	6.21293
-92.6483	-2.93694	-92.6483	6.21707
-92.6467	-2.94053	-92.6467	6.22122
-92.6452	-2.94414	-92.6452	6.22536
-92.6437	-2.94775	-92.6437	6.22951
-92.6422	-2.95138	-92.6422	6.23365
-92.6406	-2.95502	-92.6406	6.2378
-92.6391	-2.95867	-92.6391	6.24194
-92.6376	-2.96233	-92.6376	6.24608
-92.6361	-2.966	-92.6361	6.25023
-92.6345	-2.96966	-92.6345	6.25437
-92.633	-2.97335	-92.633	6.25851
-92.6315	-2.97704	-92.6315	6.26265
-92.63	-2.98074	-92.63	6.26679
-92.6284	-2.98445	-92.6284	6.27093
-92.6269	-2.98816	-92.6269	6.27507
-92.6254	-2.99188	-92.6254	6.27921
-92.6238	-2.9956	-92.6238	6.28335
-92.6223	-2.99933	-92.6223	6.28747
-92.6208	-3.00306	-92.6208	6.2916
-92.6193	-3.0068	-92.6193	6.29573
-92.6177	-3.01054	-92.6177	6.29986
-92.6162	-3.01428	-92.6162	6.30398
-92.6147	-3.01803	-92.6147	6.3081
-92.6132	-3.02177	-92.6132	6.3122
-92.6116	-3.02551	-92.6116	6.31632
-92.6101	-3.02927	-92.6101	6.32043
-92.6086	-3.03302	-92.6086	6.32454
-92.6071	-3.03677	-92.6071	6.32863
-92.6055	-3.04052	-92.6055	6.33272
-92.604	-3.04427	-92.604	6.33681
-92.6025	-3.04802	-92.6025	6.3409
-92.601	-3.05178	-92.601	6.34498
-92.5994	-3.05552	-92.5994	6.34905
-92.5979	-3.05927	-92.5979	6.35312
-92.5964	-3.06302	-92.5964	6.35718
-92.5949	-3.06676	-92.5949	6.36124
-92.5933	-3.0705	-92.5933	6.36529
-92.5918	-3.07424	-92.5918	6.36935
-92.5903	-3.07798	-92.5903	6.37339
-92.5888	-3.08171	-92.5888	6.37743
-92.5872	-3.08545	-92.5872	6.38147
-92.5857	-3.08917	-92.5857	6.38549
-92.5842	-3.09289	-92.5842	6.38952
-92.5827	-3.09662	-92.5827	6.39353
-92.5811	-3.10034	-92.5811	6.39754
-92.5796	-3.10405	-92.5796	6.40156
-92.5781	-3.10776	-92.5781	6.40556
-92.5766	-3.11148	-92.5766	6.40956
-92.575	-3.11517	-92.575	6.41355
-92.5735	-3.11887	-92.5735	6.41755
-92.572	-3.12256	-92.572	6.42153
-92.5705	-3.12625	-92.5705	6.42552
-92.5689	-3.12994	-92.5689	6.4295
-92.5674	-3.13362	-92.5674	6.43348
-92.5659	-3.13728	-92.5659	6.43745
-92.5644	-3.14095	-92.5644	6.44143
-92.5628	-3.14461	-92.5628	6.4454
-92.5613	-3.14827	-92.5613	6.44936
-92.5598	-3.15192	-92.5598	6.45333
-92.5583	-3.15557	-92.5583	6.4573
-92.5567	-3.15919	-92.5567	6.46126
-92.5552	-3.16282	-92.5552	6.46522
-92.5537	-3.16645	-92.5537	6.46919
-92.5522	-3.17006	-92.5522	6.47315
-92.5506	-3.17367	-92.5506	6.47711
-92.5491	-3.17727	-92.5491	6.48108
-92.5476	-3.18086	-92.5476	6.48504
-92.5461	-3.18445	-92.5461	6.489
-92.5445	-3.18802	-92.5445	6.49297
-92.543	-3.19157	-92.543	6.49692
-92.5415	-3.19513	-92.5415	6.50089
-92.54	-3.19868	-92.54	6.50485
-92.5384	-3.20222	-92.5384	6.50881
-92.5369	-3.20574	-92.5369	6.51278
-92.5354	-3.20925	-92.5354	6.51675
-92.5339	-3.21277	-92.5339	6.52071
-92.5323	-3.21625	-92.5323	6.52469
-92.5308	-3.21974	-92.5308	6.52867
-92.5293	-3.22321	-92.5293	6.53263
-92.5278	-3.22667	-92.5278	6.5366
-92.5262	-3.23012	-92.5262	6.54058
-92.5247	-3.23355	-92.5247	6.54456
-92.5232	-3.23697	-92.5232	6.54854
-92.5217	-3.24038	-92.5217	6.55252
-92.5201	-3.24377	-92.5201	6.5565
-92.5186	-3.24716	-92.5186	6.56048
-92.5171	-3.25053	-92.5171	6.56446
-92.5155	-3.25387	-92.5155	6.56844
-92.514	-3.25721	-92.514	6.57243
-92.5125	-3.26054	-92.5125	6.57641
-92.511	-3.26384	-92.511	6.5804
-92.5094	-3.26714	-92.5094	6.58439
-92.5079	-3.27041	-92.5079	6.58837
-92.5064	-3.27368	-92.5064	6.59236
-92.5049	-3.27692	-92.5049	6.59634
-92.5033	-3.28015	-92.5033	6.60033
-92.5018	-3.28335	-92.5018	6.60431
-92.5003	-3.28655	-92.5003	6.6083
-92.4988	-3.28973	-92.4988	6.61228
-92.4972	-3.29289	-92.4972	6.61627
-92.4957	-3.29603	-92.4957	6.62024
-92.4942	-3.29915	-92.4942	6.62423
-92.4927	-3.30226	-92.4927	6.6282
-92.4911	-3.30534	-92.4911	6.63218
-92.4896	-3.30841	-92.4896	6.63616
-92.4881	-3.31146	-92.4881	6.64013
-92.4866	-3.31449	-92.4866	6.6441
-92.485	-3.3175	-92.485	6.64807
-92.4835	-3.3205	-92.4835	6.65203
-92.482	-3.32347	-92.482	6.656
-92.4805	-3.32642	-92.4805	6.65996
-92.4789	-3.32935	-92.4789	6.6639
-92.4774	-3.33228	-92.4774	6.66786
-92.4759	-3.33517	-92.4759	6.67179
-92.4744	-3.33804	-92.4744	6.67574
-92.4728	-3.3409	-92.4728	6.67968
-92.4713	-3.34374	-92.4713	6.68361
-92.4698	-3.34656	-92.4698	6.68754
-92.4683	-3.34936	-92.4683	6.69146
-92.4667	-3.35215	-92.4667	6.69537
-92.4652	-3.35491	-92.4652	6.69929
-92.4637	-3.35765	-92.4637	6.70319
-92.4622	-3.36038	-92.4622	6.70708
-92.4606	-3.36309	-92.4606	6.71098
-92.4591	-3.36578	-92.4591	6.71487
-92.4576	-3.36845	-92.4576	6.71875
-92.4561	-3.3711	-92.4561	6.72262
-92.4545	-3.37373	-92.4545	6.72648
-92.453	-3.37635	-92.453	6.73035
-92.4515	-3.37895	-92.4515	6.7342
-92.45	-3.38154	-92.45	6.73805
-92.4484	-3.3841	-92.4484	6.74188
-92.4469	-3.38665	-92.4469	6.74571
-92.4454	-3.38918	-92.4454	6.74953
-92.4439	-3.39168	-92.4439	6.75334
-92.4423	-3.39419	-92.4423	6.75715
-92.4408	-3.39667	-92.4408	6.76094
-92.4393	-3.39912	-92.4393	6.76473
-92.4378	-3.40157	-92.4378	6.76851
-92.4362	-3.40401	-92.4362	6.77228
-92.4347	-3.40642	-92.4347	6.77604
-92.4332	-3.40881	-92.4332	6.7798
-92.4317	-3.41119	-92.4317	6.78354
-92.4301	-3.41356	-92.4301	6.78728
-92.4286	-3.4159	-92.4286	6.791
-92.4271	-3.41823	-92.4271	6.79472
-92.4256	-3.42055	-92.4256	6.79842
-92.424	-3.42284	-92.424	6.80213
-92.4225	-3.42512	-92.4225	6.80581
-92.421	-3.42738	-92.421	6.8095
-92.4195	-3.42963	-92.4195	6.81317
-92.4179	-3.43186	-92.4179	6.81682
-92.4164	-3.43406	-92.4164	6.82048
-92.4149	-3.43626	-92.4149	6.82414
-92.4134	-3.43843	-92.4134	6.82777
-92.4118	-3.44058	-92.4118	6.8314
-92.4103	-3.44272	-92.4103	6.83503
-92.4088	-3.44484	-92.4088	6.83864
-92.4072	-3.44694	-92.4072	6.84225
-92.4057	-3.44902	-92.4057	6.84584
-92.4042	-3.45109	-92.4042	6.84944
-92.4027	-3.45313	-92.4027	6.85302
-92.4011	-3.45515	-92.4011	6.85659
-92.3996	-3.45716	-92.3996	6.86015
-92.3981	-3.45915	-92.3981	6.86371
-92.3966	-3.46112	-92.3966	6.86727
-92.395	-3.46308	-92.395	6.87082
-92.3935	-3.465	-92.3935	6.87435
-92.392	-3.4669	-92.392	6.87789
-92.3905	-3.4688	-92.3905	6.88142
-92.3889	-3.47067	-92.3889	6.88494
-92.3874	-3.47252	-92.3874	6.88845
-92.3859	-3.47436	-92.3859	6.89197
-92.3844	-3.47617	-92.3844	6.89547
-92.3828	-3.47797	-92.3828	6.89897
-92.3813	-3.47975	-92.3813	6.90246
-92.3798	-3.48151	-92.3798	6.90595
-92.3783	-3.48325	-92.3783	6.90942
-92.3767	-3.48497	-92.3767	6.9129
-92.3752	-3.48668	-92.3752	6.91637
-92.3737	-3.48837	-92.3737	6.91984
-92.3722	-3.49004	-92.3722	6.9233
-92.3706	-3.49169	-92.3706	6.92675
-92.3691	-3.49334	-92.3691	6.9302
-92.3676	-3.49498	-92.3676	6.93365
-92.3661	-3.49658	-92.3661	6.93709
-92.3645	-3.49818	-92.3645	6.94052
-92.363	-3.49976	-92.363	6.94394
-92.3615	-3.50133	-92.3615	6.94737
-92.36	-3.50289	-92.36	6.9508
-92.3584	-3.50444	-92.3584	6.95421
-92.3569	-3.50597	-92.3569	6.95761
-92.3554	-3.5075	-92.3554	6.96102
-92.3539	-3.50901	-92.3539	6.96441
-92.3523	-3.51052	-92.3523	6.96781
-92.3508	-3.51202	-92.3508	6.97118
-92.3493	-3.51351	-92.3493	6.97456
-92.3478	-3.51499	-92.3478	6.97793
-92.3462	-3.51647	-92.3462	6.9813
-92.3447	-3.51795	-92.3447	6.98467
-92.3432	-3.51941	-92.3432	6.98801
-92.3417	-3.52087	-92.3417	6.99137
-92.3401	-3.52233	-92.3401	6.9947
-92.3386	-3.52378	-92.3386	6.99804
-92.3371	-3.52523	-92.3371	7.00137
-92.3356	-3.52669	-92.3356	7.00469
-92.334	-3.52813	-92.334	7.00801
-92.3325	-3.52958	-92.3325	7.01131
-92.331	-3.53103	-92.331	7.01461
-92.3295	-3.53248	-92.3295	7.01791
-92.3279	-3.53392	-92.3279	7.02118
-92.3264	-3.53539	-92.3264	7.02447
-92.3249	-3.53684	-92.3249	7.02774
-92.3234	-3.53829	-92.3234	7.031
-92.3218	-3.53975	-92.3218	7.03426
-92.3203	-3.5412	-92.3203	7.03751
-92.3188	-3.54267	-92.3188	7.04075
-92.3173	-3.54414	-92.3173	7.04399
-92.3157	-3.54562	-92.3157	7.04722
-92.3142	-3.5471	-92.3142	7.05043
-92.3127	-3.54859	-92.3127	7.05364
-92.3112	-3.55008	-92.3112	7.05685
-92.3096	-3.55156	-92.3096	7.06005
-92.3081	-3.55306	-92.3081	7.06324
-92.3066	-3.55458	-92.3066	7.06643
-92.3051	-3.55609	-92.3051	7.0696
-92.3035	-3.55762	-92.3035	7.07277
-92.302	-3.55915	-92.302	7.07593
-92.3005	-3.56068	-92.3005	7.0791
-92.2989	-3.56223	-92.2989	7.08224
-92.2974	-3.56378	-92.2974	7.08538
-92.2959	-3.56534	-92.2959	7.08851
-92.2944	-3.5669	-92.2944	7.09164
-92.2928	-3.56848	-92.2928	7.09477
-92.2913	-3.57006	-92.2913	7.09788
-92.2898	-3.57166	-92.2898	7.10099
-92.2883	-3.57326	-92.2883	7.1041
-92.2867	-3.57487	-92.2867	7.10719
-92.2852	-3.5765	-92.2852	7.11028
-92.2837	-3.57814	-92.2837	7.11336
-92.2822	-3.57978	-92.2822	7.11644
-92.2806	-3.58143	-92.2806	7.11951
-92.2791	-3.58309	-92.2791	7.12258
-92.2776	-3.58476	-92.2776	7.12564
-92.2761	-3.58645	-92.2761	7.1287
-92.2745	-3.58814	-92.2745	7.13175
-92.273	-3.58984	-92.273	7.13478
-92.2715	-3.59156	-92.2715	7.13782
-92.27	-3.5933	-92.27	7.14086
-92.2684	-3.59503	-92.2684	7.14389
-92.2669	-3.59678	-92.2669	7.1469
-92.2654	-3.59854	-92.2654	7.14992
-92.2639	-3.60031	-92.2639	7.15293
-92.2623	-3.6021	-92.2623	7.15593
-92.2608	-3.60388	-92.2608	7.15894
-92.2593	-3.60569	-92.2593	7.16194
-92.2578	-3.60751	-92.2578	7.16493
-92.2562	-3.60934	-92.2562	7.1679
-92.2547	-3.61118	-92.2547	7.17089
-92.2532	-3.61303	-92.2532	7.17388
-92.2517	-3.61488	-92.2517	7.17684
-92.2501	-3.61675	-92.2501	7.1798
-92.2486	-3.61863	-92.2486	7.18275
-92.2471	-3.62053	-92.2471	7.18571
-92.2456	-3.62242	-92.2456	7.18866
-92.244	-3.62434	-92.244	7.19161
-92.2425	-3.62625	-92.2425	7.19454
-92.241	-3.62819	-92.241	7.19748
-92.2395	-3.63011	-92.2395	7.20041
-92.2379	-3.63206	-92.2379	7.20334
-92.2364	-3.63402	-92.2364	7.20626
-92.2349	-3.63598	-92.2349	7.20918
-92.2334	-3.63795	-92.2334	7.21209
-92.2318	-3.63992	-92.2318	7.21501
-92.2303	-3.64191	-92.2303	7.21791
-92.2288	-3.64389	-92.2288	7.22081
-92.2273	-3.6459	-92.2273	7.2237
-92.2257	-3.64789	-92.2257	7.22661
-92.2242	-3.6499	-92.2242	7.22949
-92.2227	-3.65192	-92.2227	7.23237
-92.2212	-3.65393	-92.2212	7.23525
-92.2196	-3.65596	-92.2196	7.23812
-92.2181	-3.658	-92.2181	7.241
-92.2166	-3.66004	-92.2166	7.24387
-92.2151	-3.66207	-92.2151	7.24674
-92.2135	-3.66412	-92.2135	7.24961
-92.212	-3.66618	-92.212	7.25246
-92.2105	-3.66823	-92.2105	7.25529
-92.209	-3.67028	-92.209	7.25814
-92.2074	-3.67236	-92.2074	7.261
-92.2059	-3.67442	-92.2059	7.26384
-92.2044	-3.6765	-92.2044	7.26669
-92.2029	-3.67858	-92.2029	7.26951
-92.2013	-3.68068	-92.2013	7.27235
-92.1998	-3.68276	-92.1998	7.27518
-92.1983	-3.68487	-92.1983	7.278
-92.1968	-3.68698	-92.1968	7.28082
-92.1952	-3.6891	-92.1952	7.28363
-92.1937	-3.69122	-92.1937	7.28643
-92.1922	-3.69335	-92.1922	7.28924
-92.1906	-3.69549	-92.1906	7.29203
-92.1891	-3.69763	-92.1891	7.29484
-92.1876	-3.69979	-92.1876	7.29763
-92.1861	-3.70196	-92.1861	7.30042
-92.1845	-3.70413	-92.1845	7.30321
-92.183	-3.70632	-92.183	7.30599
-92.1815	-3.70852	-92.1815	7.30876
-92.18	-3.71073	-92.18	7.31154
-92.1784	-3.71293	-92.1784	7.31429
-92.1769	-3.71517	-92.1769	7.31706
-92.1754	-3.71741	-92.1754	7.31982
-92.1739	-3.71966	-92.1739	7.32258
-92.1723	-3.72194	-92.1723	7.32533
-92.1708	-3.72422	-92.1708	7.32806
-92.1693	-3.7265	-92.1693	7.3308
-92.1678	-3.72881	-92.1678	7.33354
-92.1662	-3.73112	-92.1662	7.33628
-92.1647	-3.73347	-92.1647	7.33901
-92.1632	-3.7358	-92.1632	7.34172
-92.1617	-3.73817	-92.1617	7.34444
-92.1601	-3.74054	-92.1601	7.34716
-92.1586	-3.74293	-92.1586	7.34987
-92.1571	-3.74534	-92.1571	7.35255
-92.1556	-3.74775	-92.1556	7.35525
-92.154	-3.75018	-92.154	7.35795
-92.1525	-3.75264	-92.1525	7.36065
-92.151	-3.75509	-92.151	7.36334
-92.1495	-3.75756	-92.1495	7.36602
-92.1479	-3.76005	-92.1479	7.3687
-92.1464	-3.76255	-92.1464	7.37136
-92.1449	-3.76507	-92.1449	7.37403
-92.1434	-3.76759	-92.1434	7.3767
-92.1418	-3.77012	-92.1418	7.37936
-92.1403	-3.77267	-92.1403	7.38201
-92.1388	-3.77523	-92.1388	7.38466
-92.1373	-3.7778	-92.1373	7.3873
-92.1357	-3.78039	-92.1357	7.38994
-92.1342	-3.78298	-92.1342	7.39258
-92.1327	-3.78559	-92.1327	7.39522
-92.1312	-3.7882	-92.1312	7.39785
-92.1296	-3.79082	-92.1296	7.40048
-92.1281	-3.79344	-92.1281	7.4031
-92.1266	-3.79608	-92.1266	7.4057
-92.1251	-3.79872	-92.1251	7.40832
-92.1235	-3.80136	-92.1235	7.41093
-92.122	-3.80402	-92.122	7.41354
-92.1205	-3.80669	-92.1205	7.41614
-92.119	-3.80936	-92.119	7.41874
-92.1174	-3.81203	-92.1174	7.42134
-92.1159	-3.81469	-92.1159	7.42393
-92.1144	-3.81737	-92.1144	7.42651
-92.1129	-3.82005	-92.1129	7.42909
-92.1113	-3.82273	-92.1113	7.43167
-92.1098	-3.82541	-92.1098	7.43425
-92.1083	-3.82809	-92.1083	7.43682
-92.1068	-3.83078	-92.1068	7.43939
-92.1052	-3.83346	-92.1052	7.44195
-92.1037	-3.83614	-92.1037	7.44453
-92.1022	-3.83883	-92.1022	7.44708
-92.1007	-3.8415	-92.1007	7.44964
-92.0991	-3.84418	-92.0991	7.45221
-92.0976	-3.84684	-92.0976	7.45475
-92.0961	-3.84952	-92.0961	7.4573
-92.0946	-3.85218	-92.0946	7.45985
-92.093	-3.85485	-92.093	7.46239
-92.0915	-3.85751	-92.0915	7.46494
-92.09	-3.86016	-92.09	7.46748
-92.0885	-3.8628	-92.0885	7.47002
-92.0869	-3.86546	-92.0869	7.47255
-92.0854	-3.86809	-92.0854	7.47509
-92.0839	-3.87072	-92.0839	7.47763
-92.0823	-3.87335	-92.0823	7.48016
-92.0808	-3.87597	-92.0808	7.48269
-92.0793	-3.87858	-92.0793	7.48521
-92.0778	-3.88119	-92.0778	7.48775
-92.0762	-3.88379	-92.0762	7.49028
-92.0747	-3.88638	-92.0747	7.4928
-92.0732	-3.88897	-92.0732	7.49533
-92.0717	-3.89155	-92.0717	7.49785
-92.0701	-3.89412	-92.0701	7.50036
-92.0686	-3.89669	-92.0686	7.5029
-92.0671	-3.89924	-92.0671	7.50542
-92.0656	-3.9018	-92.0656	7.50794
-92.064	-3.90434	-92.064	7.51046
-92.0625	-3.90687	-92.0625	7.51298
-92.061	-3.90939	-92.061	7.5155
-92.0595	-3.91191	-92.0595	7.51802
-92.0579	-3.91443	-92.0579	7.52055
-92.0564	-3.91693	-92.0564	7.52307
-92.0549	-3.91942	-92.0549	7.52559
-92.0534	-3.92191	-92.0534	7.52811
-92.0518	-3.92439	-92.0518	7.53063
-92.0503	-3.92686	-92.0503	7.53315
-92.0488	-3.92931	-92.0488	7.53567
-92.0473	-3.93177	-92.0473	7.53819
-92.0457	-3.9342	-92.0457	7.5407
-92.0442	-3.93663	-92.0442	7.54322
-92.0427	-3.93906	-92.0427	7.54573
-92.0412	-3.94147	-92.0412	7.54826
-92.0396	-3.94387	-92.0396	7.55077
-92.0381	-3.94627	-92.0381	7.55329
-92.0366	-3.94865	-92.0366	7.5558
-92.0351	-3.95103	-92.0351	7.55832
-92.0335	-3.95338	-92.0335	7.56083
-92.032	-3.95573	-92.032	7.56333
-92.0305	-3.95807	-92.0305	7.56585
-92.029	-3.96039	-92.029	7.56836
-92.0274	-3.9627	-92.0274	7.57086
-92.0259	-3.965	-92.0259	7.57338
-92.0244	-3.96729	-92.0244	7.57587
-92.0229	-3.96957	-92.0229	7.57837
-92.0213	-3.97182	-92.0213	7.58087
-92.0198	-3.97408	-92.0198	7.58338
-92.0183	-3.97631	-92.0183	7.58587
-92.0168	-3.97853	-92.0168	7.58836
-92.0152	-3.98074	-92.0152	7.59085
-92.0137	-3.98293	-92.0137	7.59333
-92.0122	-3.9851	-92.0122	7.59581
-92.0107	-3.98727	-92.0107	7.5983
-92.0091	-3.98941	-92.0091	7.60077
-92.0076	-3.99155	-92.0076	7.60324
-92.0061	-3.99366	-92.0061	7.60572
-92.0046	-3.99577	-92.0046	7.60818
-92.003	-3.99786	-92.003	7.61064
-92.0015	-3.99993	-92.0015	7.6131
-92	-4.00199	-92	7.61555
-91.9985	-4.00403	-91.9985	7.61802
-91.9969	-4.00606	-91.9969	7.62046
-91.9954	-4.00808	-91.9954	7.6229
-91.9939	-4.01008	-91.9939	7.62534
-91.9924	-4.01206	-91.9924	7.62777
-91.9908	-4.01404	-91.9908	7.63021
-91.9893	-4.016	-91.9893	7.63263
-91.9878	-4.01795	-91.9878	7.63504
-91.9863	-4.01988	-91.9863	7.63746
-91.9847	-4.0218	-91.9847	7.63988
-91.9832	-4.02371	-91.9832	7.64228
-91.9817	-4.02561	-91.9817	7.64469
-91.9802	-4.02749	-91.9802	7.64709
-91.9786	-4.02938	-91.9786	7.64949
-91.9771	-4.03125	-91.9771	7.65187
-91.9756	-4.03311	-91.9756	7.65426
-91.974	-4.03495	-91.974	7.65663
-91.9725	-4.03679	-91.9725	7.65901
-91.971	-4.03863	-91.971	7.66137
-91.9695	-4.04045	-91.9695	7.66374
-91.9679	-4.04228	-91.9679	7.66611
-91.9664	-4.04409	-91.9664	7.66847
-91.9649	-4.0459	-91.9649	7.67082
-91.9634	-4.04772	-91.9634	7.67317
-91.9618	-4.04952	-91.9618	7.6755
-91.9603	-4.05132	-91.9603	7.67785
-91.9588	-4.05312	-91.9588	7.68017
-91.9573	-4.05492	-91.9573	7.68251
-91.9557	-4.05672	-91.9557	7.68482
-91.9542	-4.05853	-91.9542	7.68716
-91.9527	-4.06033	-91.9527	7.68947
-91.9512	-4.06213	-91.9512	7.69177
-91.9496	-4.06393	-91.9496	7.69408
-91.9481	-4.06574	-91.9481	7.69638
-91.9466	-4.06755	-91.9466	7.69869
-91.9451	-4.06937	-91.9451	7.70098
-91.9435	-4.07119	-91.9435	7.70327
-91.942	-4.07302	-91.942	7.70555
-91.9405	-4.07484	-91.9405	7.70783
-91.939	-4.07667	-91.939	7.71011
-91.9374	-4.07851	-91.9374	7.71238
-91.9359	-4.08036	-91.9359	7.71465
-91.9344	-4.08222	-91.9344	7.71691
-91.9329	-4.08408	-91.9329	7.71918
-91.9313	-4.08595	-91.9313	7.72143
-91.9298	-4.08782	-91.9298	7.72368
-91.9283	-4.08971	-91.9283	7.72592
-91.9268	-4.0916	-91.9268	7.72818
-91.9252	-4.09349	-91.9252	7.73042
-91.9237	-4.09541	-91.9237	7.73264
-91.9222	-4.09733	-91.9222	7.73488
-91.9207	-4.09923	-91.9207	7.7371
-91.9191	-4.10117	-91.9191	7.73933
-91.9176	-4.10311	-91.9176	7.74155
-91.9161	-4.10505	-91.9161	7.74376
-91.9146	-4.107	-91.9146	7.74598
-91.913	-4.10896	-91.913	7.74818
-91.9115	-4.11093	-91.9115	7.7504
-91.91	-4.11289	-91.91	7.7526
-91.9085	-4.11486	-91.9085	7.75479
-91.9069	-4.11685	-91.9069	7.75699
-91.9054	-4.11884	-91.9054	7.75918
-91.9039	-4.12082	-91.9039	7.76137
-91.9024	-4.12283	-91.9024	7.76356
-91.9008	-4.12483	-91.9008	7.76574
-91.8993	-4.12684	-91.8993	7.76792
-91.8978	-4.12885	-91.8978	7.77009
-91.8963	-4.13087	-91.8963	7.77228
-91.8947	-4.13289	-91.8947	7.77445
-91.8932	-4.13491	-91.8932	7.77662
-91.8917	-4.13694	-91.8917	7.77878
-91.8902	-4.13897	-91.8902	7.78094
-91.8886	-4.14102	-91.8886	7.7831
-91.8871	-4.14305	-91.8871	7.78526
-91.8856	-4.14509	-91.8856	7.78741
-91.8841	-4.14714	-91.8841	7.78956
-91.8825	-4.14918	-91.8825	7.79172
-91.881	-4.15122	-91.881	7.79386
-91.8795	-4.15328	-91.8795	7.79601
-91.878	-4.15534	-91.878	7.79814
-91.8764	-4.1574	-91.8764	7.80027
-91.8749	-4.15946	-91.8749	7.80242
-91.8734	-4.16152	-91.8734	7.80455
-91.8719	-4.16359	-91.8719	7.80667
-91.8703	-4.16567	-91.8703	7.80881
-91.8688	-4.16774	-91.8688	7.81093
-91.8673	-4.16982	-91.8673	7.81305
-91.8657	-4.17191	-91.8657	7.81517
-91.8642	-4.17399	-91.8642	7.81729
-91.8627	-4.17608	-91.8627	7.8194
-91.8612	-4.17819	-91.8612	7.8215
-91.8596	-4.18029	-91.8596	7.82361
-91.8581	-4.18239	-91.8581	7.82571
-91.8566	-4.18451	-91.8566	7.82782
-91.8551	-4.18663	-91.8551	7.82991
-91.8535	-4.18875	-91.8535	7.83201
-91.852	-4.19088	-91.852	7.83409
-91.8505	-4.19302	-91.8505	7.83618
-91.849	-4.19516	-91.849	7.83826
-91.8474	-4.19731	-91.8474	7.84034
-91.8459	-4.19947	-91.8459	7.84244
-91.8444	-4.20162	-91.8444	7.8445
-91.8429	-4.20379	-91.8429	7.84659
-91.8413	-4.20597	-91.8413	7.84864
-91.8398	-4.20815	-91.8398	7.85071
-91.8383	-4.21033	-91.8383	7.85278
-91.8368	-4.21252	-91.8368	7.85485
-91.8352	-4.21472	-91.8352	7.8569
-91.8337	-4.21692	-91.8337	7.85897
-91.8322	-4.21913	-91.8322	7.86102
-91.8307	-4.22134	-91.8307	7.86308
-91.8291	-4.22357	-91.8291	7.86513
-91.8276	-4.22579	-91.8276	7.8672
-91.8261	-4.22801	-91.8261	7.86924
-91.8246	-4.23024	-91.8246	7.87129
-91.823	-4.23248	-91.823	7.87334
-91.8215	-4.23472	-91.8215	7.87538
-91.82	-4.23695	-91.82	7.87743
-91.8185	-4.2392	-91.8185	7.87948
-91.8169	-4.24144	-91.8169	7.88152
-91.8154	-4.24369	-91.8154	7.88356
-91.8139	-4.24593	-91.8139	7.88562
-91.8124	-4.24818	-91.8124	7.88766
-91.8108	-4.25042	-91.8108	7.8897
-91.8093	-4.25267	-91.8093	7.89174
-91.8078	-4.2549	-91.8078	7.89379
-91.8063	-4.25714	-91.8063	7.89582
-91.8047	-4.25937	-91.8047	7.89787
-91.8032	-4.2616	-91.8032	7.89991
-91.8017	-4.26382	-91.8017	7.90195
-91.8002	-4.26604	-91.8002	7.904
-91.7986	-4.26825	-91.7986	7.90604
-91.7971	-4.27046	-91.7971	7.90809
-91.7956	-4.27265	-91.7956	7.91012
-91.7941	-4.27484	-91.7941	7.91217
-91.7925	-4.27702	-91.7925	7.91422
-91.791	-4.27919	-91.791	7.91626
-91.7895	-4.28135	-91.7895	7.91831
-91.788	-4.2835	-91.788	7.92036
-91.7864	-4.28564	-91.7864	7.9224
-91.7849	-4.28778	-91.7849	7.92445
-91.7834	-4.28988	-91.7834	7.9265
-91.7819	-4.29199	-91.7819	7.92854
-91.7803	-4.29408	-91.7803	7.93058
-91.7788	-4.29615	-91.7788	7.93263
-91.7773	-4.29822	-91.7773	7.93468
-91.7758	-4.30026	-91.7758	7.93672
-91.7742	-4.3023	-91.7742	7.93877
-91.7727	-4.30432	-91.7727	7.9408
-91.7712	-4.30632	-91.7712	7.94285
-91.7697	-4.30831	-91.7697	7.94491
-91.7681	-4.31028	-91.7681	7.94694
-91.7666	-4.31224	-91.7666	7.94897
-91.7651	-4.31418	-91.7651	7.95102
-91.7636	-4.31609	-91.7636	7.95305
-91.762	-4.318	-91.762	7.95508
-91.7605	-4.31988	-91.7605	7.95712
-91.759	-4.32175	-91.759	7.95915
-91.7574	-4.32359	-91.7574	7.96119
-91.7559	-4.32543	-91.7559	7.96321
-91.7544	-4.32724	-91.7544	7.96525
-91.7529	-4.32906	-91.7529	7.96727
-91.7513	-4.33083	-91.7513	7.96929
-91.7498	-4.3326	-91.7498	7.97131
-91.7483	-4.33434	-91.7483	7.97331
-91.7468	-4.33607	-91.7468	7.97533
-91.7452	-4.33779	-91.7452	7.97735
-91.7437	-4.33948	-91.7437	7.97935
-91.7422	-4.34116	-91.7422	7.98137
-91.7407	-4.34283	-91.7407	7.98336
-91.7391	-4.34448	-91.7391	7.98535
-91.7376	-4.34612	-91.7376	7.98737
-91.7361	-4.34775	-91.7361	7.98935
-91.7346	-4.34935	-91.7346	7.99133
-91.733	-4.35095	-91.733	7.99333
-91.7315	-4.35253	-91.7315	7.99531
-91.73	-4.35411	-91.73	7.99729
-91.7285	-4.35567	-91.7285	7.99925
-91.7269	-4.35724	-91.7269	8.00123
-91.7254	-4.35877	-91.7254	8.0032
-91.7239	-4.36032	-91.7239	8.00517
-91.7224	-4.36184	-91.7224	8.00713
-91.7208	-4.36337	-91.7208	8.00909
-91.7193	-4.3649	-91.7193	8.01104
-91.7178	-4.36641	-91.7178	8.01299
-91.7163	-4.36792	-91.7163	8.01495
-91.7147	-4.36944	-91.7147	8.01688
-91.7132	-4.37095	-91.7132	8.01882
-91.7117	-4.37247	-91.7117	8.02077
-91.7102	-4.37398	-91.7102	8.0227
-91.7086	-4.37549	-91.7086	8.02463
-91.7071	-4.37702	-91.7071	8.02656
-91.7056	-4.37855	-91.7056	8.02848
-91.7041	-4.38006	-91.7041	8.0304
-91.7025	-4.3816	-91.7025	8.03232
-91.701	-4.38315	-91.701	8.03424
-91.6995	-4.38469	-91.6995	8.03615
-91.698	-4.38624	-91.698	8.03808
-91.6964	-4.38782	-91.6964	8.03997
-91.6949	-4.38939	-91.6949	8.04188
-91.6934	-4.39098	-91.6934	8.04378
-91.6919	-4.39257	-91.6919	8.04569
-91.6903	-4.39418	-91.6903	8.04758
-91.6888	-4.3958	-91.6888	8.04949
-91.6873	-4.39742	-91.6873	8.05137
-91.6858	-4.39906	-91.6858	8.05327
-91.6842	-4.40071	-91.6842	8.05518
-91.6827	-4.40237	-91.6827	8.05705
-91.6812	-4.40406	-91.6812	8.05896
-91.6797	-4.40574	-91.6797	8.06084
-91.6781	-4.40744	-91.6781	8.06274
-91.6766	-4.40915	-91.6766	8.06464
-91.6751	-4.41087	-91.6751	8.06652
-91.6736	-4.41259	-91.6736	8.06841
-91.672	-4.41434	-91.672	8.0703
-91.6705	-4.4161	-91.6705	8.07219
-91.669	-4.41785	-91.669	8.07409
-91.6675	-4.41963	-91.6675	8.07598
-91.6659	-4.42141	-91.6659	8.07786
-91.6644	-4.4232	-91.6644	8.07974
-91.6629	-4.42498	-91.6629	8.08164
-91.6614	-4.42679	-91.6614	8.08351
-91.6598	-4.4286	-91.6598	8.0854
-91.6583	-4.4304	-91.6583	8.08729
-91.6568	-4.43222	-91.6568	8.08917
-91.6553	-4.43405	-91.6553	8.09106
-91.6537	-4.43588	-91.6537	8.09294
-91.6522	-4.43769	-91.6522	8.09482
-91.6507	-4.43952	-91.6507	8.09672
-91.6491	-4.44136	-91.6491	8.09861
-91.6476	-4.44318	-91.6476	8.10049
-91.6461	-4.44501	-91.6461	8.10239
-91.6446	-4.44683	-91.6446	8.10427
-91.643	-4.44866	-91.643	8.10616
-91.6415	-4.45048	-91.6415	8.10802
-91.64	-4.45231	-91.64	8.10992
-91.6385	-4.45413	-91.6385	8.1118
-91.6369	-4.45594	-91.6369	8.1137
-91.6354	-4.45775	-91.6354	8.11556
-91.6339	-4.45956	-91.6339	8.11744
-91.6324	-4.46135	-91.6324	8.11932
-91.6308	-4.46314	-91.6308	8.1212
-91.6293	-4.46494	-91.6293	8.12309
-91.6278	-4.46672	-91.6278	8.12496
-91.6263	-4.46851	-91.6263	8.12683
-91.6247	-4.47028	-91.6247	8.12871
-91.6232	-4.47204	-91.6232	8.13057
-91.6217	-4.47379	-91.6217	8.13245
-91.6202	-4.47554	-91.6202	8.13431
-91.6186	-4.47729	-91.6186	8.13618
-91.6171	-4.47904	-91.6171	8.13806
-91.6156	-4.48076	-91.6156	8.1399
-91.6141	-4.48249	-91.6141	8.14176
-91.6125	-4.48421	-91.6125	8.14362
-91.611	-4.48591	-91.611	8.14547
-91.6095	-4.48761	-91.6095	8.14732
-91.608	-4.48932	-91.608	8.14918
-91.6064	-4.491	-91.6064	8.15102
-91.6049	-4.49269	-91.6049	8.15286
-91.6034	-4.49438	-91.6034	8.15469
-91.6019	-4.49606	-91.6019	8.15652
-91.6003	-4.49772	-91.6003	8.15837
-91.5988	-4.49938	-91.5988	8.1602
-91.5973	-4.50104	-91.5973	8.16203
-91.5958	-4.5027	-91.5958	8.16385
-91.5942	-4.50435	-91.5942	8.16567
-91.5927	-4.506	-91.5927	8.16748
-91.5912	-4.50765	-91.5912	8.16929
-91.5897	-4.50928	-91.5897	8.17112
-91.5881	-4.51092	-91.5881	8.17292
-91.5866	-4.51256	-91.5866	8.17474
-91.5851	-4.51418	-91.5851	8.17653
-91.5836	-4.51581	-91.5836	8.17834
-91.582	-4.51744	-91.582	8.18012
-91.5805	-4.51907	-91.5805	8.18191
-91.579	-4.52069	-91.579	8.1837
-91.5775	-4.52232	-91.5775	8.18549
-91.5759	-4.52394	-91.5759	8.18727
-91.5744	-4.52556	-91.5744	8.18904
-91.5729	-4.52719	-91.5729	8.19081
-91.5714	-4.52881	-91.5714	8.19258
-91.5698	-4.53042	-91.5698	8.19435
-91.5683	-4.53205	-91.5683	8.1961
-91.5668	-4.53368	-91.5668	8.19787
-91.5653	-4.5353	-91.5653	8.19963
-91.5637	-4.53693	-91.5637	8.20137
-91.5622	-4.53856	-91.5622	8.20311
-91.5607	-4.54019	-91.5607	8.20486
-91.5592	-4.54183	-91.5592	8.20658
-91.5576	-4.54346	-91.5576	8.20832
-91.5561	-4.54509	-91.5561	8.21006
-91.5546	-4.54675	-91.5546	8.21177
-91.5531	-4.54839	-91.5531	8.21348
-91.5515	-4.55005	-91.5515	8.2152
-91.55	-4.5517	-91.55	8.2169
-91.5485	-4.55336	-91.5485	8.21862
-91.547	-4.55503	-91.547	8.22031
-91.5454	-4.55671	-91.5454	8.222
-91.5439	-4.55837	-91.5439	8.22369
-91.5424	-4.56006	-91.5424	8.22538
-91.5408	-4.56176	-91.5408	8.22705
-91.5393	-4.56344	-91.5393	8.22873
-91.5378	-4.56514	-91.5378	8.23039
-91.5363	-4.56685	-91.5363	8.23206
-91.5347	-4.56856	-91.5347	8.23369
-91.5332	-4.57028	-91.5332	8.23536
-91.5317	-4.57202	-91.5317	8.23699
-91.5302	-4.57375	-91.5302	8.23864
-91.5286	-4.57548	-91.5286	8.24027
-91.5271	-4.57724	-91.5271	8.24189
-91.5256	-4.579	-91.5256	8.24351
-91.5241	-4.58077	-91.5241	8.24512
-91.5225	-4.58255	-91.5225	8.24673
-91.521	-4.58432	-91.521	8.24833
-91.5195	-4.58612	-91.5195	8.24993
-91.518	-4.58792	-91.518	8.25152
-91.5164	-4.58973	-91.5164	8.2531
-91.5149	-4.59155	-91.5149	8.25468
-91.5134	-4.59337	-91.5134	8.25625
-91.5119	-4.59521	-91.5119	8.25781
-91.5103	-4.59705	-91.5103	8.25937
-91.5088	-4.59892	-91.5088	8.26093
-91.5073	-4.60078	-91.5073	8.26247
-91.5058	-4.60265	-91.5058	8.26401
-91.5042	-4.60453	-91.5042	8.26554
-91.5027	-4.60642	-91.5027	8.26707
-91.5012	-4.60831	-91.5012	8.26859
-91.4997	-4.61021	-91.4997	8.27012
-91.4981	-4.61212	-91.4981	8.27162
-91.4966	-4.61404	-91.4966	8.27312
-91.4951	-4.61598	-91.4951	8.27463
-91.4936	-4.6179	-91.4936	8.27612
-91.492	-4.61984	-91.492	8.27761
-91.4905	-4.6218	-91.4905	8.27909
-91.489	-4.62375	-91.489	8.28055
-91.4875	-4.62571	-91.4875	8.28202
-91.4859	-4.62768	-91.4859	8.28349
-91.4844	-4.62965	-91.4844	8.28496
-91.4829	-4.63163	-91.4829	8.28641
-91.4814	-4.63361	-91.4814	8.28786
-91.4798	-4.6356	-91.4798	8.2893
-91.4783	-4.63759	-91.4783	8.29074
-91.4768	-4.63959	-91.4768	8.29219
-91.4753	-4.64159	-91.4753	8.29362
-91.4737	-4.64359	-91.4737	8.29504
-91.4722	-4.6456	-91.4722	8.29646
-91.4707	-4.64761	-91.4707	8.29788
-91.4692	-4.64962	-91.4692	8.29929
-91.4676	-4.65164	-91.4676	8.3007
-91.4661	-4.65366	-91.4661	8.30211
-91.4646	-4.65567	-91.4646	8.30352
-91.4631	-4.65768	-91.4631	8.30493
-91.4615	-4.65971	-91.4615	8.30632
-91.46	-4.66173	-91.46	8.30771
-91.4585	-4.66375	-91.4585	8.30909
-91.457	-4.66577	-91.457	8.31048
-91.4554	-4.66779	-91.4554	8.31186
-91.4539	-4.66982	-91.4539	8.31325
-91.4524	-4.67184	-91.4524	8.31464
-91.4509	-4.67386	-91.4509	8.31601
-91.4493	-4.67588	-91.4493	8.3174
-91.4478	-4.67789	-91.4478	8.31877
-91.4463	-4.67991	-91.4463	8.32013
-91.4448	-4.68192	-91.4448	8.3215
-91.4432	-4.68394	-91.4432	8.32287
-91.4417	-4.68596	-91.4417	8.32422
-91.4402	-4.68797	-91.4402	8.32558
-91.4387	-4.68999	-91.4387	8.32695
-91.4371	-4.69199	-91.4371	8.32831
-91.4356	-4.69399	-91.4356	8.32966
-91.4341	-4.696	-91.4341	8.33103
-91.4325	-4.698	-91.4325	8.33238
-91.431	-4.70001	-91.431	8.33373
-91.4295	-4.702	-91.4295	8.33509
-91.428	-4.704	-91.428	8.33642
-91.4264	-4.706	-91.4264	8.33778
-91.4249	-4.70798	-91.4249	8.33913
[truncated: 63,536 more rows]
