# Supplementary material for: Ultralow-temperature-driven water-based sorption refrigeration enabled by low-cost zeolite-like porous aluminophosphate
Source: Nat Commun. 2022 Jan 11;13:193. doi: 10.1038/s41467-021-27883-4 (PMC8752593; doi:10.1038/s41467-021-27883-4)
Supplement: Supplementary file 3 — Source Data [file 41467_2021_27883_MOESM3_ESM.zip › Source Data/Supplementary Information-Figure13.xls]

## Sheet: Sheet1
P/P0	#Hbond/molecule
0.01	0
0.05	0.001
0.1	0.0548
0.15	0.0687
0.2	0.508
0.25	2.348
0.3	2.379
0.35	2.624
0.4	2.751
0.45	2.921
0.5	3.05457
0.6	3.07367
0.7	3.11861
0.8	3.17926
0.9	3.23791
1	3.29468
