# Supplementary material for: Ultralow-temperature-driven water-based sorption refrigeration enabled by low-cost zeolite-like porous aluminophosphate
Source: Nat Commun. 2022 Jan 11;13:193. doi: 10.1038/s41467-021-27883-4 (PMC8752593; doi:10.1038/s41467-021-27883-4)
Supplement: Supplementary file 3 — Source Data [file 41467_2021_27883_MOESM3_ESM.zip › Source Data/Supplementary Information-Figure14.xls]

## Sheet: SI-Figure14a
MOF-801		MIP-200		MIL-160		CAU-10		Co-CUK-1		KMF-1		Zr-Fum HT		AlPO-LTA		Z02(SAPO-34)		Silica gel		EMM-8
Tdes(°C)	COPC	Tdes(°C)	COPC	Tdes(°C)	COPC	Tdes(°C)	COPC	Tdes(°C)	COPC	Tdes(°C)	COPC	Tdes(°C)	COPC	Tdes(°C)	COPC	Tdes(°C)	COPC	Tdes(°C)	COPC	Tdes(°C)	COPC
61.035	0.00373	57.8387	0.04099	58.2192	0.04658	58.1431	0.00745	61.2519	0.00723	58.3106	0.01151	58.1797	0.03656	58.6053	0.02759	57.6103	0.00746	57.911	0.02425	57.911	0.00485
61.7199	0.08571	58.6758	0.46957	60.1979	0.31863	58.9041	0.27391	62.4707	0.12851	58.4332	0.02616	60.0806	0.18281	60.7418	0.08965	58.2192	0.07086	58.6527	0.12331	58.6527	0.03649
62.2527	0.15466	59.4368	0.6	64.2314	0.48261	59.8935	0.40435	62.7514	0.16136	60.2725	0.11106	62.1083	0.29812	63.0119	0.13563	58.7519	0.12494	59.3325	0.2029	59.3325	0.06066
62.7854	0.20311	60.274	0.65217	68.3409	0.56832	63.6225	0.64658	63.5979	0.21946	62.2343	0.23406	64.1359	0.41625	63.4125	0.19081	59.8935	0.20886	60.136	0.27183	60.136	0.1888
63.6225	0.25714	64.2314	0.73603	72.6027	0.65217	67.3516	0.72857	63.785	0.2422	64.1962	0.34826	66.2903	0.58219	63.9466	0.33103	63.6225	0.43263	60.25	0.28074	60.25	0.20465
67.3516	0.38571	68.4171	0.76957	76.6362	0.6913	71.1568	0.74721	64.7976	0.52276	66.6485	0.5797	68.318	0.68063	64.4807	0.53563	67.4277	0.56876	60.5	0.2973	60.5	0.24826
71.0807	0.52919	72.5266	0.78447	81.5829	0.71366	74.8859	0.74348	65.7213	0.74771	68.3651	0.71737	72.5	0.79594	65.0148	0.68966	71.2329	0.64336	60.75	0.3125	60.75	0.28013
74.8859	0.59814	76.6362	0.78261	89.1172	0.73043	78.6149	0.73603	66.757	0.80832	69.3461	0.74662	76.5553	0.8325	66.4837	0.74943	74.962	0.67133	61	0.32273	61	0.31078
78.691	0.64472	81.5829	0.77888	96.7275	0.7323	82.4201	0.73416	67.2291	0.82347	72.4114	0.75229	79.977	0.8325	69.9555	0.75632	78.6149	0.68065	61.25	0.33943	61.25	0.34021
82.4201	0.64472	89.1172	0.76957			86.3014	0.72671	70.9233	0.82831	76.5804	0.74908	81.4977	0.8325	78.9021	0.74713	82.4201	0.68252	61.5	0.35139	61.5	0.36354
86.1492	0.65031	96.8037	0.75838			89.9543	0.72112	74.7134	0.82304	81.6076	0.74289	84.9193	0.82969	87.9822	0.73563	86.2253	0.68438	61.75	0.36249	61.75	0.38483
89.8782	0.64845					93.6834	0.7118	78.4089	0.81525	89.0872	0.73654	89.1014	0.82125	97.0623	0.72414	89.8782	0.68065	62	0.37281	62	0.49016
93.6834	0.64658					97.032	0.70994	82.1042	0.80999	96.5668	0.73019	96.5783	0.81281			93.6834	0.68065	62.25	0.38242	62.25	0.63253
96.9559	0.64658							85.9892	0.80219							96.9559	0.68065	62.5	0.39139	62.5	0.70924
								89.5898	0.79693									62.75	0.39978	62.75	0.75206
								93.2851	0.79166									63	0.40764	63	0.78209
								96.6962	0.78642									63.25	0.41501	63.25	0.80525
																		63.5	0.42193	63.5	0.82139
																		63.75	0.42651	63.75	0.8341
																		64	0.43274	64	0.84496
																		64.2151	0.43879	64.2151	0.84784
																		64.5	0.44413	64.5	0.84785
																		64.75	0.44935	64.75	0.84787
																		65	0.45427	65	0.84787
																		65.25	0.45892	65.25	0.84781
																		65.5	0.46193	65.5	0.84778
																		65.75	0.46616	65.75	0.8477
																		66	0.46888	66	0.84765
																		66.25	0.47272	66.25	0.8475
																		66.5	0.47398	66.5	0.84747
																		66.75	0.47754	66.75	0.84718
																		67	0.4798	67	0.84685
																		67.25	0.48197	67.25	0.84656
																		67.5	0.48406	67.5	0.84618
																		67.75	0.48606	67.75	0.84584
																		68	0.48699	68	0.84553
																		68.2942	0.48963	68.2942	0.84513
																		72.4969	0.50927	72.4969	0.83742
																		76.576	0.51712	76.576	0.82928
																		81.5822	0.51175	81.5822	0.82054
																		89.0606	0.49652	89.0606	0.81091
																		96.6007	0.47501	96.6007	0.80128

## Sheet: SI-Figure14b
MOF-801		MIP-200		MIL-160		Co-CUK-1		Ni-CUK-1		Mg-CUK-1		KMF-1		Zr-Fum HT		AlPO-LTA		Z01(FAPO-5)		Z02(SAPO-34)		silica gel		EMM-8
Tdes(°C)	COPC	Tdes(°C)	COPC	Tdes(°C)	COPC	Tdes(°C)	COPC	Tdes(°C)	COPC	Tdes(°C)	COPC	Tdes(°C)	COPC	Tdes(°C)	COPC	Tdes(°C)	COPC	Tdes(°C)	COPC	Tdes(°C)	COPC	Tdes(°C)	COPC	Tdes(°C)	COPC
82.9193	1.00796	79.3813	1.05556	80.606	1.04519	79.0434	1.00212	79.5161	1.02609	80.4839	1.07391	78.951	1.00544	79.0323	1	79.587	1.01108	79.2788	1.16228	78.9078	1.34091	79.2788	1.02914	79.2788	1.36317
83.9399	1.09039	80.9462	1.29878	82.443	1.20386	80.9172	1.20952	80.4839	1.09565	82.2581	1.13043	80.3133	1.02381	79.8387	1.07273	79.9484	1.02438	79.5	1.18117	79.0444	1.35331	79.5	1.04692	79.5	1.51042
84.9604	1.15632	82.5111	1.42448	85.2326	1.37486	81.9034	1.2963	82.2581	1.2087	85	1.17826	80.4496	1.28525	80.5299	1.13506	80.4646	1.07313	79.75	1.19178	79.8635	1.40496	79.75	1.07947	79.75	1.59723
87.3418	1.36651	85.3006	1.52744	87.9541	1.49638	82.3965	1.4	83.7097	1.53043	87.9032	1.1913	80.5858	1.55977	81.4516	1.24156	80.9808	1.19501	80	1.19966	82.3891	1.50826	80	1.10839	80	1.65014
89.9272	1.44887	88.0221	1.56236	90.8117	1.56635	82.7909	1.56085	85.1613	1.73913	90.6452	1.21304	80.9946	1.72711	82.2581	1.31688	81.1873	1.25928	80.25	1.20929	84.8464	1.55165	80.25	1.12784	80.25	1.67702
92.4446	1.5106	90.8117	1.58078	93.6013	1.61982	83.8757	1.68995	87.7419	1.84348	93.5484	1.23043	82.3569	1.74287	83.0645	1.36883	81.3422	1.32576	80.5	1.21845	87.372	1.57645	80.5	1.15164	80.5	1.70504
94.962	1.55378	93.5332	1.58271	96.3908	1.64856	84.3688	1.73228	90.6452	1.83478	96.4516	1.23913	85.0817	1.74301	83.6406	1.4026	81.4971	1.39668	80.7767	1.22895	89.8294	1.58884	80.7767	1.17301	80.7767	1.72414
97.4114	1.57634	96.4589	1.5867	100.405	1.66073	84.7633	1.75556	93.3871	1.83043	100.323	1.24783	87.9428	1.74316	85.1382	1.54286	81.7035	1.46759	81	1.23728	92.355	1.59711	81	1.18764	81	1.73621
99.9288	1.57828	100.405	1.58651	104.351	1.66673	87.3274	1.77249	96.2903	1.82609	104.355	1.25652	90.6676	1.74069	86.9816	1.64935	81.8584	1.54515	81.25	1.24687	94.9488	1.59917	81.25	1.20574	81.25	1.74704
102.446	1.5761	104.351	1.58219	108.434	1.68097	89.7929	1.77249	100.323	1.82174	108.387	1.26522	93.5286	1.73822	87.788	1.67792	82.0133	1.6338	81.5	1.25596	97.3379	1.60331	81.5	1.21801	81.5	1.7481
104.828	1.57599	108.434	1.582	112.38	1.67872	92.357	1.76614	104.355	1.81304	112.419	1.26087	96.3897	1.73576	90.6682	1.74805	84.0782	1.71801	81.75	1.26299	99.9317	1.60124	81.75	1.23345	81.75	1.74809
107.413	1.57586	112.38	1.57769	116.802	1.6785	94.8225	1.76402	108.387	1.8087	116.935	1.25217	100.341	1.73074	93.4332	1.76364	87.4336	1.72244	82	1.27126	102.389	1.60124	82	1.24392	82	1.74808
109.862	1.57368	116.87	1.56716	121.701	1.67002	97.288	1.75979	112.258	1.8	121.935	1.24348	104.428	1.72834	96.3134	1.76364	90.7891	1.72022	82.3301	1.28023	104.778	1.60124	82.3301	1.25688	82.3301	1.74799
112.312	1.57356	121.769	1.5628			99.9507	1.75767	116.935	1.7913			108.379	1.72593	100.23	1.76104	94.1445	1.71579	85.104	1.33947	107.372	1.60124	85.104	1.33034	85.104	1.746
114.897	1.57344					102.318	1.75344	121.935	1.78261			112.466	1.72353	104.378	1.75844	97.3967	1.71357	87.8225	1.3609	109.829	1.59917	87.8225	1.36439	87.8225	1.74154
117.347	1.5692					104.882	1.74921					116.826	1.71853	108.295	1.75325			90.6519	1.35302	112.355	1.59917	90.6519	1.38855	90.6519	1.73609
119.932	1.56701					107.347	1.74497					121.866	1.71618	112.327	1.74805			93.4813	1.34591	114.744	1.59711	93.4813	1.40361	93.4813	1.7305
						109.813	1.74074							116.82	1.74286			96.3107	1.33949	117.406	1.59504	96.3107	1.41128	96.3107	1.72489
						112.278	1.73862							121.774	1.73766			100.305	1.33196	119.863	1.59504	100.305	1.40884	100.305	1.71831
						114.842	1.73439											104.3	1.32311			104.3	1.40488	104.3	1.71294
						117.308	1.73016											108.35	1.31394			108.35	1.39816	108.35	1.70703
						119.872	1.72593											112.288	1.3051			112.288	1.38942	112.288	1.70142
																		116.838	1.29715			116.838	1.40639	116.838	1.69473
																		121.72	1.28926			121.72	1.41351	121.72	1.68825
