# Supplementary material for: Ultralow-temperature-driven water-based sorption refrigeration enabled by low-cost zeolite-like porous aluminophosphate
Source: Nat Commun. 2022 Jan 11;13:193. doi: 10.1038/s41467-021-27883-4 (PMC8752593; doi:10.1038/s41467-021-27883-4)
Supplement: Supplementary file 3 — Source Data [file 41467_2021_27883_MOESM3_ESM.zip › Source Data/Supplementary Information-Figure15.xls]

## Sheet: SI-Figure15
Tev=5°C			Tev=7.5°C			Tev=10°C			Tev=15°C			Tev=20°C			Tev=25°C
Tdes(°C)	COPC	ΔW(mlml-1)	Tdes(°C)	COPC	ΔW(mlml-1)	Tdes(°C)	COPC	ΔW(mlml-1)	Tdes(°C)	COPC	ΔW(mlml-1)	Tdes(°C)	COPC	ΔW(mlml-1)	Tdes(°C)	COPC	ΔW(mlml-1)
57.911	0.00485	0.000175761	55	0.000612967	2.00221e-05	52.0097	0.00599	0.000175307	47	0.10047	0.00254	41	0.09239	0.00153	36	0.27362	0.00315
58.6527	0.03649	0.00141	56	0.05882	0.00212	53.1669	0.08421	0.00281	48	0.17256	0.005	42	0.19732	0.00399	37	0.41467	0.00684
59.3325	0.06066	0.00246	57	0.11066	0.0044	54.4458	0.1754	0.00685	49	0.21987	0.0071	43	0.29194	0.00715	38	0.49127	0.01053
60.136	0.1888	0.00932	57.911	0.1525	0.00661	55.2984	0.19504	0.00808	50	0.26193	0.00938	44	0.34156	0.0096	39	0.52678	0.01351
60.25	0.20465	0.01037	58.6527	0.17178	0.00784	55.9683	0.2168	0.00948	51	0.28991	0.01131	45	0.3833	0.01224	40	0.55867	0.01685
60.5	0.24826	0.01353	59.3325	0.18655	0.00889	56.76	0.24111	0.01124	52	0.30479	0.01271	46	0.40062	0.01399	41	0.57579	0.01965
60.75	0.28013	0.01617	60.136	0.27895	0.01575	57.7345	0.26622	0.01334	53	0.32593	0.01464	47	0.43446	0.01697	42	0.58538	0.02211
61	0.31078	0.01898	60.25	0.29076	0.0168	58.7089	0.28329	0.0151	54	0.36967	0.0185	48	0.45463	0.01943	43	0.60081	0.02527
61.25	0.34021	0.02197	60.5	0.32396	0.01997	59	0.28271	0.01521	55	0.37912	0.02008	49	0.46721	0.02153	44	0.60651	0.02772
61.5	0.36354	0.02461	60.75	0.34858	0.0226	60.1705	0.36049	0.02318	56	0.39303	0.02219	50	0.47988	0.02381	45	0.61281	0.03035
61.75	0.38483	0.02724	61	0.37265	0.02542	61	0.42808	0.03226	57	0.40671	0.02447	51	0.48722	0.02574	46	0.61099	0.03211
62	0.49016	0.04306	61.25	0.39614	0.0284	62.1803	0.64559	0.08715	57.911	0.41858	0.02667	52	0.48867	0.02714	47	0.61869	0.03509
62.25	0.63253	0.08155	61.5	0.41492	0.03104	63	0.79072	0.21164	58.6527	0.42253	0.0279	53	0.49464	0.02907	48	0.62155	0.03755
62.5	0.70924	0.12215	61.75	0.4322	0.03368	64.19	0.85081	0.37891	59.3325	0.42526	0.02896	54	0.51521	0.03293	49	0.62166	0.03965
62.75	0.75206	0.15924	62	0.52114	0.0495	65	0.85073	0.38381	60.136	0.46573	0.03581	55	0.51622	0.03451	50	0.62269	0.04193
63	0.78209	0.19738	62.25	0.64678	0.08799	66	0.85049	0.38996	60.25	0.47126	0.03686	56	0.52047	0.03661	51	0.62149	0.04386
63.25	0.80525	0.23833	62.5	0.71707	0.12859	67	0.84965	0.39418	60.5	0.48771	0.04003	57	0.52507	0.03889	52	0.61745	0.04526
63.5	0.82139	0.2763	62.75	0.75714	0.16567	68.3313	0.8478	0.39718	60.75	0.50023	0.04267	57.911	0.52927	0.0411	53	0.61642	0.04719
63.75	0.8341	0.31444	63	0.78559	0.20381	72.4726	0.84023	0.40367	61	0.51298	0.04548	58.6527	0.52923	0.04233	54	0.62467	0.05105
64	0.84496	0.35416	63.25	0.80775	0.24477	76.6139	0.83212	0.40753	61.25	0.5259	0.04847	59.3325	0.52874	0.04338	55	0.62152	0.05263
64.2151	0.84784	0.36523	63.5	0.8233	0.28273	81.5469	0.82344	0.41121	61.5	0.53639	0.0511	60.136	0.55286	0.05024	56	0.62058	0.05473
64.5	0.84785	0.36699	63.75	0.8356	0.32087	89.0378	0.81335	0.41435	61.75	0.54621	0.05374	60.25	0.55628	0.05129	57	0.62008	0.05701
64.75	0.84787	0.36857	64	0.84617	0.36059	96.6504	0.80231	0.41521	62	0.60256	0.06956	60.5	0.5669	0.05446	57.911	0.6198	0.05922
65	0.84787	0.37015	64.2151	0.84898	0.37167				62.25	0.6905	0.10805	60.75	0.57506	0.05709	58.6527	0.61751	0.06045
65.25	0.84781	0.37156	64.5	0.84898	0.37342				62.5	0.7442	0.14865	61	0.58358	0.05991	59.3325	0.61518	0.0615
65.5	0.84778	0.37314	64.75	0.84899	0.375				62.75	0.77643	0.18573	61.25	0.59245	0.06289	60.136	0.6282	0.06836
65.75	0.8477	0.37455	65	0.84899	0.37659				63	0.80007	0.22387	61.5	0.59967	0.06553	60.25	0.63012	0.06941
66	0.84765	0.37613	65.25	0.84892	0.37799				63.25	0.81893	0.26483	61.75	0.60649	0.06817	60.5	0.63653	0.07257
66.25	0.8475	0.37736	65.5	0.84889	0.37957				63.5	0.83241	0.30279	62	0.64878	0.08398	60.75	0.64149	0.07521
66.5	0.84747	0.37912	65.75	0.8488	0.38098				63.75	0.84323	0.34093	62.25	0.71834	0.12248	61	0.64686	0.07802
66.75	0.84718	0.37982	66	0.84874	0.38256				64	0.85263	0.38065	62.5	0.76286	0.16308	61.25	0.65261	0.08101
67	0.84685	0.38035	66.25	0.84859	0.38379				64.2151	0.85516	0.39173	62.75	0.79039	0.20016	61.5	0.65731	0.08365
67.25	0.84656	0.38105	66.5	0.84856	0.38555				64.5	0.85513	0.39348	63	0.81095	0.2383	61.75	0.66178	0.08628
67.5	0.84618	0.3814	66.75	0.84826	0.38625				64.75	0.8551	0.39507	63.25	0.82761	0.27926	62	0.69246	0.1021
67.75	0.84584	0.38193	67	0.84793	0.38678				65	0.85506	0.39665	63.5	0.83966	0.31722	62.25	0.74579	0.14059
68	0.84553	0.38263	67.25	0.84764	0.38748				65.25	0.85497	0.39805	63.75	0.84939	0.35536	62.5	0.78166	0.1812
68.2942	0.84513	0.38351	67.5	0.84726	0.38784				65.5	0.85491	0.39964	64	0.85794	0.39508	62.75	0.80457	0.21828
72.4969	0.83742	0.39001	67.75	0.84693	0.38836				65.75	0.85479	0.40104	64.2151	0.86026	0.40615	63	0.82205	0.25642
76.576	0.82928	0.39406	68	0.84661	0.38907				66	0.85471	0.40262	64.5	0.86019	0.40791	63.25	0.83645	0.29737
81.5822	0.82054	0.39775	68.2942	0.84621	0.38994				66.25	0.85453	0.40385	64.75	0.86014	0.40949	63.5	0.84701	0.33534
89.0606	0.81091	0.40179	72.4969	0.83854	0.39645				66.5	0.85446	0.40561	65	0.86008	0.41108	63.75	0.85562	0.37348
96.6007	0.80128	0.40495	76.576	0.83044	0.40049				66.75	0.85416	0.40631	65.25	0.85996	0.41248	64	0.86326	0.4132
			81.5822	0.82173	0.40418				67	0.85382	0.40684	65.5	0.85988	0.41406	64.2151	0.86536	0.42427
			89.0606	0.81213	0.40822				67.25	0.85352	0.40755	65.75	0.85974	0.41547	64.5	0.86526	0.42603
			96.6007	0.80253	0.41139				67.5	0.85314	0.4079	66	0.85963	0.41705	64.75	0.86519	0.42761
									67.75	0.8528	0.40842	66.25	0.85944	0.41828	65	0.8651	0.42919
									68	0.85248	0.40913	66.5	0.85934	0.42004	65.25	0.86496	0.4306
									68.2942	0.85206	0.41001	66.75	0.85903	0.42074	65.5	0.86485	0.43218
									72.4969	0.84439	0.41651	67	0.85869	0.42127	65.75	0.86469	0.43359
									76.576	0.83635	0.42055	67.25	0.85838	0.42197	66	0.86455	0.43517
									81.5822	0.82768	0.42424	67.5	0.858	0.42232	66.25	0.86434	0.4364
									89.0606	0.81808	0.42828	67.75	0.85765	0.42285	66.5	0.86422	0.43816
									96.6007	0.80848	0.43145	68	0.85732	0.42355	66.75	0.86391	0.43886
												68.2942	0.8569	0.42443	67	0.86356	0.43939
												72.4969	0.8492	0.43094	67.25	0.86324	0.44009
												76.576	0.84116	0.43498	67.5	0.86286	0.44044
												81.5822	0.8325	0.43867	67.75	0.86251	0.44097
												89.0606	0.82287	0.44271	68	0.86217	0.44167
												96.6007	0.81325	0.44588	68.2942	0.86174	0.44255
															72.4969	0.85404	0.44906
															76.576	0.84605	0.4531
															81.5822	0.85368	0.45679
															89.0606	0.84368	0.46083
															96.6007	0.83371	0.46399
