# Supplementary material for: Ultralow-temperature-driven water-based sorption refrigeration enabled by low-cost zeolite-like porous aluminophosphate
Source: Nat Commun. 2022 Jan 11;13:193. doi: 10.1038/s41467-021-27883-4 (PMC8752593; doi:10.1038/s41467-021-27883-4)
Supplement: Supplementary file 3 — Source Data [file 41467_2021_27883_MOESM3_ESM.zip › Source Data/Supplementary Information-Figure16.xls]

## Sheet: SI-Figure16a
EMM-8		MOF-801		MIP-200		MIL-160		CAU-10		CAU-23		Co-CUK-1		COF-TpPa		KMF-1		Zr-Fum HT		AlPO-LTA		Z01(FAPO-5)		Z02(SAPO-34)
ΔT(°C)	Qev(Whkg-1)	ΔT(°C)	Qev(Whkg-1)	ΔT(°C)	Qev(Whkg-1)	ΔT(°C)	Qev(Whkg-1)	ΔT(°C)	Qev(Whkg-1)	ΔT(°C)	Qev(Whkg-1)	ΔT(°C)	Qev(Whkg-1)	ΔT(°C)	Qev(Whkg-1)	ΔT(°C)	Qev(Whkg-1)	ΔT(°C)	Qev(Whkg-1)	ΔT(°C)	Qev(Whkg-1)	ΔT(°C)	Qev(Whkg-1)	ΔT(°C)	Qev(Whkg-1)
2.5	197.949	2.5	104.462	2.5	168.279	2.5	64.8202	2.5	235.587	2.5	255.851	2.5	51.8567	2.5	260.577	2.5	53.6008	2.5	73.1279	2.5	105.192	2.5	141.38	2.5	37.6433
5	192.872	5	98.5568	5	161.95	5	60.251	5	229.569	5	251.398	5	49.4064	5	228.691	5	51.0125	5	67.4918	5	103.475	5	137.276	5	37.6901
7.5	189.254	7.5	88.9435	7.5	156.985	7.5	56.6292	7.5	223.496	7.5	247.255	7.5	46.0255	7.5	210.065	7.5	48.9389	7.5	62.5284	7.5	99.6022	7.5	133.334	7.5	37.457
10	185.996	10	78.7694	10	151.979	10	55.0559	10	216.058	10	244.051	10	42.6211	10	194.294	10	47.564	10	56.9948	10	96.5923	10	128.266	10	36.9418
12.5	183.023	12.5	70.0239	12.5	145.288	12.5	52.0456	12.5	210.532	12.5	240.719	12.5	39.5373	12.5	180.408	12.5	45.102	12.5	51.7826	12.5	93.5567	12.5	124.552	12.5	36.4902
15	180.496	15	56.6276	15	138.107	15	49.2339	15	206.168	15	237.528	15	37.2377	15	168.028	15	42.263	15	46.3568	15	90.7662	15	120.807	15	32.7486
17.5	177.7	17.5	48.3611	17.5	132.637	17.5	47.5033	17.5	203.415	17.5	228.623	17.5	34.1151	17.5	157.868	17.5	39.0442	17.5	40.7168	17.5	88.2225	17.5	116.931	17.5	29.3338
20	175.515	20	38.3384	20	127.899	20	44.9868	20	200.851	20	179.994	20	31.0886	20	147.439	20	34.8111	20	35.1333	20	85.0251	20	112.922	20	26.0387
22.5	172.657	22.5	28.5623	22.5	121.906	22.5	42.8955	22.5	197.366	22.5	8.11593	22.5	27.2322	22.5	122.44	22.5	31.0053	22.5	30.0604	22.5	82.3461	22.5	105.813	22.5	22.4421
25	170.41	25	20.4498	25	63.3466	25	38.7924	25	195.286	25	5.86616	25	21.96	25	59.5453	25	27.6311	25	23.5071	25	79.8262	25	75.5079	25	17.4836
27.5	161.43	27.5	9.86881	27.5	23.9797	27.5	31.2199	27.5	172.578	27.5	3.2412	27.5	16.0789	27.5	26.7026	27.5	22.8737	27.5	16.7388	27.5	76.7426	27.5	23.0109	27.5	9.81064
28	158.668	28	7.44259	28	19.5352	28	27.3418	28	55.6576	28	2.51435	28	14.3399	28	22.3621	28	21.1541	28	14.5619	28	76.2307	28	11.2371	28	8.32805
29	82.1327	29	3.59702	29	10.412	29	17.0147	29	2.50895	29	1.60545	29	10.0414	29	15.2916	29	19.3509	29	9.8384	29	75.6633	29	2.59119	29	5.21736
30	2.54113	30	1.36687	30	2.72267	30	4.88606	30	1	30	0.87734	30	5.15181	30	11.0483	30	13.2585	30	5.28881	30	47.5462	30	1.12425	30	2.17204

## Sheet: SI-Figure16b
EMM-8		MOF-801		MIP-200		MIL-160		CAU-10		CAU-23		Co-CUK-1		COF-TpPa		KMF-1		Zr-Fum HT		AlPO-LTA		Z01(FAPO-5)		Z02(SAPO-34)
ΔT(°C)	Qev(kWh m-3)	ΔT(°C)	Qev(kWh m-3)	ΔT(°C)	Qev(kWh m-3)	ΔT(°C)	Qev(kWh m-3)	ΔT(°C)	Qev(kWh m-3)	ΔT(°C)	Qev(kWh m-3)	ΔT(°C)	Qev(kWh m-3)	ΔT(°C)	Qev(kWh m-3)	ΔT(°C)	Qev(kWh m-3)	ΔT(°C)	Qev(kWh m-3)	ΔT(°C)	Qev(kWh m-3)	ΔT(°C)	Qev(kWh m-3)	ΔT(°C)	Qev(kWh m-3)
2.5	297.121	2.5	166.094	2.5	195.204	2.5	69.228	2.5	270.925	2.5	273.761	2.5	75.7108	2.5	481.322	2.5	57.8888	2.5	116.273	2.5	148.531	2.5	247.416	2.5	53.83
5	289.501	5	156.705	5	187.861	5	64.3481	5	264.004	5	268.996	5	72.1334	5	476.134	5	55.0935	5	107.312	5	146.107	5	240.233	5	53.8968
7.5	284.07	7.5	141.42	7.5	182.103	7.5	60.4799	7.5	257.02	7.5	264.563	7.5	67.1972	7.5	470.686	7.5	52.854	7.5	99.4201	7.5	140.638	7.5	233.334	7.5	53.5635
10	279.18	10	125.243	10	176.296	10	58.7997	10	248.466	10	261.135	10	62.2268	10	464.595	10	51.3692	10	90.6218	10	136.388	10	224.466	10	52.8268
12.5	274.717	12.5	111.338	12.5	168.534	12.5	55.5847	12.5	242.112	12.5	257.57	12.5	57.7244	12.5	458.622	12.5	48.7102	12.5	82.3343	12.5	132.102	12.5	217.967	12.5	52.181
15	270.925	15	90.0379	15	160.204	15	52.5818	15	237.093	15	254.155	15	54.3671	15	451.614	15	45.6441	15	73.7073	15	128.162	15	211.413	15	46.8305
17.5	266.727	17.5	76.8942	17.5	153.859	17.5	50.7336	17.5	233.927	17.5	244.626	17.5	49.8081	17.5	442.593	17.5	42.1677	17.5	64.7398	17.5	124.57	17.5	204.628	17.5	41.9474
20	263.448	20	60.9581	20	148.363	20	48.0459	20	230.978	20	192.594	20	45.3893	20	56.2197	20	37.596	20	55.862	20	120.055	20	197.614	20	37.2353
22.5	259.158	22.5	45.414	22.5	141.411	22.5	45.8124	22.5	226.971	22.5	8.68405	22.5	39.7591	22.5	20.589	22.5	33.4858	22.5	47.796	22.5	116.273	22.5	185.173	22.5	32.0922
25	255.786	25	32.5152	25	73.482	25	41.4303	25	224.579	25	6.27679	25	32.0617	25	14.0185	25	29.8416	25	37.3763	25	112.715	25	132.139	25	25.0015
27.5	242.306	27.5	15.6914	27.5	27.8164	27.5	33.3428	27.5	198.465	27.5	3.46809	27.5	23.4753	27.5	8.78324	27.5	24.7036	27.5	26.6147	27.5	108.361	27.5	40.2691	27.5	14.0292
28	238.161	28	11.8337	28	22.6608	28	29.201	28	64.0063	28	2.69035	28	20.9362	28	7.22474	28	22.8464	28	23.1534	28	107.638	28	19.665	28	11.9091
29	123.281	29	5.71926	29	12.0779	29	18.1717	29	2.8853	29	1.71784	29	14.6604	29	4.2994	29	20.8989	29	15.6431	29	106.837	29	4.53458	29	7.46082
30	3.81424	30	2.17333	30	3.1583	30	5.21831	30	1.15	30	0.93875	30	7.52164	30	0.97718	30	14.3191	30	8.40921	30	67.1353	30	1.96744	30	3.10602

## Sheet: SI-Figure16c
EMM-8		MOF-801		MIP-200		MIL-160		CAU-10		CAU-23		Co-CUK-1		COF-TpPa		KMF-1		Zr-Fum HT		AlPO-LTA		Z01(FAPO-5)		Z02(SAPO-34)
ΔT(°C)	Qev(Whkg-1)	ΔT(°C)	Qev(Whkg-1)	ΔT(°C)	Qev(Whkg-1)	ΔT(°C)	Qev(Whkg-1)	ΔT(°C)	Qev(Whkg-1)	ΔT(°C)	Qev(Whkg-1)	ΔT(°C)	Qev(Whkg-1)	ΔT(°C)	Qev(Whkg-1)	ΔT(°C)	Qev(Whkg-1)	ΔT(°C)	Qev(Whkg-1)	ΔT(°C)	Qev(Whkg-1)	ΔT(°C)	Qev(Whkg-1)	ΔT(°C)	Qev(Whkg-1)
2.5	205.033	2.47278	120.594	2.47278	189.384	2.47278	90.8705	2.47278	225.902	2.5	258.05	2.5	188.121	2.5	267.073	2.5	263.641	2.5	151.056	2.5	257.134	2.5	146.343	2.47664	128.744
5	199.978	4.99222	115.499	4.99222	183.439	5.03888	87.4735	4.99222	219.958	5	253.604	5	186.09	5	235.207	5	261.699	5	145.659	5	255.886	5	142.254	5	126.977
7.5	196.381	7.46501	107.856	7.46501	178.344	7.55832	85.775	7.51166	214.013	7.5	249.467	7.5	183.12	7.5	216.601	7.5	260.259	7.5	140.931	7.5	252.471	7.5	138.327	7.47664	126.06
10	193.145	9.98445	97.6645	10.0311	173.248	10.0311	84.0764	9.98445	206.369	10	246.27	10	180.119	10	200.849	10	259.506	10	135.628	10	249.91	10	133.274	10	125.141
12.5	190.192	12.5039	87.4735	12.5039	165.605	12.5039	80.6794	12.5505	200.425	12.5	242.944	12.5	177.43	12.5	186.982	12.5	257.651	12.5	130.641	12.5	247.315	12.5	129.575	12.4766	124.224
15	187.685	14.9767	75.5839	15.07	160.51	15.0233	80.6794	15.0233	197.028	15	239.759	15	175.516	15	174.62	15	255.406	15	125.436	15	244.954	15	125.844	15	123.305
17.5	184.908	17.4495	66.242	17.4961	155.414	17.4495	77.2824	17.4961	192.781	17.5	230.86	17.5	172.768	17.5	164.478	17.5	252.766	17.5	120.011	17.5	242.828	17.5	121.981	17.5234	122.386
20	182.742	19.9689	56.051	20.0156	151.168	19.9689	76.4331	19.9222	189.384	20	182.237	20	170.106	20	154.067	20	249.095	20	114.636	20	240.037	20	117.986	20	120.621
22.5	179.903	22.4883	47.5584	22.535	144.374	22.535	71.3376	22.535	186.837	22.5	10.3646	22.5	166.603	22.5	129.084	22.5	245.833	22.5	109.764	22.5	237.752	22.5	110.889	22.5234	118.855
25	177.674	25.0078	38.2166	24.9611	88.3227	24.9611	68.7898	25.1011	184.289	25	8.12034	25	161.669	25	66.2055	25	242.981	25	103.405	25	235.61	25	80.5964	24.9533	115.397
27.5	168.711	27.4806	28.0255	27.4339	45.0106	27.4806	60.2972	27.4806	136.73	27.5	5.50071	27.5	156.119	27.5	33.3786	27.5	238.733	27.5	96.8256	27.5	232.895	27.5	28.1114	27.5701	111.933
28	165.952							28.0871	16.9851	28	4.77485	28	154.441	28	29.041	28	237.108	28	94.6838	28	232.451	28	16.3398
29	89.4231									29	3.86799	29	150.269	29	21.9765	29	235.5	29	90.0327	29	232.025	29	7.69849
30	9.83835									30	3.142	30	145.51	30	17.7396	30	229.609	30	85.5581	30	204.054	30	6.23633

## Sheet: SI-Figure16d
EMM-8		MOF-801		MIP-200		MIL-160		CAU-10		CAU-23		Co-CUK-1		Co2Cl2-(BTDD)		KMF-1		Zr-Fum HT		AlPO-LTA		Z01(FAPO-5)		Z02(SAPO-34)
ΔT(°C)	Qev(kWh m-3)	ΔT(°C)	Qev(kWh m-3)	ΔT(°C)	Qev(kWh m-3)	ΔT(°C)	Qev(kWh m-3)	ΔT(°C)	Qev(kWh m-3)	ΔT(°C)	Qev(kWh m-3)	ΔT(°C)	Qev(kWh m-3)	ΔT(°C)	Qev(kWh m-3)	ΔT(°C)	Qev(kWh m-3)	ΔT(°C)	Qev(kWh m-3)	ΔT(°C)	Qev(kWh m-3)	ΔT(°C)	Qev(kWh m-3)	ΔT(°C)	Qev(kWh m-3)
2.5	311.15	2.47278	191.745	2.47278	219.686	2.47278	97.0497	2.47278	259.788	2.5	276.113	2.5	274.657	2.5	491.219	2.5	284.732	2.5	240.179	2.5	363.074	2.5	256.101	2.47664	184.103
5	303.573	4.99222	183.643	4.99222	212.79	5.03888	93.4217	4.99222	252.951	5	271.356	5	271.692	5	486.062	5	282.635	5	231.599	5	361.31	5	248.945	5	181.578
7.5	298.184	7.46501	171.49	7.46501	206.879	7.55832	91.6076	7.51166	246.115	7.5	266.93	7.5	267.356	7.5	480.644	7.5	281.08	7.5	224.081	7.5	356.489	7.5	242.073	7.47664	180.266
10	293.336	9.98445	155.287	10.0311	200.968	10.0311	89.7936	9.98445	237.325	10	263.509	10	262.974	10	474.582	10	280.266	10	215.649	10	352.874	10	233.23	10	178.952
12.5	288.913	12.5039	139.083	12.5039	192.102	12.5039	86.1656	12.5505	230.488	12.5	259.95	12.5	259.047	12.5	468.638	12.5	278.263	12.5	207.72	12.5	349.208	12.5	226.756	12.4766	177.64
15	285.161	14.9767	120.178	15.07	186.191	15.0233	86.1656	15.0233	226.582	15	256.543	15	256.253	15	461.658	15	275.839	15	199.443	15	345.875	15	220.226	15	176.326
17.5	281.002	17.4495	105.325	17.4961	180.28	17.4495	82.5376	17.4961	221.699	17.5	247.02	17.5	252.241	17.5	452.663	17.5	272.987	17.5	190.817	17.5	342.873	17.5	213.466	17.5234	175.012
20	277.76	19.9689	89.121	20.0156	175.355	19.9689	81.6306	19.9222	217.792	20	194.994	20	248.355	20	66.317	20	269.022	20	182.271	20	338.933	20	206.475	20	172.489
22.5	273.507	22.4883	75.6178	22.535	167.473	22.535	76.1885	22.535	214.862	22.5	11.0902	22.5	243.24	22.5	30.7119	22.5	265.499	22.5	174.526	22.5	335.706	22.5	194.056	22.5234	169.963
25	270.17	25.0078	60.7643	24.9611	102.454	24.9611	73.4675	25.1011	211.932	25	8.68876	25	236.037	25	24.1659	25	262.419	25	164.414	25	332.681	25	141.044	24.9533	165.017
27.5	256.724	27.4806	44.5605	27.4339	52.2123	27.4806	64.3975	27.4806	157.24	27.5	5.88576	27.5	227.933	27.5	18.9547	27.5	257.831	27.5	153.953	27.5	328.847	27.5	49.1949	27.5701	160.064
28	252.585							28.0871	19.5329	28	5.10909	28	225.484	28	17.4007	28	256.076	28	150.547	28	328.221	28	28.5947
29	137.718									29	4.13875	29	219.393	29	14.4845	29	254.339	29	143.152	29	327.619	29	13.4724
30	18.2647									30	3.36194	30	212.445	30	11.1718	30	247.978	30	136.037	30	288.124	30	10.9136
