# Supplementary material for: Ultralow-temperature-driven water-based sorption refrigeration enabled by low-cost zeolite-like porous aluminophosphate
Source: Nat Commun. 2022 Jan 11;13:193. doi: 10.1038/s41467-021-27883-4 (PMC8752593; doi:10.1038/s41467-021-27883-4)
Supplement: Supplementary file 3 — Source Data [file 41467_2021_27883_MOESM3_ESM.zip › Source Data/Supplementary Information-Figure19.xls]

## Sheet: SI-Figure19
S/m(m2kg-1)	SCP0.8(kWkg-1)	Fitted Curves Plot
5.33333	2.579	0	0.77228
3.80952	1.923	0.01001	0.77558
2.35294	1.6	0.02002	0.77887
		0.03003	0.78217
		0.04004	0.78546
		0.05005	0.78876
		0.06006	0.79206
		0.07007	0.79535
		0.08008	0.79865
		0.09009	0.80194
		0.1001	0.80524
		0.11011	0.80854
		0.12012	0.81183
		0.13013	0.81513
		0.14014	0.81842
		0.15015	0.82172
		0.16016	0.82502
		0.17017	0.82831
		0.18018	0.83161
		0.19019	0.8349
		0.2002	0.8382
		0.21021	0.8415
		0.22022	0.84479
		0.23023	0.84809
		0.24024	0.85138
		0.25025	0.85468
		0.26026	0.85797
		0.27027	0.86127
		0.28028	0.86457
		0.29029	0.86786
		0.3003	0.87116
		0.31031	0.87445
		0.32032	0.87775
		0.33033	0.88105
		0.34034	0.88434
		0.35035	0.88764
		0.36036	0.89093
		0.37037	0.89423
		0.38038	0.89753
		0.39039	0.90082
		0.4004	0.90412
		0.41041	0.90741
		0.42042	0.91071
		0.43043	0.91401
		0.44044	0.9173
		0.45045	0.9206
		0.46046	0.92389
		0.47047	0.92719
		0.48048	0.93049
		0.49049	0.93378
		0.5005	0.93708
		0.51051	0.94037
		0.52052	0.94367
		0.53053	0.94697
		0.54054	0.95026
		0.55055	0.95356
		0.56056	0.95685
		0.57057	0.96015
		0.58058	0.96345
		0.59059	0.96674
		0.6006	0.97004
		0.61061	0.97333
		0.62062	0.97663
		0.63063	0.97992
		0.64064	0.98322
		0.65065	0.98652
		0.66066	0.98981
		0.67067	0.99311
		0.68068	0.9964
		0.69069	0.9997
		0.7007	1.003
		0.71071	1.00629
		0.72072	1.00959
		0.73073	1.01288
		0.74074	1.01618
		0.75075	1.01948
		0.76076	1.02277
		0.77077	1.02607
		0.78078	1.02936
		0.79079	1.03266
		0.8008	1.03596
		0.81081	1.03925
		0.82082	1.04255
		0.83083	1.04584
		0.84084	1.04914
		0.85085	1.05244
		0.86086	1.05573
		0.87087	1.05903
		0.88088	1.06232
		0.89089	1.06562
		0.9009	1.06892
		0.91091	1.07221
		0.92092	1.07551
		0.93093	1.0788
		0.94094	1.0821
		0.95095	1.0854
		0.96096	1.08869
		0.97097	1.09199
		0.98098	1.09528
		0.99099	1.09858
		1.001	1.10187
		1.01101	1.10517
		1.02102	1.10847
		1.03103	1.11176
		1.04104	1.11506
		1.05105	1.11835
		1.06106	1.12165
		1.07107	1.12495
		1.08108	1.12824
		1.09109	1.13154
		1.1011	1.13483
		1.11111	1.13813
		1.12112	1.14143
		1.13113	1.14472
		1.14114	1.14802
		1.15115	1.15131
		1.16116	1.15461
		1.17117	1.15791
		1.18118	1.1612
		1.19119	1.1645
		1.2012	1.16779
		1.21121	1.17109
		1.22122	1.17439
		1.23123	1.17768
		1.24124	1.18098
		1.25125	1.18427
		1.26126	1.18757
		1.27127	1.19087
		1.28128	1.19416
		1.29129	1.19746
		1.3013	1.20075
		1.31131	1.20405
		1.32132	1.20735
		1.33133	1.21064
		1.34134	1.21394
		1.35135	1.21723
		1.36136	1.22053
		1.37137	1.22382
		1.38138	1.22712
		1.39139	1.23042
		1.4014	1.23371
		1.41141	1.23701
		1.42142	1.2403
		1.43143	1.2436
		1.44144	1.2469
		1.45145	1.25019
		1.46146	1.25349
		1.47147	1.25678
		1.48148	1.26008
		1.49149	1.26338
		1.5015	1.26667
		1.51151	1.26997
		1.52152	1.27326
		1.53153	1.27656
		1.54154	1.27986
		1.55155	1.28315
		1.56156	1.28645
		1.57157	1.28974
		1.58158	1.29304
		1.59159	1.29634
		1.6016	1.29963
		1.61161	1.30293
		1.62162	1.30622
		1.63163	1.30952
		1.64164	1.31282
		1.65165	1.31611
		1.66166	1.31941
		1.67167	1.3227
		1.68168	1.326
		1.69169	1.32929
		1.7017	1.33259
		1.71171	1.33589
		1.72172	1.33918
		1.73173	1.34248
		1.74174	1.34577
		1.75175	1.34907
		1.76176	1.35237
		1.77177	1.35566
		1.78178	1.35896
		1.79179	1.36225
		1.8018	1.36555
		1.81181	1.36885
		1.82182	1.37214
		1.83183	1.37544
		1.84184	1.37873
		1.85185	1.38203
		1.86186	1.38533
		1.87187	1.38862
		1.88188	1.39192
		1.89189	1.39521
		1.9019	1.39851
		1.91191	1.40181
		1.92192	1.4051
		1.93193	1.4084
		1.94194	1.41169
		1.95195	1.41499
		1.96196	1.41829
		1.97197	1.42158
		1.98198	1.42488
		1.99199	1.42817
		2.002	1.43147
		2.01201	1.43477
		2.02202	1.43806
		2.03203	1.44136
		2.04204	1.44465
		2.05205	1.44795
		2.06206	1.45124
		2.07207	1.45454
		2.08208	1.45784
		2.09209	1.46113
		2.1021	1.46443
		2.11211	1.46772
		2.12212	1.47102
		2.13213	1.47432
		2.14214	1.47761
		2.15215	1.48091
		2.16216	1.4842
		2.17217	1.4875
		2.18218	1.4908
		2.19219	1.49409
		2.2022	1.49739
		2.21221	1.50068
		2.22222	1.50398
		2.23223	1.50728
		2.24224	1.51057
		2.25225	1.51387
		2.26226	1.51716
		2.27227	1.52046
		2.28228	1.52376
		2.29229	1.52705
		2.3023	1.53035
		2.31231	1.53364
		2.32232	1.53694
		2.33233	1.54024
		2.34234	1.54353
		2.35235	1.54683
		2.36236	1.55012
		2.37237	1.55342
		2.38238	1.55672
		2.39239	1.56001
		2.4024	1.56331
		2.41241	1.5666
		2.42242	1.5699
		2.43243	1.57319
		2.44244	1.57649
		2.45245	1.57979
		2.46246	1.58308
		2.47247	1.58638
		2.48248	1.58967
		2.49249	1.59297
		2.5025	1.59627
		2.51251	1.59956
		2.52252	1.60286
		2.53253	1.60615
		2.54254	1.60945
		2.55255	1.61275
		2.56256	1.61604
		2.57257	1.61934
		2.58258	1.62263
		2.59259	1.62593
		2.6026	1.62923
		2.61261	1.63252
		2.62262	1.63582
		2.63263	1.63911
		2.64264	1.64241
		2.65265	1.64571
		2.66266	1.649
		2.67267	1.6523
		2.68268	1.65559
		2.69269	1.65889
		2.7027	1.66219
		2.71271	1.66548
		2.72272	1.66878
		2.73273	1.67207
		2.74274	1.67537
		2.75275	1.67866
		2.76276	1.68196
		2.77277	1.68526
		2.78278	1.68855
		2.79279	1.69185
		2.8028	1.69514
		2.81281	1.69844
		2.82282	1.70174
		2.83283	1.70503
		2.84284	1.70833
		2.85285	1.71162
		2.86286	1.71492
		2.87287	1.71822
		2.88288	1.72151
		2.89289	1.72481
		2.9029	1.7281
		2.91291	1.7314
		2.92292	1.7347
		2.93293	1.73799
		2.94294	1.74129
		2.95295	1.74458
		2.96296	1.74788
		2.97297	1.75118
		2.98298	1.75447
		2.99299	1.75777
		3.003	1.76106
		3.01301	1.76436
		3.02302	1.76766
		3.03303	1.77095
		3.04304	1.77425
		3.05305	1.77754
		3.06306	1.78084
		3.07307	1.78414
		3.08308	1.78743
		3.09309	1.79073
		3.1031	1.79402
		3.11311	1.79732
		3.12312	1.80061
		3.13313	1.80391
		3.14314	1.80721
		3.15315	1.8105
		3.16316	1.8138
		3.17317	1.81709
		3.18318	1.82039
		3.19319	1.82369
		3.2032	1.82698
		3.21321	1.83028
		3.22322	1.83357
		3.23323	1.83687
		3.24324	1.84017
		3.25325	1.84346
		3.26326	1.84676
		3.27327	1.85005
		3.28328	1.85335
		3.29329	1.85665
		3.3033	1.85994
		3.31331	1.86324
		3.32332	1.86653
		3.33333	1.86983
		3.34334	1.87313
		3.35335	1.87642
		3.36336	1.87972
		3.37337	1.88301
		3.38338	1.88631
		3.39339	1.88961
		3.4034	1.8929
		3.41341	1.8962
		3.42342	1.89949
		3.43343	1.90279
		3.44344	1.90609
		3.45345	1.90938
		3.46346	1.91268
		3.47347	1.91597
		3.48348	1.91927
		3.49349	1.92256
		3.5035	1.92586
		3.51351	1.92916
		3.52352	1.93245
		3.53353	1.93575
		3.54354	1.93904
		3.55355	1.94234
		3.56356	1.94564
		3.57357	1.94893
		3.58358	1.95223
		3.59359	1.95552
		3.6036	1.95882
		3.61361	1.96212
		3.62362	1.96541
		3.63363	1.96871
		3.64364	1.972
		3.65365	1.9753
		3.66366	1.9786
		3.67367	1.98189
		3.68368	1.98519
		3.69369	1.98848
		3.7037	1.99178
		3.71371	1.99508
		3.72372	1.99837
		3.73373	2.00167
		3.74374	2.00496
		3.75375	2.00826
		3.76376	2.01156
		3.77377	2.01485
		3.78378	2.01815
		3.79379	2.02144
		3.8038	2.02474
		3.81381	2.02803
		3.82382	2.03133
		3.83383	2.03463
		3.84384	2.03792
		3.85385	2.04122
		3.86386	2.04451
		3.87387	2.04781
		3.88388	2.05111
		3.89389	2.0544
		3.9039	2.0577
		3.91391	2.06099
		3.92392	2.06429
		3.93393	2.06759
		3.94394	2.07088
		3.95395	2.07418
		3.96396	2.07747
		3.97397	2.08077
		3.98398	2.08407
		3.99399	2.08736
		4.004	2.09066
		4.01401	2.09395
		4.02402	2.09725
		4.03403	2.10055
		4.04404	2.10384
		4.05405	2.10714
		4.06406	2.11043
		4.07407	2.11373
		4.08408	2.11703
		4.09409	2.12032
		4.1041	2.12362
		4.11411	2.12691
		4.12412	2.13021
		4.13413	2.13351
		4.14414	2.1368
		4.15415	2.1401
		4.16416	2.14339
		4.17417	2.14669
		4.18418	2.14998
		4.19419	2.15328
		4.2042	2.15658
		4.21421	2.15987
		4.22422	2.16317
		4.23423	2.16646
		4.24424	2.16976
		4.25425	2.17306
		4.26426	2.17635
		4.27427	2.17965
		4.28428	2.18294
		4.29429	2.18624
		4.3043	2.18954
		4.31431	2.19283
		4.32432	2.19613
		4.33433	2.19942
		4.34434	2.20272
		4.35435	2.20602
		4.36436	2.20931
		4.37437	2.21261
		4.38438	2.2159
		4.39439	2.2192
		4.4044	2.2225
		4.41441	2.22579
		4.42442	2.22909
		4.43443	2.23238
		4.44444	2.23568
		4.45445	2.23898
		4.46446	2.24227
		4.47447	2.24557
		4.48448	2.24886
		4.49449	2.25216
		4.5045	2.25546
		4.51451	2.25875
		4.52452	2.26205
		4.53453	2.26534
		4.54454	2.26864
		4.55455	2.27193
		4.56456	2.27523
		4.57457	2.27853
		4.58458	2.28182
		4.59459	2.28512
		4.6046	2.28841
		4.61461	2.29171
		4.62462	2.29501
		4.63463	2.2983
		4.64464	2.3016
		4.65465	2.30489
		4.66466	2.30819
		4.67467	2.31149
		4.68468	2.31478
		4.69469	2.31808
		4.7047	2.32137
		4.71471	2.32467
		4.72472	2.32797
		4.73473	2.33126
		4.74474	2.33456
		4.75475	2.33785
		4.76476	2.34115
		4.77477	2.34445
		4.78478	2.34774
		4.79479	2.35104
		4.8048	2.35433
		4.81481	2.35763
		4.82482	2.36093
		4.83483	2.36422
		4.84484	2.36752
		4.85485	2.37081
		4.86486	2.37411
		4.87487	2.37741
		4.88488	2.3807
		4.89489	2.384
		4.9049	2.38729
		4.91491	2.39059
		4.92492	2.39388
		4.93493	2.39718
		4.94494	2.40048
		4.95495	2.40377
		4.96496	2.40707
		4.97497	2.41036
		4.98498	2.41366
		4.99499	2.41696
		5.00501	2.42025
		5.01502	2.42355
		5.02503	2.42684
		5.03504	2.43014
		5.04505	2.43344
		5.05506	2.43673
		5.06507	2.44003
		5.07508	2.44332
		5.08509	2.44662
		5.0951	2.44992
		5.10511	2.45321
		5.11512	2.45651
		5.12513	2.4598
		5.13514	2.4631
		5.14515	2.4664
		5.15516	2.46969
		5.16517	2.47299
		5.17518	2.47628
		5.18519	2.47958
		5.1952	2.48288
		5.20521	2.48617
		5.21522	2.48947
		5.22523	2.49276
		5.23524	2.49606
		5.24525	2.49935
		5.25526	2.50265
		5.26527	2.50595
		5.27528	2.50924
		5.28529	2.51254
		5.2953	2.51583
		5.30531	2.51913
		5.31532	2.52243
		5.32533	2.52572
		5.33534	2.52902
		5.34535	2.53231
		5.35536	2.53561
		5.36537	2.53891
		5.37538	2.5422
		5.38539	2.5455
		5.3954	2.54879
		5.40541	2.55209
		5.41542	2.55539
		5.42543	2.55868
		5.43544	2.56198
		5.44545	2.56527
		5.45546	2.56857
		5.46547	2.57187
		5.47548	2.57516
		5.48549	2.57846
		5.4955	2.58175
		5.50551	2.58505
		5.51552	2.58835
		5.52553	2.59164
		5.53554	2.59494
		5.54555	2.59823
		5.55556	2.60153
		5.56557	2.60483
		5.57558	2.60812
		5.58559	2.61142
		5.5956	2.61471
		5.60561	2.61801
		5.61562	2.6213
		5.62563	2.6246
		5.63564	2.6279
		5.64565	2.63119
		5.65566	2.63449
		5.66567	2.63778
		5.67568	2.64108
		5.68569	2.64438
		5.6957	2.64767
		5.70571	2.65097
		5.71572	2.65426
		5.72573	2.65756
		5.73574	2.66086
		5.74575	2.66415
		5.75576	2.66745
		5.76577	2.67074
		5.77578	2.67404
		5.78579	2.67734
		5.7958	2.68063
		5.80581	2.68393
		5.81582	2.68722
		5.82583	2.69052
		5.83584	2.69382
		5.84585	2.69711
		5.85586	2.70041
		5.86587	2.7037
		5.87588	2.707
		5.88589	2.7103
		5.8959	2.71359
		5.90591	2.71689
		5.91592	2.72018
		5.92593	2.72348
		5.93594	2.72678
		5.94595	2.73007
		5.95596	2.73337
		5.96597	2.73666
		5.97598	2.73996
		5.98599	2.74325
		5.996	2.74655
		6.00601	2.74985
		6.01602	2.75314
		6.02603	2.75644
		6.03604	2.75973
		6.04605	2.76303
		6.05606	2.76633
		6.06607	2.76962
		6.07608	2.77292
		6.08609	2.77621
		6.0961	2.77951
		6.10611	2.78281
		6.11612	2.7861
		6.12613	2.7894
		6.13614	2.79269
		6.14615	2.79599
		6.15616	2.79929
		6.16617	2.80258
		6.17618	2.80588
		6.18619	2.80917
		6.1962	2.81247
		6.20621	2.81577
		6.21622	2.81906
		6.22623	2.82236
		6.23624	2.82565
		6.24625	2.82895
		6.25626	2.83225
		6.26627	2.83554
		6.27628	2.83884
		6.28629	2.84213
		6.2963	2.84543
		6.30631	2.84872
		6.31632	2.85202
		6.32633	2.85532
		6.33634	2.85861
		6.34635	2.86191
		6.35636	2.8652
		6.36637	2.8685
		6.37638	2.8718
		6.38639	2.87509
		6.3964	2.87839
		6.40641	2.88168
		6.41642	2.88498
		6.42643	2.88828
		6.43644	2.89157
		6.44645	2.89487
		6.45646	2.89816
		6.46647	2.90146
		6.47648	2.90476
		6.48649	2.90805
		6.4965	2.91135
		6.50651	2.91464
		6.51652	2.91794
		6.52653	2.92124
		6.53654	2.92453
		6.54655	2.92783
		6.55656	2.93112
		6.56657	2.93442
		6.57658	2.93772
		6.58659	2.94101
		6.5966	2.94431
		6.60661	2.9476
		6.61662	2.9509
		6.62663	2.9542
		6.63664	2.95749
		6.64665	2.96079
		6.65666	2.96408
		6.66667	2.96738
		6.67668	2.97067
		6.68669	2.97397
		6.6967	2.97727
		6.70671	2.98056
		6.71672	2.98386
		6.72673	2.98715
		6.73674	2.99045
		6.74675	2.99375
		6.75676	2.99704
		6.76677	3.00034
		6.77678	3.00363
		6.78679	3.00693
		6.7968	3.01023
		6.80681	3.01352
		6.81682	3.01682
		6.82683	3.02011
		6.83684	3.02341
		6.84685	3.02671
		6.85686	3.03
		6.86687	3.0333
		6.87688	3.03659
		6.88689	3.03989
		6.8969	3.04319
		6.90691	3.04648
		6.91692	3.04978
		6.92693	3.05307
		6.93694	3.05637
		6.94695	3.05967
		6.95696	3.06296
		6.96697	3.06626
		6.97698	3.06955
		6.98699	3.07285
		6.997	3.07615
		7.00701	3.07944
		7.01702	3.08274
		7.02703	3.08603
		7.03704	3.08933
		7.04705	3.09262
		7.05706	3.09592
		7.06707	3.09922
		7.07708	3.10251
		7.08709	3.10581
		7.0971	3.1091
		7.10711	3.1124
		7.11712	3.1157
		7.12713	3.11899
		7.13714	3.12229
		7.14715	3.12558
		7.15716	3.12888
		7.16717	3.13218
		7.17718	3.13547
		7.18719	3.13877
		7.1972	3.14206
		7.20721	3.14536
		7.21722	3.14866
		7.22723	3.15195
		7.23724	3.15525
		7.24725	3.15854
		7.25726	3.16184
		7.26727	3.16514
		7.27728	3.16843
		7.28729	3.17173
		7.2973	3.17502
		7.30731	3.17832
		7.31732	3.18162
		7.32733	3.18491
		7.33734	3.18821
		7.34735	3.1915
		7.35736	3.1948
		7.36737	3.19809
		7.37738	3.20139
		7.38739	3.20469
		7.3974	3.20798
		7.40741	3.21128
		7.41742	3.21457
		7.42743	3.21787
		7.43744	3.22117
		7.44745	3.22446
		7.45746	3.22776
		7.46747	3.23105
		7.47748	3.23435
		7.48749	3.23765
		7.4975	3.24094
		7.50751	3.24424
		7.51752	3.24753
		7.52753	3.25083
		7.53754	3.25413
		7.54755	3.25742
		7.55756	3.26072
		7.56757	3.26401
		7.57758	3.26731
		7.58759	3.27061
		7.5976	3.2739
		7.60761	3.2772
		7.61762	3.28049
		7.62763	3.28379
		7.63764	3.28709
		7.64765	3.29038
		7.65766	3.29368
		7.66767	3.29697
		7.67768	3.30027
		7.68769	3.30357
		7.6977	3.30686
		7.70771	3.31016
		7.71772	3.31345
		7.72773	3.31675
		7.73774	3.32004
		7.74775	3.32334
		7.75776	3.32664
		7.76777	3.32993
		7.77778	3.33323
		7.78779	3.33652
		7.7978	3.33982
		7.80781	3.34312
		7.81782	3.34641
		7.82783	3.34971
		7.83784	3.353
		7.84785	3.3563
		7.85786	3.3596
		7.86787	3.36289
		7.87788	3.36619
		7.88789	3.36948
		7.8979	3.37278
		7.90791	3.37608
		7.91792	3.37937
		7.92793	3.38267
		7.93794	3.38596
		7.94795	3.38926
		7.95796	3.39256
		7.96797	3.39585
		7.97798	3.39915
		7.98799	3.40244
		7.998	3.40574
		8.00801	3.40904
		8.01802	3.41233
		8.02803	3.41563
		8.03804	3.41892
		8.04805	3.42222
		8.05806	3.42552
		8.06807	3.42881
		8.07808	3.43211
		8.08809	3.4354
		8.0981	3.4387
		8.10811	3.44199
		8.11812	3.44529
		8.12813	3.44859
		8.13814	3.45188
		8.14815	3.45518
		8.15816	3.45847
		8.16817	3.46177
		8.17818	3.46507
		8.18819	3.46836
		8.1982	3.47166
		8.20821	3.47495
		8.21822	3.47825
		8.22823	3.48155
		8.23824	3.48484
		8.24825	3.48814
		8.25826	3.49143
		8.26827	3.49473
		8.27828	3.49803
		8.28829	3.50132
		8.2983	3.50462
		8.30831	3.50791
		8.31832	3.51121
		8.32833	3.51451
		8.33834	3.5178
		8.34835	3.5211
		8.35836	3.52439
		8.36837	3.52769
		8.37838	3.53099
		8.38839	3.53428
		8.3984	3.53758
		8.40841	3.54087
		8.41842	3.54417
		8.42843	3.54747
		8.43844	3.55076
		8.44845	3.55406
		8.45846	3.55735
		8.46847	3.56065
		8.47848	3.56394
		8.48849	3.56724
		8.4985	3.57054
		8.50851	3.57383
		8.51852	3.57713
		8.52853	3.58042
		8.53854	3.58372
		8.54855	3.58702
		8.55856	3.59031
		8.56857	3.59361
		8.57858	3.5969
		8.58859	3.6002
		8.5986	3.6035
		8.60861	3.60679
		8.61862	3.61009
		8.62863	3.61338
		8.63864	3.61668
		8.64865	3.61998
		8.65866	3.62327
		8.66867	3.62657
		8.67868	3.62986
		8.68869	3.63316
		8.6987	3.63646
		8.70871	3.63975
		8.71872	3.64305
		8.72873	3.64634
		8.73874	3.64964
		8.74875	3.65294
		8.75876	3.65623
		8.76877	3.65953
		8.77878	3.66282
		8.78879	3.66612
		8.7988	3.66941
		8.80881	3.67271
		8.81882	3.67601
		8.82883	3.6793
		8.83884	3.6826
		8.84885	3.68589
		8.85886	3.68919
		8.86887	3.69249
		8.87888	3.69578
		8.88889	3.69908
		8.8989	3.70237
		8.90891	3.70567
		8.91892	3.70897
		8.92893	3.71226
		8.93894	3.71556
		8.94895	3.71885
		8.95896	3.72215
		8.96897	3.72545
		8.97898	3.72874
		8.98899	3.73204
		8.999	3.73533
		9.00901	3.73863
		9.01902	3.74193
		9.02903	3.74522
		9.03904	3.74852
		9.04905	3.75181
		9.05906	3.75511
		9.06907	3.75841
		9.07908	3.7617
		9.08909	3.765
		9.0991	3.76829
		9.10911	3.77159
		9.11912	3.77489
		9.12913	3.77818
		9.13914	3.78148
		9.14915	3.78477
		9.15916	3.78807
		9.16917	3.79136
		9.17918	3.79466
		9.18919	3.79796
		9.1992	3.80125
		9.20921	3.80455
		9.21922	3.80784
		9.22923	3.81114
		9.23924	3.81444
		9.24925	3.81773
		9.25926	3.82103
		9.26927	3.82432
		9.27928	3.82762
		9.28929	3.83092
		9.2993	3.83421
		9.30931	3.83751
		9.31932	3.8408
		9.32933	3.8441
		9.33934	3.8474
		9.34935	3.85069
		9.35936	3.85399
		9.36937	3.85728
		9.37938	3.86058
		9.38939	3.86388
		9.3994	3.86717
		9.40941	3.87047
		9.41942	3.87376
		9.42943	3.87706
		9.43944	3.88036
		9.44945	3.88365
		9.45946	3.88695
		9.46947	3.89024
		9.47948	3.89354
		9.48949	3.89684
		9.4995	3.90013
		9.50951	3.90343
		9.51952	3.90672
		9.52953	3.91002
		9.53954	3.91331
		9.54955	3.91661
		9.55956	3.91991
		9.56957	3.9232
		9.57958	3.9265
		9.58959	3.92979
		9.5996	3.93309
		9.60961	3.93639
		9.61962	3.93968
		9.62963	3.94298
		9.63964	3.94627
		9.64965	3.94957
		9.65966	3.95287
		9.66967	3.95616
		9.67968	3.95946
		9.68969	3.96275
		9.6997	3.96605
		9.70971	3.96935
		9.71972	3.97264
		9.72973	3.97594
		9.73974	3.97923
		9.74975	3.98253
		9.75976	3.98583
		9.76977	3.98912
		9.77978	3.99242
		9.78979	3.99571
		9.7998	3.99901
		9.80981	4.00231
		9.81982	4.0056
		9.82983	4.0089
		9.83984	4.01219
		9.84985	4.01549
		9.85986	4.01878
		9.86987	4.02208
		9.87988	4.02538
		9.88989	4.02867
		9.8999	4.03197
		9.90991	4.03526
		9.91992	4.03856
		9.92993	4.04186
		9.93994	4.04515
		9.94995	4.04845
		9.95996	4.05174
		9.96997	4.05504
		9.97998	4.05834
		9.98999	4.06163
		10	4.06493
