# Supplementary material for: Ultralow-temperature-driven water-based sorption refrigeration enabled by low-cost zeolite-like porous aluminophosphate
Source: Nat Commun. 2022 Jan 11;13:193. doi: 10.1038/s41467-021-27883-4 (PMC8752593; doi:10.1038/s41467-021-27883-4)
Supplement: Supplementary file 3 — Source Data [file 41467_2021_27883_MOESM3_ESM.zip › Source Data/Supplementary Information-Figure20.xls]

## Sheet: SI-Figure20a
Sample1		Sample2		Sample3
2θ(°)	Intensity(a.u.)	2θ(°)	Intensity(a.u.)	2θ(°)	Intensity(a.u.)
5	225	5	194	5	197
5.01998	201	5.01998	178	5.01998	189
5.03997	204	5.03997	185	5.03997	164
5.05995	187	5.05995	191	5.05995	165
5.07993	202	5.07993	199	5.07993	174
5.09992	186	5.09992	189	5.09992	185
5.1199	189	5.1199	206	5.1199	193
5.13988	197	5.13988	189	5.13988	189
5.15986	196	5.15986	202	5.15986	167
5.17985	203	5.17985	201	5.17985	181
5.19983	198	5.19983	181	5.19983	187
5.21981	184	5.21981	174	5.21981	192
5.23979	209	5.23979	172	5.23979	176
5.25978	159	5.25978	189	5.25978	194
5.27976	189	5.27976	175	5.27976	208
5.29974	219	5.29974	164	5.29974	166
5.31973	182	5.31973	170	5.31973	175
5.33971	191	5.33971	169	5.33971	156
5.35969	170	5.35969	168	5.35969	190
5.37967	218	5.37967	163	5.37967	174
5.39966	179	5.39966	183	5.39966	180
5.41964	171	5.41964	161	5.41964	157
5.43962	197	5.43962	171	5.43962	167
5.45961	187	5.45961	158	5.45961	169
5.47959	148	5.47959	190	5.47959	169
5.49957	159	5.49957	165	5.49957	201
5.51956	174	5.51956	179	5.51956	152
5.53954	165	5.53954	176	5.53954	193
5.55952	185	5.55952	160	5.55952	198
5.5795	189	5.5795	199	5.5795	176
5.59949	161	5.59949	188	5.59949	176
5.61947	187	5.61947	172	5.61947	164
5.63945	188	5.63945	190	5.63945	188
5.65944	178	5.65944	168	5.65944	165
5.67942	189	5.67942	162	5.67942	162
5.6994	198	5.6994	180	5.6994	192
5.71938	189	5.71938	173	5.71938	194
5.73937	179	5.73937	189	5.73937	159
5.75935	201	5.75935	181	5.75935	171
5.77933	179	5.77933	167	5.77933	200
5.79932	194	5.79932	196	5.79932	193
5.8193	181	5.8193	176	5.8193	172
5.83928	177	5.83928	188	5.83928	168
5.85926	198	5.85926	186	5.85926	156
5.87925	190	5.87925	182	5.87925	204
5.89923	180	5.89923	171	5.89923	180
5.91921	166	5.91921	185	5.91921	184
5.9392	180	5.9392	190	5.9392	177
5.95918	179	5.95918	178	5.95918	205
5.97916	175	5.97916	176	5.97916	184
5.99915	194	5.99915	190	5.99915	190
6.01913	170	6.01913	179	6.01913	187
6.03911	176	6.03911	190	6.03911	193
6.05909	219	6.05909	185	6.05909	198
6.07908	189	6.07908	199	6.07908	164
6.09906	179	6.09906	186	6.09906	205
6.11904	188	6.11904	183	6.11904	190
6.13903	187	6.13903	182	6.13903	195
6.15901	177	6.15901	177	6.15901	199
6.17899	197	6.17899	177	6.17899	195
6.19897	161	6.19897	208	6.19897	203
6.21896	178	6.21896	186	6.21896	174
6.23894	177	6.23894	186	6.23894	174
6.25892	190	6.25892	188	6.25892	178
6.27891	197	6.27891	178	6.27891	189
6.29889	159	6.29889	184	6.29889	189
6.31887	172	6.31887	183	6.31887	171
6.33885	217	6.33885	200	6.33885	183
6.35884	209	6.35884	203	6.35884	218
6.37882	176	6.37882	192	6.37882	172
6.3988	193	6.3988	192	6.3988	179
6.41879	176	6.41879	197	6.41879	204
6.43877	193	6.43877	190	6.43877	183
6.45875	190	6.45875	188	6.45875	191
6.47873	171	6.47873	215	6.47873	219
6.49872	199	6.49872	204	6.49872	184
6.5187	188	6.5187	188	6.5187	194
6.53868	195	6.53868	183	6.53868	198
6.55867	196	6.55867	194	6.55867	175
6.57865	185	6.57865	195	6.57865	195
6.59863	183	6.59863	199	6.59863	195
6.61862	214	6.61862	167	6.61862	198
6.6386	165	6.6386	205	6.6386	202
6.65858	189	6.65858	182	6.65858	172
6.67856	201	6.67856	205	6.67856	176
6.69855	212	6.69855	196	6.69855	185
6.71853	212	6.71853	189	6.71853	189
6.73851	198	6.73851	215	6.73851	219
6.75849	205	6.75849	184	6.75849	196
6.77848	184	6.77848	193	6.77848	178
6.79846	217	6.79846	192	6.79846	198
6.81844	190	6.81844	199	6.81844	193
6.83843	207	6.83843	238	6.83843	178
6.85841	183	6.85841	204	6.85841	217
6.87839	196	6.87839	232	6.87839	209
6.89838	180	6.89838	198	6.89838	179
6.91836	205	6.91836	214	6.91836	202
6.93834	219	6.93834	213	6.93834	210
6.95832	204	6.95832	204	6.95832	221
6.97831	192	6.97831	224	6.97831	202
6.99829	219	6.99829	236	6.99829	206
7.01827	225	7.01827	224	7.01827	192
7.03826	227	7.03826	207	7.03826	215
7.05824	206	7.05824	204	7.05824	216
7.07822	204	7.07822	218	7.07822	210
7.09821	225	7.09821	222	7.09821	223
7.11819	274	7.11819	235	7.11819	246
7.13817	255	7.13817	238	7.13817	222
7.15815	229	7.15815	230	7.15815	235
7.17814	228	7.17814	246	7.17814	218
7.19812	258	7.19812	257	7.19812	269
7.2181	254	7.2181	240	7.2181	243
7.23808	253	7.23808	264	7.23808	256
7.25807	263	7.25807	252	7.25807	266
7.27805	259	7.27805	271	7.27805	234
7.29803	290	7.29803	241	7.29803	300
7.31802	357	7.31802	281	7.31802	277
7.338	315	7.338	282	7.338	353
7.35798	316	7.35798	303	7.35798	341
7.37796	330	7.37796	302	7.37796	323
7.39795	313	7.39795	314	7.39795	356
7.41793	362	7.41793	349	7.41793	439
7.43791	373	7.43791	350	7.43791	396
7.4579	409	7.4579	392	7.4579	400
7.47788	441	7.47788	386	7.47788	451
7.49786	491	7.49786	431	7.49786	527
7.51785	506	7.51785	438	7.51785	511
7.53783	533	7.53783	461	7.53783	546
7.55781	579	7.55781	502	7.55781	607
7.57779	616	7.57779	538	7.57779	650
7.59778	663	7.59778	621	7.59778	720
7.61776	784	7.61776	584	7.61776	808
7.63774	819	7.63774	630	7.63774	893
7.65773	876	7.65773	721	7.65773	947
7.67771	944	7.67771	811	7.67771	998
7.69769	1099	7.69769	841	7.69769	1085
7.71767	1087	7.71767	903	7.71767	1084
7.73766	1240	7.73766	1000	7.73766	1140
7.75764	1335	7.75764	1089	7.75764	1164
7.77762	1416	7.77762	1077	7.77762	1033
7.79761	1299	7.79761	1085	7.79761	933
7.81759	1292	7.81759	1156	7.81759	907
7.83757	1171	7.83757	1110	7.83757	836
7.85755	1012	7.85755	1103	7.85755	759
7.87754	912	7.87754	1021	7.87754	752
7.89752	841	7.89752	926	7.89752	791
7.9175	779	7.9175	825	7.9175	708
7.93749	744	7.93749	770	7.93749	804
7.95747	717	7.95747	761	7.95747	684
7.97745	733	7.97745	724	7.97745	801
7.99744	731	7.99744	664	7.99744	791
8.01742	719	8.01742	784	8.01742	882
8.0374	763	8.0374	736	8.0374	918
8.05738	816	8.05738	825	8.05738	947
8.07737	832	8.07737	808	8.07737	1082
8.09735	895	8.09735	858	8.09735	1154
8.11733	904	8.11733	876	8.11733	1228
8.13732	1017	8.13732	902	8.13732	1277
8.1573	1071	8.1573	945	8.1573	1338
8.17728	1183	8.17728	1019	8.17728	1456
8.19726	1291	8.19726	1101	8.19726	1574
8.21725	1343	8.21725	1147	8.21725	1683
8.23723	1439	8.23723	1275	8.23723	1851
8.25721	1458	8.25721	1333	8.25721	1897
8.2772	1671	8.2772	1442	8.2772	1942
8.29718	1785	8.29718	1455	8.29718	1961
8.31716	1823	8.31716	1466	8.31716	1952
8.33714	1939	8.33714	1587	8.33714	1963
8.35713	2007	8.35713	1671	8.35713	1816
8.37711	2050	8.37711	1591	8.37711	1708
8.39709	1922	8.39709	1705	8.39709	1551
8.41708	1808	8.41708	1629	8.41708	1391
8.43706	1664	8.43706	1529	8.43706	1156
8.45704	1525	8.45704	1373	8.45704	1032
8.47702	1214	8.47702	1239	8.47702	851
8.49701	1058	8.49701	1159	8.49701	752
8.51699	924	8.51699	999	8.51699	672
8.53697	738	8.53697	826	8.53697	619
8.55696	615	8.55696	775	8.55696	547
8.57694	529	8.57694	680	8.57694	511
8.59692	502	8.59692	580	8.59692	451
8.6169	501	8.6169	533	8.6169	429
8.63689	424	8.63689	464	8.63689	393
8.65687	366	8.65687	483	8.65687	356
8.67685	378	8.67685	423	8.67685	331
8.69684	318	8.69684	414	8.69684	337
8.71682	304	8.71682	387	8.71682	308
8.7368	299	8.7368	326	8.7368	285
8.75679	324	8.75679	334	8.75679	266
8.77677	289	8.77677	314	8.77677	266
8.79675	285	8.79675	312	8.79675	259
8.81673	271	8.81673	275	8.81673	260
8.83672	282	8.83672	279	8.83672	238
8.8567	267	8.8567	261	8.8567	251
8.87668	215	8.87668	275	8.87668	248
8.89667	211	8.89667	256	8.89667	238
8.91665	243	8.91665	243	8.91665	262
8.93663	219	8.93663	239	8.93663	242
8.95661	259	8.95661	250	8.95661	243
8.9766	249	8.9766	214	8.9766	206
8.99658	241	8.99658	231	8.99658	200
9.01656	214	9.01656	223	9.01656	221
9.03655	258	9.03655	251	9.03655	208
9.05653	225	9.05653	222	9.05653	207
9.07651	219	9.07651	208	9.07651	197
9.0965	208	9.0965	221	9.0965	169
9.11648	199	9.11648	215	9.11648	192
9.13646	221	9.13646	219	9.13646	199
9.15644	192	9.15644	218	9.15644	192
9.17643	208	9.17643	206	9.17643	177
9.19641	198	9.19641	192	9.19641	193
9.21639	193	9.21639	217	9.21639	192
9.23638	212	9.23638	202	9.23638	184
9.25636	196	9.25636	203	9.25636	186
9.27634	195	9.27634	218	9.27634	188
9.29632	186	9.29632	205	9.29632	204
9.31631	210	9.31631	205	9.31631	199
9.33629	221	9.33629	206	9.33629	211
9.35627	185	9.35627	215	9.35627	181
9.37626	176	9.37626	190	9.37626	207
9.39624	189	9.39624	186	9.39624	202
9.41622	242	9.41622	214	9.41622	188
9.4362	194	9.4362	204	9.4362	182
9.45619	209	9.45619	195	9.45619	207
9.47617	203	9.47617	195	9.47617	225
9.49615	216	9.49615	209	9.49615	206
9.51614	217	9.51614	215	9.51614	228
9.53612	228	9.53612	213	9.53612	205
9.5561	237	9.5561	222	9.5561	187
9.57608	235	9.57608	214	9.57608	208
9.59607	217	9.59607	224	9.59607	192
9.61605	234	9.61605	218	9.61605	190
9.63603	231	9.63603	211	9.63603	185
9.65602	222	9.65602	204	9.65602	203
9.676	212	9.676	186	9.676	167
9.69598	177	9.69598	198	9.69598	186
9.71596	157	9.71596	183	9.71596	165
9.73595	172	9.73595	202	9.73595	149
9.75593	168	9.75593	167	9.75593	153
9.77591	183	9.77591	171	9.77591	159
9.7959	194	9.7959	170	9.7959	158
9.81588	170	9.81588	175	9.81588	177
9.83586	156	9.83586	150	9.83586	150
9.85584	158	9.85584	169	9.85584	148
9.87583	180	9.87583	167	9.87583	128
9.89581	177	9.89581	151	9.89581	155
9.91579	171	9.91579	172	9.91579	169
9.93578	161	9.93578	184	9.93578	166
9.95576	176	9.95576	181	9.95576	150
9.97574	165	9.97574	169	9.97574	152
9.99573	166	9.99573	153	9.99573	154
10.0157	159	10.0157	167	10.0157	168
10.0357	155	10.0357	153	10.0357	156
10.0557	172	10.0557	138	10.0557	159
10.0756	174	10.0756	160	10.0756	143
10.0956	148	10.0956	164	10.0956	137
10.1156	178	10.1156	165	10.1156	121
10.1356	189	10.1356	163	10.1356	154
10.1556	190	10.1556	174	10.1556	133
10.1756	183	10.1756	128	10.1756	167
10.1956	160	10.1956	158	10.1956	155
10.2155	201	10.2155	168	10.2155	153
10.2355	209	10.2355	145	10.2355	163
10.2555	194	10.2555	166	10.2555	150
10.2755	217	10.2755	157	10.2755	164
10.2955	213	10.2955	186	10.2955	152
10.3155	230	10.3155	141	10.3155	152
10.3354	223	10.3354	188	10.3354	122
10.3554	173	10.3554	170	10.3554	167
10.3754	168	10.3754	152	10.3754	145
10.3954	189	10.3954	158	10.3954	149
10.4154	167	10.4154	156	10.4154	143
10.4353	166	10.4353	157	10.4353	172
10.4553	182	10.4553	161	10.4553	141
10.4753	183	10.4753	169	10.4753	139
10.4953	142	10.4953	153	10.4953	128
10.5153	157	10.5153	172	10.5153	136
10.5353	186	10.5353	155	10.5353	151
10.5552	156	10.5552	162	10.5552	129
10.5752	146	10.5752	165	10.5752	146
10.5952	148	10.5952	149	10.5952	128
10.6152	127	10.6152	167	10.6152	116
10.6352	135	10.6352	153	10.6352	149
10.6552	127	10.6552	136	10.6552	135
10.6751	145	10.6751	132	10.6751	128
10.6951	127	10.6951	154	10.6951	124
10.7151	137	10.7151	144	10.7151	152
10.7351	149	10.7351	159	10.7351	128
10.7551	141	10.7551	116	10.7551	138
10.7751	135	10.7751	108	10.7751	154
10.795	148	10.795	128	10.795	134
10.815	156	10.815	145	10.815	124
10.835	153	10.835	138	10.835	137
10.855	141	10.855	119	10.855	113
10.875	138	10.875	126	10.875	131
10.8949	155	10.8949	127	10.8949	126
10.9149	144	10.9149	142	10.9149	134
10.9349	154	10.9349	129	10.9349	141
10.9549	157	10.9549	130	10.9549	148
10.9749	136	10.9749	126	10.9749	132
10.9949	137	10.9949	130	10.9949	132
11.0148	146	11.0148	117	11.0148	116
11.0348	146	11.0348	149	11.0348	129
11.0548	121	11.0548	123	11.0548	140
11.0748	165	11.0748	135	11.0748	117
11.0948	129	11.0948	154	11.0948	125
11.1148	125	11.1148	141	11.1148	116
11.1348	155	11.1348	128	11.1348	143
11.1547	129	11.1547	131	11.1547	137
11.1747	150	11.1747	135	11.1747	157
11.1947	138	11.1947	119	11.1947	143
11.2147	128	11.2147	145	11.2147	104
11.2347	161	11.2347	132	11.2347	108
11.2546	144	11.2546	152	11.2546	116
11.2746	122	11.2746	151	11.2746	137
11.2946	144	11.2946	137	11.2946	126
11.3146	132	11.3146	128	11.3146	125
11.3346	143	11.3346	126	11.3346	126
11.3546	154	11.3546	140	11.3546	138
11.3745	135	11.3745	147	11.3745	134
11.3945	151	11.3945	136	11.3945	145
11.4145	146	11.4145	131	11.4145	127
11.4345	137	11.4345	116	11.4345	112
11.4545	147	11.4545	134	11.4545	127
11.4745	168	11.4745	134	11.4745	123
11.4944	139	11.4944	158	11.4944	116
11.5144	174	11.5144	138	11.5144	114
11.5344	133	11.5344	136	11.5344	126
11.5544	143	11.5544	160	11.5544	131
11.5744	137	11.5744	130	11.5744	124
11.5944	137	11.5944	126	11.5944	143
11.6143	146	11.6143	115	11.6143	156
11.6343	158	11.6343	125	11.6343	117
11.6543	125	11.6543	150	11.6543	130
11.6743	137	11.6743	122	11.6743	125
11.6943	128	11.6943	124	11.6943	138
11.7142	135	11.7142	119	11.7142	138
11.7342	138	11.7342	133	11.7342	110
11.7542	145	11.7542	126	11.7542	121
11.7742	117	11.7742	134	11.7742	106
11.7942	125	11.7942	135	11.7942	140
11.8142	130	11.8142	151	11.8142	131
11.8341	145	11.8341	123	11.8341	103
11.8541	120	11.8541	131	11.8541	117
11.8741	128	11.8741	125	11.8741	123
11.8941	168	11.8941	120	11.8941	123
11.9141	132	11.9141	130	11.9141	133
11.9341	138	11.9341	134	11.9341	129
11.954	131	11.954	156	11.954	131
11.974	122	11.974	130	11.974	136
11.994	142	11.994	140	11.994	127
12.014	143	12.014	136	12.014	115
12.034	134	12.034	135	12.034	116
12.054	139	12.054	141	12.054	118
12.0739	133	12.0739	150	12.0739	126
12.0939	154	12.0939	146	12.0939	123
12.1139	171	12.1139	138	12.1139	128
12.1339	163	12.1339	166	12.1339	136
12.1539	161	12.1539	134	12.1539	150
12.1739	156	12.1739	122	12.1739	137
12.1938	157	12.1938	143	12.1938	137
12.2138	167	12.2138	183	12.2138	152
12.2338	171	12.2338	152	12.2338	155
12.2538	167	12.2538	165	12.2538	184
12.2738	203	12.2738	160	12.2738	197
12.2937	225	12.2937	199	12.2937	195
12.3137	248	12.3137	167	12.3137	208
12.3337	228	12.3337	188	12.3337	212
12.3537	235	12.3537	209	12.3537	224
12.3737	235	12.3737	234	12.3737	235
12.3937	250	12.3937	252	12.3937	263
12.4137	248	12.4137	229	12.4137	299
12.4336	261	12.4336	258	12.4336	305
12.4536	322	12.4536	277	12.4536	384
12.4736	363	12.4736	296	12.4736	442
12.4936	370	12.4936	342	12.4936	451
12.5136	427	12.5136	382	12.5136	554
12.5335	508	12.5335	432	12.5335	680
12.5535	571	12.5535	483	12.5535	761
12.5735	620	12.5735	561	12.5735	941
12.5935	786	12.5935	646	12.5935	947
12.6135	826	12.6135	759	12.6135	1099
12.6335	957	12.6335	804	12.6335	1202
12.6534	1138	12.6534	907	12.6534	1247
12.6734	1392	12.6734	999	12.6734	1292
12.6934	1527	12.6934	1185	12.6934	1123
12.7134	1551	12.7134	1299	12.7134	916
12.7334	1528	12.7334	1431	12.7334	751
12.7534	1377	12.7534	1424	12.7534	608
12.7733	1022	12.7733	1308	12.7733	417
12.7933	761	12.7933	1144	12.7933	357
12.8133	538	12.8133	863	12.8133	272
12.8333	423	12.8333	661	12.8333	261
12.8533	315	12.8533	448	12.8533	242
12.8733	256	12.8733	423	12.8733	208
12.8932	279	12.8932	324	12.8932	240
12.9132	252	12.9132	259	12.9132	214
12.9332	250	12.9332	271	12.9332	199
12.9532	247	12.9532	243	12.9532	224
12.9732	212	12.9732	266	12.9732	191
12.9932	233	12.9932	241	12.9932	202
13.0131	211	13.0131	237	13.0131	147
13.0331	182	13.0331	241	13.0331	140
13.0531	162	13.0531	235	13.0531	159
13.0731	156	13.0731	188	13.0731	142
13.0931	155	13.0931	161	13.0931	157
13.113	146	13.113	165	13.113	138
13.133	157	13.133	147	13.133	139
13.153	144	13.153	161	13.153	125
13.173	152	13.173	179	13.173	142
13.193	151	13.193	151	13.193	145
13.213	154	13.213	183	13.213	134
13.233	142	13.233	174	13.233	142
13.2529	141	13.2529	133	13.2529	161
13.2729	158	13.2729	145	13.2729	137
13.2929	182	13.2929	150	13.2929	146
13.3129	136	13.3129	144	13.3129	151
13.3329	141	13.3329	153	13.3329	129
13.3529	177	13.3529	130	13.3529	132
13.3728	173	13.3728	151	13.3728	139
13.3928	163	13.3928	157	13.3928	144
13.4128	167	13.4128	140	13.4128	158
13.4328	169	13.4328	177	13.4328	126
13.4528	157	13.4528	151	13.4528	147
13.4727	180	13.4727	148	13.4727	172
13.4927	155	13.4927	197	13.4927	175
13.5127	177	13.5127	155	13.5127	177
13.5327	177	13.5327	156	13.5327	182
13.5527	162	13.5527	183	13.5527	203
13.5727	191	13.5727	183	13.5727	194
13.5926	206	13.5926	185	13.5926	236
13.6126	237	13.6126	184	13.6126	221
13.6326	224	13.6326	206	13.6326	242
13.6526	205	13.6526	216	13.6526	247
13.6726	254	13.6726	213	13.6726	250
13.6926	251	13.6926	216	13.6926	333
13.7125	284	13.7125	269	13.7125	330
13.7325	333	13.7325	259	13.7325	319
13.7525	309	13.7525	264	13.7525	396
13.7725	334	13.7725	320	13.7725	377
13.7925	375	13.7925	317	13.7925	452
13.8125	397	13.8125	388	13.8125	505
13.8324	454	13.8324	398	13.8324	562
13.8524	526	13.8524	490	13.8524	606
13.8724	515	13.8724	485	13.8724	740
13.8924	599	13.8924	501	13.8924	827
13.9124	691	13.9124	599	13.9124	950
13.9323	824	13.9323	637	13.9323	1159
13.9523	936	13.9523	772	13.9523	1212
13.9723	1068	13.9723	845	13.9723	1434
13.9923	1266	13.9923	960	13.9923	1627
14.0123	1389	14.0123	1110	14.0123	1838
14.0323	1669	14.0323	1208	14.0323	2065
14.0523	1866	14.0523	1466	14.0523	2173
14.0722	2148	14.0722	1601	14.0722	2155
14.0922	2251	14.0922	1772	14.0922	2123
14.1122	2394	14.1122	1947	14.1122	2117
14.1322	2366	14.1322	2198	14.1322	2081
14.1522	2218	14.1522	2219	14.1522	1969
14.1722	2213	14.1722	2235	14.1722	1862
14.1921	1980	14.1921	2160	14.1921	1908
14.2121	1994	14.2121	2207	14.2121	1818
14.2321	2012	14.2321	2113	14.2321	1746
14.2521	2049	14.2521	2077	14.2521	1675
14.2721	2055	14.2721	2020	14.2721	1345
14.292	2021	14.292	2024	14.292	1092
14.312	1753	14.312	2017	14.312	847
14.332	1468	14.332	1846	14.332	624
14.352	1097	14.352	1614	14.352	537
14.372	815	14.372	1298	14.372	433
14.392	590	14.392	946	14.392	359
14.4119	522	14.4119	765	14.4119	315
14.4319	424	14.4319	557	14.4319	306
14.4519	342	14.4519	496	14.4519	275
14.4719	326	14.4719	379	14.4719	267
14.4919	302	14.4919	383	14.4919	235
14.5119	270	14.5119	290	14.5119	232
14.5318	278	14.5318	277	14.5318	222
14.5518	259	14.5518	256	14.5518	223
14.5718	230	14.5718	248	14.5718	197
14.5918	230	14.5918	258	14.5918	185
14.6118	230	14.6118	248	14.6118	171
14.6318	206	14.6318	209	14.6318	203
14.6517	194	14.6517	226	14.6517	175
14.6717	175	14.6717	230	14.6717	183
14.6917	199	14.6917	203	14.6917	168
14.7117	181	14.7117	206	14.7117	183
14.7317	175	14.7317	199	14.7317	181
14.7516	169	14.7516	171	14.7516	171
14.7716	181	14.7716	186	14.7716	163
14.7916	170	14.7916	185	14.7916	174
14.8116	170	14.8116	167	14.8116	150
14.8316	165	14.8316	162	14.8316	139
14.8516	163	14.8516	178	14.8516	173
14.8715	171	14.8715	138	14.8715	185
14.8915	189	14.8915	167	14.8915	144
14.9115	169	14.9115	174	14.9115	142
14.9315	178	14.9315	192	14.9315	158
14.9515	184	14.9515	187	14.9515	165
14.9715	192	14.9715	173	14.9715	169
14.9915	195	14.9915	169	14.9915	180
15.0114	187	15.0114	157	15.0114	167
15.0314	185	15.0314	192	15.0314	180
15.0514	190	15.0514	159	15.0514	176
15.0714	203	15.0714	159	15.0714	157
15.0914	191	15.0914	206	15.0914	187
15.1113	202	15.1113	197	15.1113	172
15.1313	189	15.1313	221	15.1313	185
15.1513	185	15.1513	180	15.1513	222
15.1713	195	15.1713	217	15.1713	211
15.1913	207	15.1913	193	15.1913	207
15.2113	225	15.2113	207	15.2113	238
15.2312	233	15.2312	235	15.2312	254
15.2512	234	15.2512	226	15.2512	276
15.2712	306	15.2712	236	15.2712	272
15.2912	285	15.2912	271	15.2912	292
15.3112	272	15.3112	279	15.3112	356
15.3312	320	15.3312	298	15.3312	334
15.3511	335	15.3511	305	15.3511	333
15.3711	350	15.3711	314	15.3711	308
15.3911	384	15.3911	294	15.3911	300
15.4111	345	15.4111	320	15.4111	252
15.4311	374	15.4311	346	15.4311	249
15.4511	317	15.4511	348	15.4511	258
15.471	297	15.471	332	15.471	205
15.491	252	15.491	279	15.491	191
15.511	209	15.511	286	15.511	191
15.531	193	15.531	272	15.531	183
15.551	192	15.551	228	15.551	174
15.5709	206	15.5709	206	15.5709	152
15.5909	168	15.5909	192	15.5909	143
15.6109	168	15.6109	209	15.6109	167
15.6309	167	15.6309	163	15.6309	139
15.6509	136	15.6509	180	15.6509	128
15.6709	144	15.6709	152	15.6709	137
15.6908	137	15.6908	175	15.6908	155
15.7108	158	15.7108	156	15.7108	112
15.7308	137	15.7308	157	15.7308	141
15.7508	152	15.7508	150	15.7508	129
15.7708	141	15.7708	149	15.7708	129
15.7908	147	15.7908	157	15.7908	127
15.8107	136	15.8107	168	15.8107	157
15.8307	153	15.8307	129	15.8307	148
15.8507	143	15.8507	145	15.8507	141
15.8707	181	15.8707	156	15.8707	167
15.8907	124	15.8907	152	15.8907	123
15.9107	162	15.9107	132	15.9107	142
15.9306	196	15.9306	154	15.9306	133
15.9506	196	15.9506	171	15.9506	132
15.9706	205	15.9706	158	15.9706	152
15.9906	191	15.9906	159	15.9906	128
16.0106	230	16.0106	161	16.0106	132
16.0306	273	16.0306	154	16.0306	163
16.0505	261	16.0505	173	16.0505	176
16.0705	238	16.0705	167	16.0705	145
16.0905	212	16.0905	175	16.0905	151
16.1105	175	16.1105	152	16.1105	168
16.1305	163	16.1305	168	16.1305	174
16.1504	193	16.1504	182	16.1504	177
16.1704	189	16.1704	192	16.1704	186
16.1904	186	16.1904	190	16.1904	212
16.2104	187	16.2104	191	16.2104	175
16.2304	212	16.2304	210	16.2304	220
16.2504	196	16.2504	190	16.2504	197
16.2704	204	16.2704	204	16.2704	194
16.2903	199	16.2903	220	16.2903	163
16.3103	190	16.3103	188	16.3103	179
16.3303	173	16.3303	175	16.3303	166
16.3503	170	16.3503	167	16.3503	173
16.3703	164	16.3703	186	16.3703	168
16.3903	165	16.3903	159	16.3903	152
16.4102	177	16.4102	177	16.4102	165
16.4302	139	16.4302	167	16.4302	157
16.4502	151	16.4502	160	16.4502	179
16.4702	168	16.4702	135	16.4702	149
16.4902	171	16.4902	179	16.4902	145
16.5101	167	16.5101	173	16.5101	176
16.5301	164	16.5301	168	16.5301	190
16.5501	174	16.5501	177	16.5501	186
16.5701	174	16.5701	164	16.5701	225
16.5901	205	16.5901	191	16.5901	184
16.6101	212	16.6101	174	16.6101	234
16.63	199	16.63	188	16.63	224
16.65	217	16.65	198	16.65	227
16.67	215	16.67	192	16.67	214
16.69	238	16.69	225	16.69	207
16.71	235	16.71	229	16.71	223
16.73	241	16.73	210	16.73	206
16.7499	234	16.7499	235	16.7499	245
16.7699	195	16.7699	208	16.7699	181
16.7899	201	16.7899	195	16.7899	169
16.8099	169	16.8099	197	16.8099	190
16.8299	161	16.8299	190	16.8299	156
16.8498	148	16.8498	184	16.8498	160
16.8698	143	16.8698	182	16.8698	149
16.8898	182	16.8898	150	16.8898	120
16.9098	160	16.9098	175	16.9098	137
16.9298	155	16.9298	157	16.9298	137
16.9498	154	16.9498	136	16.9498	153
16.9698	145	16.9698	139	16.9698	136
16.9897	125	16.9897	159	16.9897	137
17.0097	153	17.0097	170	17.0097	146
17.0297	135	17.0297	133	17.0297	135
17.0497	134	17.0497	132	17.0497	126
17.0697	128	17.0697	142	17.0697	123
17.0896	161	17.0896	158	17.0896	130
17.1096	157	17.1096	146	17.1096	156
17.1296	129	17.1296	148	17.1296	127
17.1496	144	17.1496	175	17.1496	126
17.1696	137	17.1696	171	17.1696	129
17.1896	134	17.1896	133	17.1896	124
17.2096	127	17.2096	143	17.2096	119
17.2295	134	17.2295	137	17.2295	144
17.2495	138	17.2495	128	17.2495	127
17.2695	150	17.2695	134	17.2695	140
17.2895	134	17.2895	154	17.2895	128
17.3095	131	17.3095	116	17.3095	133
17.3294	135	17.3294	150	17.3294	145
17.3494	144	17.3494	167	17.3494	131
17.3694	133	17.3694	164	17.3694	116
17.3894	108	17.3894	153	17.3894	118
17.4094	121	17.4094	144	17.4094	133
17.4294	137	17.4294	131	17.4294	158
17.4493	151	17.4493	131	17.4493	137
17.4693	154	17.4693	158	17.4693	174
17.4893	134	17.4893	160	17.4893	141
17.5093	122	17.5093	168	17.5093	126
17.5293	147	17.5293	154	17.5293	124
17.5493	137	17.5493	175	17.5493	130
17.5692	143	17.5692	169	17.5692	128
17.5892	133	17.5892	181	17.5892	140
17.6092	161	17.6092	170	17.6092	127
17.6292	140	17.6292	155	17.6292	115
17.6492	129	17.6492	166	17.6492	109
17.6691	106	17.6691	142	17.6691	103
17.6891	122	17.6891	153	17.6891	117
17.7091	115	17.7091	142	17.7091	121
17.7291	107	17.7291	144	17.7291	115
17.7491	131	17.7491	140	17.7491	120
17.7691	139	17.7691	125	17.7691	109
17.789	108	17.789	100	17.789	108
17.809	124	17.809	139	17.809	118
17.829	121	17.829	142	17.829	121
17.849	102	17.849	116	17.849	125
17.869	115	17.869	131	17.869	120
17.889	142	17.889	123	17.889	114
17.909	112	17.909	113	17.909	115
17.9289	140	17.9289	134	17.9289	100
17.9489	107	17.9489	115	17.9489	99
17.9689	133	17.9689	114	17.9689	128
17.9889	114	17.9889	131	17.9889	117
18.0089	102	18.0089	130	18.0089	118
18.0288	123	18.0288	134	18.0288	108
18.0488	130	18.0488	120	18.0488	118
18.0688	105	18.0688	144	18.0688	111
18.0888	120	18.0888	146	18.0888	116
18.1088	119	18.1088	130	18.1088	116
18.1288	106	18.1288	137	18.1288	109
18.1487	131	18.1487	121	18.1487	119
18.1687	114	18.1687	124	18.1687	136
18.1887	113	18.1887	134	18.1887	138
18.2087	95	18.2087	125	18.2087	134
18.2287	109	18.2287	122	18.2287	119
18.2487	116	18.2487	135	18.2487	140
18.2686	116	18.2686	128	18.2686	115
18.2886	103	18.2886	127	18.2886	114
18.3086	127	18.3086	143	18.3086	115
18.3286	132	18.3286	107	18.3286	119
18.3486	116	18.3486	124	18.3486	116
18.3686	122	18.3686	133	18.3686	144
18.3885	125	18.3885	156	18.3885	134
18.4085	146	18.4085	125	18.4085	135
18.4285	131	18.4285	161	18.4285	143
18.4485	145	18.4485	154	18.4485	120
18.4685	143	18.4685	148	18.4685	128
18.4885	127	18.4885	140	18.4885	139
18.5084	145	18.5084	138	18.5084	131
18.5284	142	18.5284	134	18.5284	154
18.5484	139	18.5484	162	18.5484	176
18.5684	139	18.5684	167	18.5684	144
18.5884	145	18.5884	170	18.5884	173
18.6084	165	18.6084	159	18.6084	172
18.6283	194	18.6283	173	18.6283	169
18.6483	182	18.6483	164	18.6483	186
18.6683	195	18.6683	198	18.6683	191
18.6883	182	18.6883	192	18.6883	183
18.7083	165	18.7083	164	18.7083	195
18.7282	187	18.7282	212	18.7282	238
18.7482	210	18.7482	214	18.7482	250
18.7682	215	18.7682	216	18.7682	282
18.7882	243	18.7882	230	18.7882	279
18.8082	241	18.8082	208	18.8082	279
18.8282	254	18.8282	237	18.8282	321
18.8482	256	18.8482	296	18.8482	290
18.8681	292	18.8681	327	18.8681	399
18.8881	338	18.8881	309	18.8881	421
18.9081	364	18.9081	360	18.9081	433
18.9281	393	18.9281	408	18.9281	484
18.9481	458	18.9481	444	18.9481	564
18.968	530	18.968	486	18.968	683
18.988	600	18.988	515	18.988	758
19.008	717	19.008	625	19.008	806
19.028	738	19.028	673	19.028	881
19.048	884	19.048	764	19.048	874
19.068	947	19.068	788	19.068	985
19.0879	1058	19.0879	901	19.0879	999
19.1079	1064	19.1079	1009	19.1079	921
19.1279	1018	19.1279	975	19.1279	938
19.1479	1089	19.1479	1029	19.1479	920
19.1679	998	19.1679	1036	19.1679	956
19.1879	1031	19.1879	1014	19.1879	916
19.2078	981	19.2078	1017	19.2078	998
19.2278	980	19.2278	996	19.2278	1001
19.2478	1059	19.2478	980	19.2478	895
19.2678	1081	19.2678	1005	19.2678	888
19.2878	1095	19.2878	981	19.2878	812
19.3077	995	19.3077	1022	19.3077	704
19.3277	932	19.3277	939	19.3277	604
19.3477	830	19.3477	894	19.3477	513
19.3677	700	19.3677	873	19.3677	431
19.3877	623	19.3877	821	19.3877	410
19.4077	526	19.4077	738	19.4077	332
19.4276	429	19.4276	606	19.4276	313
19.4476	382	19.4476	531	19.4476	323
19.4676	342	19.4676	437	19.4676	260
19.4876	305	19.4876	386	19.4876	282
19.5076	309	19.5076	351	19.5076	288
19.5276	276	19.5276	292	19.5276	251
19.5476	262	19.5476	325	19.5476	288
19.5675	302	19.5675	344	19.5675	279
19.5875	293	19.5875	316	19.5875	288
19.6075	285	19.6075	350	19.6075	288
19.6275	335	19.6275	337	19.6275	353
19.6475	329	19.6475	324	19.6475	386
19.6674	346	19.6674	366	19.6674	454
19.6874	385	19.6874	411	19.6874	465
19.7074	463	19.7074	427	19.7074	568
19.7274	500	19.7274	450	19.7274	618
19.7474	554	19.7474	520	19.7474	701
19.7674	636	19.7674	598	19.7674	775
19.7873	713	19.7873	616	19.7873	869
19.8073	863	19.8073	659	19.8073	964
19.8273	964	19.8273	783	19.8273	974
19.8473	1061	19.8473	843	19.8473	1011
19.8673	1117	19.8673	947	19.8673	1024
19.8873	1214	19.8873	1112	19.8873	936
19.9072	1199	19.9072	1094	19.9072	837
19.9272	1101	19.9272	1186	19.9272	783
19.9472	968	19.9472	1094	19.9472	613
19.9672	858	19.9672	988	19.9672	552
19.9872	721	19.9872	927	19.9872	483
20.0071	584	20.0071	828	20.0071	423
20.0271	555	20.0271	728	20.0271	408
20.0471	484	20.0471	593	20.0471	434
20.0671	446	20.0671	548	20.0671	468
20.0871	450	20.0871	498	20.0871	441
20.1071	479	20.1071	503	20.1071	509
20.1271	511	20.1271	530	20.1271	525
20.147	493	20.147	493	20.147	608
20.167	555	20.167	533	20.167	625
20.187	693	20.187	525	20.187	669
20.207	673	20.207	578	20.207	722
20.227	714	20.227	622	20.227	762
20.2469	810	20.2469	671	20.2469	742
20.2669	807	20.2669	743	20.2669	673
20.2869	811	20.2869	801	20.2869	710
20.3069	793	20.3069	780	20.3069	562
20.3269	786	20.3269	798	20.3269	545
20.3469	696	20.3469	751	20.3469	480
20.3668	556	20.3668	706	20.3668	426
20.3868	472	20.3868	656	20.3868	393
20.4068	451	20.4068	630	20.4068	338
20.4268	397	20.4268	525	20.4268	320
20.4468	336	20.4468	483	20.4468	323
20.4668	291	20.4668	423	20.4668	266
20.4867	258	20.4867	392	20.4867	270
20.5067	298	20.5067	386	20.5067	284
20.5267	291	20.5267	352	20.5267	267
20.5467	306	20.5467	320	20.5467	296
20.5667	316	20.5667	333	20.5667	333
20.5867	331	20.5867	320	20.5867	315
20.6066	378	20.6066	321	20.6066	389
20.6266	317	20.6266	333	20.6266	395
20.6466	385	20.6466	353	20.6466	421
20.6666	406	20.6666	386	20.6666	444
20.6866	420	20.6866	402	20.6866	434
20.7066	462	20.7066	385	20.7066	506
20.7265	516	20.7265	483	20.7265	552
20.7465	545	20.7465	512	20.7465	540
20.7665	555	20.7665	548	20.7665	518
20.7865	587	20.7865	613	20.7865	490
20.8065	573	20.8065	591	20.8065	493
20.8265	539	20.8265	588	20.8265	421
20.8464	550	20.8464	539	20.8464	405
20.8664	477	20.8664	587	20.8664	351
20.8864	404	20.8864	536	20.8864	321
20.9064	333	20.9064	481	20.9064	285
20.9264	302	20.9264	429	20.9264	309
20.9463	274	20.9463	387	20.9463	252
20.9663	276	20.9663	339	20.9663	261
20.9863	256	20.9863	325	20.9863	261
21.0063	321	21.0063	287	21.0063	310
21.0263	286	21.0263	297	21.0263	279
21.0463	270	21.0463	277	21.0463	287
21.0663	296	21.0663	298	21.0663	328
21.0862	337	21.0862	283	21.0862	317
21.1062	320	21.1062	290	21.1062	333
21.1262	333	21.1262	326	21.1262	334
21.1462	346	21.1462	336	21.1462	293
21.1662	330	21.1662	294	21.1662	308
21.1862	319	21.1862	381	21.1862	320
21.2061	316	21.2061	321	21.2061	311
21.2261	313	21.2261	332	21.2261	294
21.2461	312	21.2461	313	21.2461	233
21.2661	293	21.2661	313	21.2661	251
21.2861	246	21.2861	292	21.2861	219
21.306	269	21.306	274	21.306	255
21.326	247	21.326	293	21.326	176
21.346	222	21.346	255	21.346	176
21.366	215	21.366	240	21.366	195
21.386	206	21.386	236	21.386	177
21.406	217	21.406	211	21.406	186
21.4259	215	21.4259	210	21.4259	147
21.4459	208	21.4459	190	21.4459	154
21.4659	181	21.4659	180	21.4659	162
21.4859	171	21.4859	182	21.4859	161
21.5059	175	21.5059	185	21.5059	134
21.5258	165	21.5258	199	21.5258	172
21.5458	149	21.5458	170	21.5458	141
21.5658	174	21.5658	155	21.5658	145
21.5858	175	21.5858	164	21.5858	146
21.6058	161	21.6058	176	21.6058	149
21.6258	157	21.6258	160	21.6258	153
21.6457	182	21.6457	183	21.6457	159
21.6657	140	21.6657	171	21.6657	155
21.6857	143	21.6857	162	21.6857	153
21.7057	154	21.7057	175	21.7057	154
21.7257	132	21.7257	183	21.7257	164
21.7457	146	21.7457	154	21.7457	133
21.7657	183	21.7657	147	21.7657	152
21.7856	155	21.7856	148	21.7856	163
21.8056	142	21.8056	176	21.8056	175
21.8256	145	21.8256	175	21.8256	138
21.8456	156	21.8456	163	21.8456	144
21.8656	155	21.8656	165	21.8656	140
21.8855	149	21.8855	155	21.8855	170
21.9055	146	21.9055	158	21.9055	141
21.9255	141	21.9255	156	21.9255	126
21.9455	162	21.9455	171	21.9455	135
21.9655	148	21.9655	138	21.9655	138
21.9855	131	21.9855	146	21.9855	132
22.0054	134	22.0054	158	22.0054	127
22.0254	130	22.0254	148	22.0254	139
22.0454	130	22.0454	153	22.0454	130
22.0654	134	22.0654	144	22.0654	113
22.0854	146	22.0854	143	22.0854	127
22.1054	139	22.1054	170	22.1054	126
22.1253	145	22.1253	137	22.1253	129
22.1453	125	22.1453	143	22.1453	138
22.1653	135	22.1653	149	22.1653	139
22.1853	143	22.1853	145	22.1853	131
22.2053	107	22.2053	154	22.2053	155
22.2253	138	22.2253	137	22.2253	149
22.2452	133	22.2452	154	22.2452	127
22.2652	115	22.2652	149	22.2652	121
22.2852	145	22.2852	141	22.2852	153
22.3052	134	22.3052	142	22.3052	129
22.3252	120	22.3252	161	22.3252	160
22.3452	159	22.3452	146	22.3452	140
22.3651	131	22.3651	155	22.3651	167
22.3851	117	22.3851	177	22.3851	140
22.4051	172	22.4051	176	22.4051	155
22.4251	144	22.4251	161	22.4251	181
22.4451	140	22.4451	154	22.4451	169
22.4651	164	22.4651	180	22.4651	153
22.485	172	22.485	188	22.485	164
22.505	173	22.505	159	22.505	174
22.525	184	22.525	171	22.525	179
22.545	169	22.545	202	22.545	185
22.565	179	22.565	188	22.565	184
22.5849	194	22.5849	188	22.5849	211
22.6049	181	22.6049	183	22.6049	194
22.6249	208	22.6249	210	22.6249	202
22.6449	216	22.6449	223	22.6449	187
22.6649	204	22.6649	203	22.6649	216
22.6849	196	22.6849	203	22.6849	225
22.7048	223	22.7048	209	22.7048	212
22.7248	232	22.7248	206	22.7248	230
22.7448	228	22.7448	202	22.7448	227
22.7648	216	22.7648	220	22.7648	264
22.7848	223	22.7848	219	22.7848	238
22.8048	240	22.8048	267	22.8048	260
22.8247	247	22.8247	238	22.8247	269
22.8447	287	22.8447	283	22.8447	258
22.8647	286	22.8647	297	22.8647	250
22.8847	264	22.8847	282	22.8847	254
22.9047	277	22.9047	281	22.9047	296
22.9247	272	22.9247	301	22.9247	273
22.9446	317	22.9446	288	22.9446	296
22.9646	307	22.9646	267	22.9646	311
22.9846	314	22.9846	318	22.9846	348
23.0046	303	23.0046	315	23.0046	343
23.0246	364	23.0246	327	23.0246	400
23.0446	364	23.0446	340	23.0446	421
23.0645	392	23.0645	372	23.0645	442
23.0845	408	23.0845	396	23.0845	426
23.1045	514	23.1045	388	23.1045	486
23.1245	511	23.1245	421	23.1245	478
23.1445	543	23.1445	486	23.1445	485
23.1644	505	23.1644	510	23.1644	450
23.1844	490	23.1844	499	23.1844	475
23.2044	505	23.2044	561	23.2044	378
23.2244	502	23.2244	566	23.2244	382
23.2444	452	23.2444	486	23.2444	334
23.2644	456	23.2644	459	23.2644	330
23.2843	419	23.2843	438	23.2843	298
23.3043	366	23.3043	445	23.3043	285
23.3243	352	23.3243	420	23.3243	242
23.3443	327	23.3443	379	23.3443	251
23.3643	322	23.3643	344	23.3643	269
23.3843	306	23.3843	298	23.3843	271
23.4043	249	23.4043	331	23.4043	271
23.4242	295	23.4242	307	23.4242	244
23.4442	289	23.4442	300	23.4442	277
23.4642	260	23.4642	324	23.4642	245
23.4842	310	23.4842	278	23.4842	226
23.5042	302	23.5042	297	23.5042	236
23.5241	261	23.5241	241	23.5241	232
23.5441	242	23.5441	281	23.5441	218
23.5641	225	23.5641	293	23.5641	208
23.5841	221	23.5841	227	23.5841	211
23.6041	228	23.6041	188	23.6041	214
23.6241	243	23.6241	211	23.6241	208
23.644	206	23.644	223	23.644	194
23.664	187	23.664	223	23.664	178
23.684	200	23.684	225	23.684	194
23.704	192	23.704	192	23.704	173
23.724	204	23.724	221	23.724	155
23.744	186	23.744	179	23.744	200
23.7639	182	23.7639	212	23.7639	183
23.7839	186	23.7839	217	23.7839	168
23.8039	149	23.8039	186	23.8039	139
23.8239	152	23.8239	174	23.8239	149
23.8439	146	23.8439	166	23.8439	117
23.8638	145	23.8638	164	23.8638	154
23.8838	175	23.8838	147	23.8838	134
23.9038	137	23.9038	165	23.9038	118
23.9238	148	23.9238	148	23.9238	129
23.9438	139	23.9438	150	23.9438	122
23.9638	126	23.9638	156	23.9638	133
23.9838	121	23.9838	144	23.9838	141
24.0037	134	24.0037	129	24.0037	123
24.0237	143	24.0237	140	24.0237	107
24.0437	145	24.0437	143	24.0437	136
24.0637	111	24.0637	126	24.0637	132
24.0837	123	24.0837	129	24.0837	124
24.1036	112	24.1036	116	24.1036	116
24.1236	120	24.1236	142	24.1236	120
24.1436	143	24.1436	142	24.1436	121
24.1636	108	24.1636	134	24.1636	91
24.1836	107	24.1836	139	24.1836	132
24.2036	121	24.2036	109	24.2036	104
24.2235	120	24.2235	124	24.2235	108
24.2435	98	24.2435	137	24.2435	125
24.2635	121	24.2635	132	24.2635	116
24.2835	116	24.2835	131	24.2835	115
24.3035	98	24.3035	133	24.3035	111
24.3235	123	24.3235	140	24.3235	116
24.3434	120	24.3434	117	24.3434	132
24.3634	124	24.3634	119	24.3634	110
24.3834	131	24.3834	135	24.3834	114
24.4034	126	24.4034	131	24.4034	133
24.4234	137	24.4234	124	24.4234	104
24.4434	114	24.4434	132	24.4434	136
24.4633	120	24.4633	126	24.4633	132
24.4833	119	24.4833	138	24.4833	125
24.5033	151	24.5033	144	24.5033	109
24.5233	127	24.5233	141	24.5233	122
24.5433	139	24.5433	142	24.5433	120
24.5633	134	24.5633	145	24.5633	122
24.5832	132	24.5832	142	24.5832	100
24.6032	142	24.6032	143	24.6032	111
24.6232	152	24.6232	150	24.6232	124
24.6432	116	24.6432	137	24.6432	116
24.6632	138	24.6632	126	24.6632	115
24.6832	125	24.6832	159	24.6832	137
24.7031	125	24.7031	135	24.7031	141
24.7231	138	24.7231	116	24.7231	134
24.7431	125	24.7431	145	24.7431	127
24.7631	121	24.7631	137	24.7631	145
24.7831	118	24.7831	128	24.7831	135
24.803	132	24.803	132	24.803	140
24.823	138	24.823	163	24.823	142
24.843	164	24.843	156	24.843	156
24.863	159	24.863	145	24.863	149
24.883	147	24.883	148	24.883	167
24.903	145	24.903	153	24.903	158
24.923	170	24.923	176	24.923	177
24.9429	163	24.9429	172	24.9429	173
24.9629	176	24.9629	188	24.9629	189
24.9829	205	24.9829	201	24.9829	207
25.0029	185	25.0029	226	25.0029	205
25.0229	221	25.0229	206	25.0229	211
25.0428	201	25.0428	223	25.0428	221
25.0628	205	25.0628	233	25.0628	234
25.0828	212	25.0828	221	25.0828	215
25.1028	241	25.1028	238	25.1028	242
25.1228	243	25.1228	240	25.1228	205
25.1428	259	25.1428	229	25.1428	231
25.1627	262	25.1627	251	25.1627	256
25.1827	258	25.1827	235	25.1827	282
25.2027	248	25.2027	244	25.2027	263
25.2227	289	25.2227	231	25.2227	314
25.2427	272	25.2427	280	25.2427	325
25.2627	313	25.2627	275	25.2627	347
25.2826	310	25.2826	262	25.2826	370
25.3026	339	25.3026	348	25.3026	432
25.3226	424	25.3226	328	25.3226	474
25.3426	421	25.3426	402	25.3426	525
25.3626	437	25.3626	434	25.3626	537
25.3825	476	25.3825	450	25.3825	538
25.4025	587	25.4025	501	25.4025	583
25.4225	556	25.4225	532	25.4225	569
25.4425	633	25.4425	612	25.4425	504
25.4625	627	25.4625	668	25.4625	457
25.4825	583	25.4825	647	25.4825	527
25.5024	593	25.5024	593	25.5024	424
25.5224	523	25.5224	619	25.5224	404
25.5424	459	25.5424	558	25.5424	377
25.5624	452	25.5624	517	25.5624	386
25.5824	419	25.5824	469	25.5824	369
25.6024	387	25.6024	474	25.6024	408
25.6224	352	25.6224	427	25.6224	402
25.6423	411	25.6423	419	25.6423	454
25.6623	392	25.6623	421	25.6623	492
25.6823	469	25.6823	434	25.6823	553
25.7023	502	25.7023	438	25.7023	613
25.7223	518	25.7223	500	25.7223	667
25.7422	589	25.7422	565	25.7422	740
25.7622	666	25.7622	601	25.7622	868
25.7822	762	25.7822	720	25.7822	990
25.8022	920	25.8022	759	25.8022	1133
25.8222	1023	25.8222	886	25.8222	1289
25.8422	1188	25.8422	1017	25.8422	1481
25.8621	1364	25.8621	1167	25.8621	1672
25.8821	1635	25.8821	1286	25.8821	1723
25.9021	1734	25.9021	1554	25.9021	1660
25.9221	1758	25.9221	1584	25.9221	1657
25.9421	1897	25.9421	1790	25.9421	1578
25.9621	1825	25.9621	1839	25.9621	1426
25.982	1765	25.982	1903	25.982	1338
26.002	1584	26.002	1832	26.002	1210
26.022	1517	26.022	1733	26.022	1084
26.042	1272	26.042	1546	26.042	1019
26.062	1144	26.062	1510	26.062	958
26.082	1053	26.082	1292	26.082	962
26.1019	1017	26.1019	1131	26.1019	890
26.1219	943	26.1219	1111	26.1219	889
26.1419	899	26.1419	950	26.1419	913
26.1619	942	26.1619	965	26.1619	842
26.1819	906	26.1819	913	26.1819	844
26.2019	897	26.2019	893	26.2019	816
26.2218	908	26.2218	927	26.2218	730
26.2418	912	26.2418	835	26.2418	689
26.2618	798	26.2618	839	26.2618	591
26.2818	724	26.2818	790	26.2818	525
26.3018	662	26.3018	732	26.3018	420
26.3218	563	26.3218	666	26.3218	393
26.3417	502	26.3417	623	26.3417	337
26.3617	395	26.3617	487	26.3617	325
26.3817	367	26.3817	447	26.3817	282
26.4017	340	26.4017	422	26.4017	289
26.4217	301	26.4217	349	26.4217	285
26.4416	282	26.4416	363	26.4416	247
26.4616	268	26.4616	303	26.4616	236
26.4816	267	26.4816	298	26.4816	227
26.5016	236	26.5016	281	26.5016	224
26.5216	247	26.5216	265	26.5216	243
26.5416	225	26.5416	255	26.5416	214
26.5616	260	26.5616	230	26.5616	237
26.5815	258	26.5815	261	26.5815	223
26.6015	242	26.6015	244	26.6015	226
26.6215	241	26.6215	240	26.6215	232
26.6415	278	26.6415	227	26.6415	248
26.6615	267	26.6615	250	26.6615	284
26.6814	259	26.6814	256	26.6814	281
26.7014	292	26.7014	292	26.7014	281
26.7214	293	26.7214	246	26.7214	309
26.7414	277	26.7414	290	26.7414	269
26.7614	304	26.7614	288	26.7614	329
26.7814	314	26.7814	278	26.7814	346
26.8013	285	26.8013	299	26.8013	360
26.8213	355	26.8213	324	26.8213	411
26.8413	361	26.8413	356	26.8413	420
26.8613	377	26.8613	402	26.8613	446
26.8813	411	26.8813	406	26.8813	436
26.9013	445	26.9013	445	26.9013	409
26.9212	471	26.9212	467	26.9212	472
26.9412	491	26.9412	471	26.9412	441
26.9612	493	26.9612	453	26.9612	440
26.9812	515	26.9812	496	26.9812	434
27.0012	481	27.0012	485	27.0012	412
27.0211	452	27.0211	496	27.0211	385
27.0411	431	27.0411	480	27.0411	404
27.0611	457	27.0611	453	27.0611	407
27.0811	398	27.0811	424	27.0811	385
27.1011	391	27.1011	469	27.1011	419
27.1211	382	27.1211	422	27.1211	459
27.141	413	27.141	461	27.141	467
27.161	422	27.161	454	27.161	449
27.181	459	27.181	439	27.181	405
27.201	466	27.201	479	27.201	450
27.221	432	27.221	482	27.221	410
27.241	487	27.241	500	27.241	417
27.261	504	27.261	486	27.261	399
27.2809	478	27.2809	492	27.2809	368
27.3009	396	27.3009	485	27.3009	354
27.3209	379	27.3209	442	27.3209	321
27.3409	382	27.3409	391	27.3409	284
27.3609	322	27.3609	393	27.3609	310
27.3808	352	27.3808	386	27.3808	260
27.4008	305	27.4008	331	27.4008	281
27.4208	309	27.4208	332	27.4208	227
27.4408	270	27.4408	298	27.4408	215
27.4608	257	27.4608	295	27.4608	213
27.4808	236	27.4808	284	27.4808	200
27.5007	242	27.5007	299	27.5007	204
27.5207	219	27.5207	257	27.5207	201
27.5407	201	27.5407	229	27.5407	172
27.5607	196	27.5607	234	27.5607	194
27.5807	195	27.5807	217	27.5807	177
27.6007	183	27.6007	192	27.6007	179
27.6206	200	27.6206	239	27.6206	198
27.6406	200	27.6406	219	27.6406	178
27.6606	222	27.6606	220	27.6606	214
27.6806	207	27.6806	217	27.6806	229
27.7006	226	27.7006	197	27.7006	219
27.7205	213	27.7205	229	27.7205	226
27.7405	228	27.7405	222	27.7405	218
27.7605	249	27.7605	214	27.7605	207
27.7805	235	27.7805	243	27.7805	227
27.8005	249	27.8005	257	27.8005	257
27.8205	225	27.8205	231	27.8205	266
27.8405	253	27.8405	280	27.8405	326
27.8604	295	27.8604	292	27.8604	314
27.8804	284	27.8804	255	27.8804	321
27.9004	322	27.9004	297	27.9004	411
27.9204	356	27.9204	288	27.9204	375
27.9404	357	27.9404	304	27.9404	412
27.9603	401	27.9603	353	27.9603	432
27.9803	441	27.9803	334	27.9803	439
28.0003	486	28.0003	420	28.0003	475
28.0203	489	28.0203	441	28.0203	518
28.0403	519	28.0403	480	28.0403	482
28.0603	512	28.0603	481	28.0603	439
28.0802	551	28.0802	572	28.0802	440
28.1002	493	28.1002	549	28.1002	463
28.1202	487	28.1202	539	28.1202	375
28.1402	472	28.1402	526	28.1402	375
28.1602	457	28.1602	461	28.1602	354
28.1802	387	28.1802	481	28.1802	318
28.2001	382	28.2001	397	28.2001	333
28.2201	338	28.2201	389	28.2201	339
28.2401	344	28.2401	361	28.2401	327
28.2601	362	28.2601	368	28.2601	291
28.2801	341	28.2801	357	28.2801	302
28.3001	329	28.3001	342	28.3001	291
28.32	304	28.32	286	28.32	257
28.34	265	28.34	328	28.34	234
28.36	257	28.36	310	28.36	218
28.38	252	28.38	284	28.38	222
28.4	220	28.4	258	28.4	222
28.42	220	28.42	254	28.42	206
28.4399	239	28.4399	244	28.4399	197
28.4599	222	28.4599	218	28.4599	212
28.4799	252	28.4799	200	28.4799	222
28.4999	220	28.4999	246	28.4999	240
28.5199	232	28.5199	226	28.5199	232
28.5399	254	28.5399	239	28.5399	275
28.5598	252	28.5598	239	28.5598	217
28.5798	250	28.5798	253	28.5798	204
28.5998	247	28.5998	267	28.5998	217
28.6198	239	28.6198	257	28.6198	204
28.6398	258	28.6398	245	28.6398	200
28.6597	261	28.6597	237	28.6597	188
28.6797	198	28.6797	255	28.6797	169
28.6997	200	28.6997	240	28.6997	168
28.7197	189	28.7197	209	28.7197	145
28.7397	165	28.7397	201	28.7397	150
28.7597	173	28.7597	198	28.7597	159
28.7797	146	28.7797	193	28.7797	178
28.7996	153	28.7996	184	28.7996	156
28.8196	188	28.8196	192	28.8196	157
28.8396	171	28.8396	157	28.8396	180
28.8596	164	28.8596	180	28.8596	161
28.8796	184	28.8796	197	28.8796	187
28.8995	182	28.8995	167	28.8995	198
28.9195	188	28.9195	187	28.9195	183
28.9395	177	28.9395	158	28.9395	185
28.9595	174	28.9595	193	28.9595	153
28.9795	171	28.9795	200	28.9795	190
28.9995	182	28.9995	203	28.9995	168
29.0194	170	29.0194	218	29.0194	187
29.0394	171	29.0394	188	29.0394	185
29.0594	176	29.0594	207	29.0594	186
29.0794	176	29.0794	164	29.0794	172
29.0994	176	29.0994	181	29.0994	180
29.1194	197	29.1194	180	29.1194	191
29.1393	177	29.1393	182	29.1393	193
29.1593	204	29.1593	185	29.1593	218
29.1793	195	29.1793	211	29.1793	193
29.1993	193	29.1993	193	29.1993	195
29.2193	215	29.2193	186	29.2193	228
29.2392	190	29.2392	206	29.2392	211
29.2592	210	29.2592	210	29.2592	225
29.2792	224	29.2792	233	29.2792	205
29.2992	223	29.2992	252	29.2992	207
29.3192	251	29.3192	225	29.3192	224
29.3392	235	29.3392	233	29.3392	218
29.3591	263	29.3591	227	29.3591	242
29.3791	236	29.3791	240	29.3791	232
29.3991	268	29.3991	273	29.3991	262
29.4191	263	29.4191	237	29.4191	259
29.4391	273	29.4391	280	29.4391	259
29.4591	260	29.4591	242	29.4591	256
29.4791	270	29.4791	287	29.4791	284
29.499	304	29.499	254	29.499	315
29.519	293	29.519	279	29.519	308
29.539	305	29.539	284	29.539	323
29.559	341	29.559	303	29.559	307
29.579	344	29.579	305	29.579	314
29.5989	342	29.5989	316	29.5989	281
29.6189	327	29.6189	358	29.6189	279
29.6389	293	29.6389	321	29.6389	225
29.6589	293	29.6589	311	29.6589	245
29.6789	244	29.6789	284	29.6789	221
29.6989	243	29.6989	289	29.6989	189
29.7188	231	29.7188	297	29.7188	198
29.7388	228	29.7388	240	29.7388	208
29.7588	226	29.7588	222	29.7588	193
29.7788	209	29.7788	212	29.7788	246
29.7988	228	29.7988	232	29.7988	192
29.8188	222	29.8188	216	29.8188	225
29.8387	228	29.8387	217	29.8387	220
29.8587	233	29.8587	234	29.8587	276
29.8787	236	29.8787	256	29.8787	241
29.8987	243	29.8987	273	29.8987	269
29.9187	277	29.9187	248	29.9187	273
29.9387	286	29.9387	250	29.9387	245
29.9586	302	29.9586	261	29.9586	256
29.9786	265	29.9786	274	29.9786	240
29.9986	274	29.9986	276	29.9986	235
30.0186	268	30.0186	273	30.0186	259
30.0386	226	30.0386	271	30.0386	203
30.0586	239	30.0586	262	30.0586	174
30.0785	226	30.0785	278	30.0785	190
30.0985	189	30.0985	237	30.0985	163
30.1185	187	30.1185	215	30.1185	179
30.1385	163	30.1385	199	30.1385	160
30.1585	159	30.1585	186	30.1585	169
30.1785	141	30.1785	179	30.1785	152
30.1984	132	30.1984	186	30.1984	170
30.2184	134	30.2184	152	30.2184	160
30.2384	140	30.2384	143	30.2384	137
30.2584	146	30.2584	135	30.2584	140
30.2784	130	30.2784	152	30.2784	142
30.2983	123	30.2983	155	30.2983	145
30.3183	149	30.3183	166	30.3183	140
30.3383	141	30.3383	139	30.3383	151
30.3583	167	30.3583	147	30.3583	149
30.3783	143	30.3783	144	30.3783	146
30.3983	158	30.3983	158	30.3983	171
30.4182	155	30.4182	162	30.4182	174
30.4382	169	30.4382	173	30.4382	157
30.4582	159	30.4582	164	30.4582	179
30.4782	184	30.4782	185	30.4782	195
30.4982	153	30.4982	187	30.4982	207
30.5182	192	30.5182	175	30.5182	218
30.5381	214	30.5381	190	30.5381	234
30.5581	192	30.5581	215	30.5581	266
30.5781	216	30.5781	196	30.5781	270
30.5981	249	30.5981	236	30.5981	269
30.6181	241	30.6181	248	30.6181	341
30.6381	275	30.6381	260	30.6381	333
30.658	292	30.658	256	30.658	353
30.678	367	30.678	306	30.678	368
30.698	364	30.698	337	30.698	372
30.718	399	30.718	351	30.718	398
30.738	411	30.738	378	30.738	412
30.758	402	30.758	403	30.758	364
30.7779	391	30.7779	422	30.7779	370
30.7979	453	30.7979	428	30.7979	342
30.8179	400	30.8179	424	30.8179	330
30.8379	343	30.8379	394	30.8379	332
30.8579	394	30.8579	388	30.8579	335
30.8778	357	30.8778	394	30.8778	360
30.8978	389	30.8978	396	30.8978	348
30.9178	384	30.9178	371	30.9178	375
30.9378	388	30.9378	373	30.9378	336
30.9578	361	30.9578	396	30.9578	340
30.9778	347	30.9778	384	30.9778	294
30.9977	349	30.9977	414	30.9977	315
31.0177	338	31.0177	383	31.0177	281
31.0377	291	31.0377	379	31.0377	238
31.0577	319	31.0577	344	31.0577	235
31.0777	286	31.0777	331	31.0777	185
31.0977	219	31.0977	282	31.0977	183
31.1177	209	31.1177	247	31.1177	174
31.1376	201	31.1376	218	31.1376	149
31.1576	179	31.1576	239	31.1576	153
31.1776	168	31.1776	189	31.1776	134
31.1976	152	31.1976	168	31.1976	135
31.2176	152	31.2176	192	31.2176	136
31.2375	141	31.2375	135	31.2375	142
31.2575	116	31.2575	168	31.2575	120
31.2775	131	31.2775	148	31.2775	121
31.2975	136	31.2975	162	31.2975	118
31.3175	135	31.3175	138	31.3175	136
31.3375	127	31.3375	121	31.3375	111
31.3574	136	31.3574	126	31.3574	125
31.3774	132	31.3774	129	31.3774	123
31.3974	129	31.3974	145	31.3974	101
31.4174	137	31.4174	144	31.4174	112
31.4374	117	31.4374	128	31.4374	113
31.4574	130	31.4574	137	31.4574	130
31.4773	131	31.4773	108	31.4773	111
31.4973	130	31.4973	120	31.4973	109
31.5173	112	31.5173	138	31.5173	118
31.5373	97	31.5373	120	31.5373	110
31.5573	130	31.5573	106	31.5573	120
31.5772	131	31.5772	123	31.5772	114
31.5972	132	31.5972	137	31.5972	142
31.6172	128	31.6172	125	31.6172	112
31.6372	120	31.6372	143	31.6372	94
31.6572	123	31.6572	135	31.6572	148
31.6772	141	31.6772	147	31.6772	162
31.6972	146	31.6972	135	31.6972	133
31.7171	130	31.7171	150	31.7171	145
31.7371	141	31.7371	144	31.7371	163
31.7571	169	31.7571	143	31.7571	148
31.7771	174	31.7771	161	31.7771	174
31.7971	155	31.7971	164	31.7971	166
31.817	165	31.817	174	31.817	177
31.837	172	31.837	165	31.837	183
31.857	186	31.857	188	31.857	154
31.877	193	31.877	183	31.877	167
31.897	163	31.897	191	31.897	145
31.917	156	31.917	191	31.917	156
31.9369	156	31.9369	177	31.9369	160
31.9569	162	31.9569	179	31.9569	133
31.9769	159	31.9769	172	31.9769	132
31.9969	158	31.9969	155	31.9969	131
32.0169	157	32.0169	145	32.0169	113
32.0369	165	32.0369	140	32.0369	138
32.0568	141	32.0568	150	32.0568	127
32.0768	134	32.0768	132	32.0768	134
32.0968	157	32.0968	118	32.0968	123
32.1168	127	32.1168	130	32.1168	137
32.1368	138	32.1368	142	32.1368	128
32.1568	135	32.1568	140	32.1568	160
32.1767	143	32.1767	141	32.1767	130
32.1967	147	32.1967	147	32.1967	127
32.2167	139	32.2167	149	32.2167	141
32.2367	142	32.2367	123	32.2367	155
32.2567	152	32.2567	116	32.2567	152
32.2767	142	32.2767	154	32.2767	147
32.2966	144	32.2966	126	32.2966	153
32.3166	159	32.3166	148	32.3166	161
32.3366	168	32.3366	155	32.3366	179
32.3566	153	32.3566	176	32.3566	206
32.3766	165	32.3766	146	32.3766	172
32.3965	186	32.3965	162	32.3965	185
32.4165	196	32.4165	190	32.4165	212
32.4365	211	32.4365	191	32.4365	205
32.4565	207	32.4565	202	32.4565	215
32.4765	217	32.4765	197	32.4765	234
32.4965	220	32.4965	217	32.4965	263
32.5164	243	32.5164	244	32.5164	241
32.5364	263	32.5364	239	32.5364	237
32.5564	245	32.5564	249	32.5564	259
32.5764	267	32.5764	236	32.5764	269
32.5964	229	32.5964	268	32.5964	263
32.6164	253	32.6164	296	32.6164	251
32.6364	265	32.6364	257	32.6364	217
32.6563	282	32.6563	264	32.6563	228
32.6763	237	32.6763	255	32.6763	258
32.6963	273	32.6963	273	32.6963	264
32.7163	235	32.7163	235	32.7163	250
32.7363	222	32.7363	244	32.7363	228
32.7562	243	32.7562	245	32.7562	219
32.7762	228	32.7762	272	32.7762	206
32.7962	246	32.7962	257	32.7962	208
32.8162	235	32.8162	274	32.8162	184
32.8362	206	32.8362	268	32.8362	217
32.8562	193	32.8562	209	32.8562	192
32.8761	196	32.8761	224	32.8761	178
32.8961	187	32.8961	205	32.8961	180
32.9161	184	32.9161	192	32.9161	192
32.9361	210	32.9361	211	32.9361	184
32.9561	168	32.9561	180	32.9561	180
32.9761	162	32.9761	180	32.9761	150
32.996	178	32.996	184	32.996	137
33.016	188	33.016	171	33.016	143
33.036	152	33.036	182	33.036	143
33.056	156	33.056	175	33.056	131
33.076	129	33.076	172	33.076	123
33.096	129	33.096	159	33.096	115
33.1159	125	33.1159	163	33.1159	101
33.1359	130	33.1359	123	33.1359	91
33.1559	118	33.1559	103	33.1559	97
33.1759	123	33.1759	112	33.1759	105
33.1959	140	33.1959	127	33.1959	135
33.2159	131	33.2159	113	33.2159	106
33.2358	110	33.2358	114	33.2358	107
33.2558	134	33.2558	104	33.2558	111
33.2758	134	33.2758	121	33.2758	124
33.2958	131	33.2958	117	33.2958	105
33.3158	125	33.3158	125	33.3158	126
33.3357	128	33.3357	111	33.3357	107
33.3557	125	33.3557	98	33.3557	127
33.3757	126	33.3757	112	33.3757	116
33.3957	122	33.3957	132	33.3957	123
33.4157	103	33.4157	112	33.4157	129
33.4357	114	33.4357	139	33.4357	119
33.4556	118	33.4556	125	33.4556	123
33.4756	127	33.4756	132	33.4756	119
33.4956	130	33.4956	125	33.4956	117
33.5156	104	33.5156	113	33.5156	139
33.5356	127	33.5356	104	33.5356	124
33.5556	134	33.5556	141	33.5556	127
33.5755	131	33.5755	125	33.5755	132
33.5955	117	33.5955	141	33.5955	135
33.6155	136	33.6155	130	33.6155	133
33.6355	118	33.6355	126	33.6355	119
33.6555	135	33.6555	149	33.6555	114
33.6755	119	33.6755	131	33.6755	118
33.6954	123	33.6954	125	33.6954	127
33.7154	127	33.7154	122	33.7154	111
33.7354	116	33.7354	125	33.7354	110
33.7554	125	33.7554	121	33.7554	102
33.7754	110	33.7754	116	33.7754	116
33.7954	115	33.7954	121	33.7954	111
33.8153	85	33.8153	121	33.8153	110
33.8353	104	33.8353	104	33.8353	97
33.8553	103	33.8553	110	33.8553	130
33.8753	129	33.8753	107	33.8753	123
33.8953	114	33.8953	109	33.8953	120
33.9153	120	33.9153	110	33.9153	125
33.9352	103	33.9352	110	33.9352	136
33.9552	126	33.9552	116	33.9552	110
33.9752	112	33.9752	107	33.9752	117
33.9952	125	33.9952	136	33.9952	115
34.0152	135	34.0152	136	34.0152	131
34.0352	134	34.0352	108	34.0352	119
34.0551	109	34.0551	128	34.0551	117
34.0751	124	34.0751	140	34.0751	122
34.0951	100	34.0951	126	34.0951	124
34.1151	99	34.1151	121	34.1151	112
34.1351	114	34.1351	108	34.1351	132
34.1551	121	34.1551	128	34.1551	127
34.175	129	34.175	116	34.175	124
34.195	126	34.195	131	34.195	136
34.215	126	34.215	109	34.215	140
34.235	157	34.235	145	34.235	120
34.255	145	34.255	131	34.255	142
34.2749	127	34.2749	132	34.2749	125
34.2949	175	34.2949	153	34.2949	130
34.3149	151	34.3149	127	34.3149	151
34.3349	122	34.3349	134	34.3349	157
34.3549	154	34.3549	135	34.3549	142
34.3749	154	34.3749	160	34.3749	144
34.3948	147	34.3948	150	34.3948	170
34.4148	160	34.4148	158	34.4148	180
34.4348	174	34.4348	161	34.4348	164
34.4548	165	34.4548	166	34.4548	179
34.4748	168	34.4748	179	34.4748	170
34.4948	178	34.4948	170	34.4948	178
34.5147	217	34.5147	178	34.5147	179
34.5347	226	34.5347	185	34.5347	171
34.5547	191	34.5547	205	34.5547	181
34.5747	220	34.5747	191	34.5747	192
34.5947	203	34.5947	209	34.5947	182
34.6146	198	34.6146	198	34.6146	181
34.6346	194	34.6346	228	34.6346	196
34.6546	182	34.6546	219	34.6546	159
34.6746	170	34.6746	179	34.6746	174
34.6946	172	34.6946	178	34.6946	160
34.7146	172	34.7146	166	34.7146	140
34.7345	152	34.7345	170	34.7345	184
34.7545	155	34.7545	167	34.7545	154
34.7745	139	34.7745	200	34.7745	201
34.7945	151	34.7945	176	34.7945	186
34.8145	177	34.8145	172	34.8145	194
34.8345	180	34.8345	195	34.8345	177
34.8544	183	34.8544	174	34.8544	192
34.8744	200	34.8744	178	34.8744	200
34.8944	194	34.8944	212	34.8944	226
34.9144	259	34.9144	210	34.9144	248
34.9344	263	34.9344	218	34.9344	262
34.9544	244	34.9544	252	34.9544	271
34.9744	295	34.9744	244	34.9744	314
34.9943	288	34.9943	251	34.9943	310
35.0143	326	35.0143	277	35.0143	305
35.0343	303	35.0343	324	35.0343	344
35.0543	347	35.0543	321	35.0543	332
35.0743	386	35.0743	343	35.0743	279
35.0943	336	35.0943	345	35.0943	263
35.1142	330	35.1142	333	35.1142	224
35.1342	312	35.1342	321	35.1342	255
35.1542	276	35.1542	324	35.1542	229
35.1742	237	35.1742	290	35.1742	233
35.1942	220	35.1942	249	35.1942	180
35.2141	232	35.2141	258	35.2141	188
35.2341	204	35.2341	252	35.2341	164
35.2541	187	35.2541	224	35.2541	152
35.2741	181	35.2741	196	35.2741	162
35.2941	192	35.2941	190	35.2941	194
35.3141	201	35.3141	218	35.3141	182
35.334	185	35.334	171	35.334	192
35.354	164	35.354	207	35.354	229
35.374	211	35.374	210	35.374	219
35.394	208	35.394	201	35.394	193
35.414	206	35.414	186	35.414	238
35.434	227	35.434	237	35.434	246
35.4539	235	35.4539	226	35.4539	220
35.4739	257	35.4739	226	35.4739	232
35.4939	250	35.4939	260	35.4939	278
35.5139	280	35.5139	245	35.5139	254
35.5339	305	35.5339	262	35.5339	252
35.5538	296	35.5538	301	35.5538	259
35.5738	284	35.5738	270	35.5738	247
35.5938	264	35.5938	253	35.5938	230
35.6138	247	35.6138	255	35.6138	218
35.6338	238	35.6338	246	35.6338	179
35.6538	208	35.6538	228	35.6538	209
35.6737	216	35.6737	226	35.6737	160
35.6937	218	35.6937	226	35.6937	162
35.7137	189	35.7137	207	35.7137	168
35.7337	155	35.7337	186	35.7337	151
35.7537	174	35.7537	159	35.7537	168
35.7737	172	35.7737	170	35.7737	169
35.7936	159	35.7936	157	35.7936	182
35.8136	179	35.8136	167	35.8136	160
35.8336	186	35.8336	151	35.8336	170
35.8536	159	35.8536	155	35.8536	169
35.8736	179	35.8736	177	35.8736	198
35.8936	175	35.8936	187	35.8936	209
35.9135	210	35.9135	181	35.9135	193
35.9335	209	35.9335	172	35.9335	203
35.9535	220	35.9535	200	35.9535	198
35.9735	233	35.9735	190	35.9735	229
35.9935	221	35.9935	208	35.9935	215
36.0135	217	36.0135	227	36.0135	201
36.0334	227	36.0334	242	36.0334	186
36.0534	199	36.0534	222	36.0534	214
36.0734	218	36.0734	211	36.0734	190
36.0934	206	36.0934	215	36.0934	177
36.1134	230	36.1134	204	36.1134	210
36.1334	201	36.1334	203	36.1334	193
36.1533	214	36.1533	215	36.1533	204
36.1733	237	36.1733	224	36.1733	226
36.1933	171	36.1933	227	36.1933	231
36.2133	204	36.2133	203	36.2133	217
36.2333	216	36.2333	232	36.2333	230
36.2533	254	36.2533	243	36.2533	221
36.2732	251	36.2732	226	36.2732	235
36.2932	259	36.2932	244	36.2932	224
36.3132	257	36.3132	224	36.3132	242
36.3332	245	36.3332	245	36.3332	235
36.3532	268	36.3532	231	36.3532	236
36.3732	262	36.3732	260	36.3732	214
36.3931	237	36.3931	222	36.3931	194
36.4131	208	36.4131	249	36.4131	212
36.4331	239	36.4331	229	36.4331	230
36.4531	198	36.4531	220	36.4531	195
36.4731	196	36.4731	226	36.4731	193
36.493	171	36.493	202	36.493	190
36.513	186	36.513	187	36.513	159
36.533	173	36.533	204	36.533	159
36.553	186	36.553	169	36.553	152
36.573	163	36.573	186	36.573	161
36.593	166	36.593	154	36.593	159
36.6129	149	36.6129	149	36.6129	140
36.6329	127	36.6329	157	36.6329	137
36.6529	145	36.6529	179	36.6529	132
36.6729	141	36.6729	148	36.6729	124
36.6929	123	36.6929	136	36.6929	128
36.7129	122	36.7129	132	36.7129	147
36.7328	133	36.7328	126	36.7328	115
36.7528	125	36.7528	123	36.7528	146
36.7728	114	36.7728	151	36.7728	118
36.7928	123	36.7928	142	36.7928	118
36.8128	110	36.8128	147	36.8128	134
36.8328	130	36.8328	120	36.8328	116
36.8527	121	36.8527	139	36.8527	118
36.8727	112	36.8727	140	36.8727	119
36.8927	110	36.8927	114	36.8927	134
36.9127	129	36.9127	125	36.9127	139
36.9327	108	36.9327	142	36.9327	128
36.9527	109	36.9527	130	36.9527	126
36.9726	121	36.9726	130	36.9726	136
36.9926	118	36.9926	140	36.9926	141
37.0126	146	37.0126	137	37.0126	142
37.0326	133	37.0326	130	37.0326	135
37.0526	164	37.0526	133	37.0526	136
37.0725	159	37.0725	131	37.0725	153
37.0925	143	37.0925	147	37.0925	138
37.1125	178	37.1125	160	37.1125	150
37.1325	170	37.1325	170	37.1325	150
37.1525	166	37.1525	176	37.1525	156
37.1725	185	37.1725	162	37.1725	151
37.1925	162	37.1925	160	37.1925	129
37.2124	152	37.2124	131	37.2124	124
37.2324	125	37.2324	175	37.2324	138
37.2524	153	37.2524	145	37.2524	115
37.2724	153	37.2724	120	37.2724	124
37.2924	128	37.2924	160	37.2924	118
37.3124	114	37.3124	136	37.3124	128
37.3323	125	37.3323	119	37.3323	92
37.3523	111	37.3523	130	37.3523	111
37.3723	111	37.3723	106	37.3723	111
37.3923	114	37.3923	121	37.3923	101
37.4123	119	37.4123	129	37.4123	106
37.4322	125	37.4322	114	37.4322	98
37.4522	112	37.4522	106	37.4522	105
37.4722	106	37.4722	107	37.4722	119
37.4922	109	37.4922	113	37.4922	90
37.5122	113	37.5122	123	37.5122	127
37.5322	116	37.5322	91	37.5322	138
37.5521	127	37.5521	102	37.5521	128
37.5721	128	37.5721	125	37.5721	109
37.5921	107	37.5921	119	37.5921	112
37.6121	112	37.6121	96	37.6121	118
37.6321	108	37.6321	122	37.6321	117
37.6521	137	37.6521	125	37.6521	107
37.672	132	37.672	127	37.672	115
37.692	109	37.692	119	37.692	114
37.712	150	37.712	133	37.712	139
37.732	123	37.732	122	37.732	127
37.752	118	37.752	155	37.752	105
37.7719	131	37.7719	124	37.7719	116
37.7919	120	37.7919	135	37.7919	124
37.8119	125	37.8119	103	37.8119	134
37.8319	139	37.8319	134	37.8319	122
37.8519	120	37.8519	124	37.8519	136
37.8719	134	37.8719	132	37.8719	136
37.8918	122	37.8918	139	37.8918	141
37.9118	130	37.9118	136	37.9118	129
37.9318	134	37.9318	100	37.9318	158
37.9518	130	37.9518	142	37.9518	144
37.9718	153	37.9718	143	37.9718	119
37.9918	139	37.9918	141	37.9918	147
38.0117	127	38.0117	138	38.0117	134
38.0317	140	38.0317	157	38.0317	144
38.0517	152	38.0517	152	38.0517	140
38.0717	121	38.0717	128	38.0717	120
38.0917	149	38.0917	147	38.0917	141
38.1117	122	38.1117	129	38.1117	139
38.1316	124	38.1316	171	38.1316	129
38.1516	132	38.1516	130	38.1516	127
38.1716	126	38.1716	134	38.1716	136
38.1916	127	38.1916	113	38.1916	143
38.2116	120	38.2116	137	38.2116	149
38.2316	124	38.2316	140	38.2316	144
38.2515	133	38.2515	120	38.2515	147
38.2715	141	38.2715	122	38.2715	158
38.2915	144	38.2915	151	38.2915	157
38.3115	147	38.3115	142	38.3115	165
38.3315	153	38.3315	173	38.3315	176
38.3515	178	38.3515	158	38.3515	198
38.3714	180	38.3714	178	38.3714	209
38.3914	207	38.3914	188	38.3914	246
38.4114	221	38.4114	193	38.4114	229
38.4314	233	38.4314	203	38.4314	276
38.4514	245	38.4514	186	38.4514	246
38.4714	255	38.4714	240	38.4714	241
38.4913	235	38.4913	219	38.4913	267
38.5113	281	38.5113	234	38.5113	262
38.5313	260	38.5313	274	38.5313	260
38.5513	271	38.5513	283	38.5513	245
38.5713	274	38.5713	266	38.5713	234
38.5913	270	38.5913	274	38.5913	232
38.6112	226	38.6112	263	38.6112	205
38.6312	231	38.6312	257	38.6312	182
38.6512	194	38.6512	213	38.6512	167
38.6712	191	38.6712	209	38.6712	142
38.6912	153	38.6912	195	38.6912	144
38.7112	142	38.7112	192	38.7112	138
38.7311	126	38.7311	153	38.7311	130
38.7511	145	38.7511	143	38.7511	124
38.7711	127	38.7711	151	38.7711	114
38.7911	140	38.7911	107	38.7911	107
38.8111	134	38.8111	129	38.8111	105
38.831	102	38.831	122	38.831	121
38.851	101	38.851	133	38.851	127
38.871	119	38.871	100	38.871	122
38.891	115	38.891	119	38.891	116
38.911	102	38.911	102	38.911	101
38.931	107	38.931	109	38.931	115
38.9509	110	38.9509	101	38.9509	90
38.9709	100	38.9709	102	38.9709	109
38.9909	110	38.9909	105	38.9909	104
39.0109	104	39.0109	114	39.0109	105
39.0309	93	39.0309	115	39.0309	112
39.0509	98	39.0509	100	39.0509	108
39.0708	94	39.0708	122	39.0708	112
39.0908	96	39.0908	107	39.0908	105
39.1108	97	39.1108	90	39.1108	113
39.1308	104	39.1308	94	39.1308	102
39.1508	118	39.1508	115	39.1508	92
39.1708	140	39.1708	110	39.1708	113
39.1907	116	39.1907	119	39.1907	110
39.2107	117	39.2107	113	39.2107	117
39.2307	140	39.2307	106	39.2307	136
39.2507	125	39.2507	123	39.2507	122
39.2707	115	39.2707	137	39.2707	142
39.2906	129	39.2906	140	39.2906	127
39.3106	115	39.3106	118	39.3106	136
39.3306	142	39.3306	140	39.3306	138
39.3506	125	39.3506	135	39.3506	123
39.3706	120	39.3706	152	39.3706	112
39.3906	116	39.3906	118	39.3906	102
39.4106	112	39.4106	131	39.4106	112
39.4305	105	39.4305	126	39.4305	121
39.4505	123	39.4505	116	39.4505	131
39.4705	123	39.4705	130	39.4705	123
39.4905	119	39.4905	133	39.4905	114
39.5105	103	39.5105	108	39.5105	108
39.5305	105	39.5305	110	39.5305	96
39.5504	105	39.5504	117	39.5504	121
39.5704	118	39.5704	105	39.5704	97
39.5904	103	39.5904	112	39.5904	101
39.6104	107	39.6104	103	39.6104	109
39.6304	105	39.6304	113	39.6304	102
39.6503	102	39.6503	91	39.6503	117
39.6703	105	39.6703	111	39.6703	114
39.6903	99	39.6903	145	39.6903	111
39.7103	110	39.7103	117	39.7103	113
39.7303	111	39.7303	116	39.7303	115
39.7503	111	39.7503	117	39.7503	116
39.7702	127	39.7702	137	39.7702	136
39.7902	133	39.7902	116	39.7902	137
39.8102	139	39.8102	125	39.8102	148
39.8302	132	39.8302	147	39.8302	175
39.8502	150	39.8502	151	39.8502	144
39.8702	173	39.8702	153	39.8702	158
39.8901	172	39.8901	168	39.8901	184
39.9101	165	39.9101	167	39.9101	198
39.9301	191	39.9301	158	39.9301	189
39.9501	176	39.9501	162	39.9501	198
39.9701	177	39.9701	175	39.9701	186
39.99	190	39.99	178	39.99	202
40.01	193	40.01	198	40.01	193
40.03	199	40.03	182	40.03	170
40.05	167	40.05	159	40.05	184
40.07	197	40.07	205	40.07	201
40.09	186	40.09	209	40.09	181
40.1099	193	40.1099	194	40.1099	157
40.1299	192	40.1299	199	40.1299	192
40.1499	180	40.1499	181	40.1499	174
40.1699	173	40.1699	203	40.1699	163
40.1899	180	40.1899	168	40.1899	179
40.2099	191	40.2099	190	40.2099	151
40.2298	163	40.2298	180	40.2298	158
40.2498	164	40.2498	194	40.2498	161
40.2698	180	40.2698	179	40.2698	154
40.2898	165	40.2898	196	40.2898	157
40.3098	155	40.3098	166	40.3098	141
40.3298	142	40.3298	168	40.3298	133
40.3498	144	40.3498	147	40.3498	138
40.3697	141	40.3697	152	40.3697	140
40.3897	131	40.3897	144	40.3897	145
40.4097	127	40.4097	142	40.4097	130
40.4297	114	40.4297	143	40.4297	125
40.4497	105	40.4497	141	40.4497	134
40.4696	139	40.4696	128	40.4696	155
40.4896	139	40.4896	147	40.4896	134
40.5096	121	40.5096	146	40.5096	161
40.5296	141	40.5296	126	40.5296	145
40.5496	148	40.5496	132	40.5496	152
40.5696	134	40.5696	144	40.5696	141
40.5895	119	40.5895	169	40.5895	147
40.6095	156	40.6095	158	40.6095	179
40.6295	163	40.6295	164	40.6295	153
40.6495	159	40.6495	139	40.6495	150
40.6695	158	40.6695	140	40.6695	172
40.6895	171	40.6895	162	40.6895	174
40.7094	175	40.7094	171	40.7094	170
40.7294	177	40.7294	180	40.7294	172
40.7494	145	40.7494	178	40.7494	132
40.7694	166	40.7694	158	40.7694	150
40.7894	161	40.7894	161	40.7894	158
40.8094	149	40.8094	154	40.8094	129
40.8293	147	40.8293	154	40.8293	134
40.8493	152	40.8493	143	40.8493	139
40.8693	123	40.8693	147	40.8693	125
40.8893	137	40.8893	136	40.8893	125
40.9093	122	40.9093	127	40.9093	146
40.9293	135	40.9293	144	40.9293	123
40.9492	163	40.9492	169	40.9492	128
40.9692	131	40.9692	121	40.9692	136
40.9892	128	40.9892	132	40.9892	160
41.0092	152	41.0092	138	41.0092	140
41.0292	146	41.0292	151	41.0292	126
41.0491	116	41.0491	145	41.0491	146
41.0691	121	41.0691	129	41.0691	137
41.0891	142	41.0891	131	41.0891	134
41.1091	142	41.1091	136	41.1091	111
41.1291	119	41.1291	148	41.1291	135
41.1491	139	41.1491	139	41.1491	136
41.169	142	41.169	124	41.169	122
41.189	137	41.189	129	41.189	133
41.209	135	41.209	130	41.209	141
41.229	128	41.229	142	41.229	119
41.249	125	41.249	125	41.249	138
41.269	114	41.269	124	41.269	136
41.2889	94	41.2889	130	41.2889	122
41.3089	116	41.3089	124	41.3089	137
41.3289	125	41.3289	123	41.3289	126
41.3489	128	41.3489	138	41.3489	132
41.3689	126	41.3689	121	41.3689	117
41.3889	109	41.3889	119	41.3889	123
41.4088	113	41.4088	132	41.4088	108
41.4288	125	41.4288	124	41.4288	129
41.4488	113	41.4488	107	41.4488	124
41.4688	122	41.4688	146	41.4688	131
41.4888	138	41.4888	120	41.4888	119
41.5087	108	41.5087	120	41.5087	131
41.5287	105	41.5287	126	41.5287	113
41.5487	125	41.5487	130	41.5487	144
41.5687	136	41.5687	117	41.5687	137
41.5887	136	41.5887	117	41.5887	123
41.6087	139	41.6087	114	41.6087	111
41.6287	132	41.6287	145	41.6287	113
41.6486	126	41.6486	137	41.6486	117
41.6686	126	41.6686	115	41.6686	109
41.6886	120	41.6886	119	41.6886	110
41.7086	122	41.7086	119	41.7086	122
41.7286	113	41.7286	143	41.7286	112
41.7486	129	41.7486	130	41.7486	112
41.7685	119	41.7685	116	41.7685	117
41.7885	112	41.7885	100	41.7885	126
41.8085	101	41.8085	101	41.8085	124
41.8285	120	41.8285	117	41.8285	98
41.8485	110	41.8485	114	41.8485	108
41.8685	136	41.8685	114	41.8685	122
41.8884	129	41.8884	118	41.8884	119
41.9084	112	41.9084	122	41.9084	116
41.9284	138	41.9284	116	41.9284	124
41.9484	126	41.9484	115	41.9484	138
41.9684	138	41.9684	121	41.9684	134
41.9883	124	41.9883	112	41.9883	150
42.0083	135	42.0083	127	42.0083	133
42.0283	138	42.0283	134	42.0283	145
42.0483	153	42.0483	134	42.0483	146
42.0683	148	42.0683	158	42.0683	154
42.0883	178	42.0883	142	42.0883	145
42.1082	139	42.1082	143	42.1082	205
42.1282	171	42.1282	144	42.1282	164
42.1482	162	42.1482	153	42.1482	171
42.1682	168	42.1682	166	42.1682	171
42.1882	172	42.1882	170	42.1882	165
42.2082	192	42.2082	178	42.2082	167
42.2281	177	42.2281	169	42.2281	182
42.2481	206	42.2481	166	42.2481	171
42.2681	159	42.2681	151	42.2681	174
42.2881	179	42.2881	173	42.2881	175
42.3081	140	42.3081	172	42.3081	185
42.328	186	42.328	167	42.328	166
42.348	168	42.348	162	42.348	177
42.368	156	42.368	167	42.368	156
42.388	163	42.388	166	42.388	132
42.408	150	42.408	151	42.408	148
42.428	136	42.428	148	42.428	144
42.4479	145	42.4479	169	42.4479	154
42.4679	154	42.4679	169	42.4679	154
42.4879	144	42.4879	175	42.4879	151
42.5079	147	42.5079	145	42.5079	166
42.5279	126	42.5279	131	42.5279	166
42.5479	137	42.5479	165	42.5479	180
42.5678	160	42.5678	155	42.5678	172
42.5878	151	42.5878	163	42.5878	194
42.6078	150	42.6078	177	42.6078	158
42.6278	162	42.6278	140	42.6278	157
42.6478	167	42.6478	165	42.6478	164
42.6678	168	42.6678	176	42.6678	189
42.6878	164	42.6878	140	42.6878	185
42.7077	195	42.7077	164	42.7077	186
42.7277	200	42.7277	163	42.7277	203
42.7477	186	42.7477	217	42.7477	213
42.7677	223	42.7677	192	42.7677	219
42.7877	203	42.7877	250	42.7877	228
42.8076	209	42.8076	191	42.8076	231
42.8276	194	42.8276	214	42.8276	224
42.8476	212	42.8476	221	42.8476	232
42.8676	183	42.8676	188	42.8676	229
42.8876	231	42.8876	225	42.8876	205
42.9076	203	42.9076	218	42.9076	192
42.9275	219	42.9275	194	42.9275	212
42.9475	179	42.9475	203	42.9475	195
42.9675	194	42.9675	196	42.9675	189
42.9875	212	42.9875	199	42.9875	168
43.0075	189	43.0075	193	43.0075	175
43.0275	199	43.0275	188	43.0275	162
43.0474	159	43.0474	161	43.0474	130
43.0674	153	43.0674	166	43.0674	129
43.0874	157	43.0874	178	43.0874	139
43.1074	132	43.1074	152	43.1074	145
43.1274	149	43.1274	159	43.1274	128
43.1474	145	43.1474	156	43.1474	131
43.1673	120	43.1673	140	43.1673	105
43.1873	125	43.1873	123	43.1873	108
43.2073	101	43.2073	117	43.2073	98
43.2273	91	43.2273	109	43.2273	107
43.2473	101	43.2473	124	43.2473	104
43.2672	109	43.2672	121	43.2672	94
43.2872	97	43.2872	108	43.2872	130
43.3072	87	43.3072	100	43.3072	92
43.3272	78	43.3272	109	43.3272	88
43.3472	97	43.3472	104	43.3472	104
43.3672	94	43.3672	116	43.3672	94
43.3871	110	43.3871	93	43.3871	87
43.4071	98	43.4071	87	43.4071	101
43.4271	76	43.4271	96	43.4271	84
43.4471	95	43.4471	92	43.4471	81
43.4671	90	43.4671	93	43.4671	80
43.4871	90	43.4871	99	43.4871	100
43.507	100	43.507	94	43.507	87
43.527	83	43.527	94	43.527	101
43.547	121	43.547	80	43.547	97
43.567	82	43.567	105	43.567	122
43.587	106	43.587	95	43.587	92
43.607	83	43.607	89	43.607	94
43.6269	95	43.6269	105	43.6269	114
43.6469	111	43.6469	100	43.6469	108
43.6669	99	43.6669	83	43.6669	98
43.6869	100	43.6869	92	43.6869	103
43.7069	112	43.7069	86	43.7069	107
43.7269	93	43.7269	98	43.7269	103
43.7468	105	43.7468	113	43.7468	125
43.7668	116	43.7668	102	43.7668	128
43.7868	109	43.7868	104	43.7868	95
43.8068	108	43.8068	122	43.8068	115
43.8268	123	43.8268	95	43.8268	122
43.8468	117	43.8468	107	43.8468	115
43.8667	103	43.8667	109	43.8667	134
43.8867	119	43.8867	110	43.8867	134
43.9067	110	43.9067	119	43.9067	139
43.9267	131	43.9267	117	43.9267	124
43.9467	118	43.9467	131	43.9467	130
43.9667	115	43.9667	129	43.9667	136
43.9866	119	43.9866	128	43.9866	137
44.0066	126	44.0066	130	44.0066	126
44.0266	127	44.0266	145	44.0266	134
44.0466	154	44.0466	137	44.0466	152
44.0666	158	44.0666	141	44.0666	153
44.0866	146	44.0866	153	44.0866	148
44.1065	136	44.1065	160	44.1065	159
44.1265	159	44.1265	146	44.1265	163
44.1465	158	44.1465	148	44.1465	158
44.1665	155	44.1665	158	44.1665	212
44.1865	161	44.1865	161	44.1865	178
44.2064	182	44.2064	152	44.2064	176
44.2264	188	44.2264	185	44.2264	209
44.2464	172	44.2464	186	44.2464	164
44.2664	208	44.2664	156	44.2664	181
44.2864	184	44.2864	183	44.2864	189
44.3064	202	44.3064	177	44.3064	214
44.3263	189	44.3263	178	44.3263	178
44.3463	168	44.3463	178	44.3463	190
44.3663	167	44.3663	172	44.3663	157
44.3863	186	44.3863	173	44.3863	193
44.4063	171	44.4063	159	44.4063	170
44.4263	158	44.4263	170	44.4263	148
44.4462	171	44.4462	176	44.4462	146
44.4662	143	44.4662	171	44.4662	185
44.4862	163	44.4862	143	44.4862	136
44.5062	138	44.5062	147	44.5062	129
44.5262	149	44.5262	152	44.5262	148
44.5462	145	44.5462	166	44.5462	136
44.5661	128	44.5661	180	44.5661	146
44.5861	139	44.5861	163	44.5861	133
44.6061	135	44.6061	168	44.6061	142
44.6261	117	44.6261	149	44.6261	140
44.6461	141	44.6461	142	44.6461	136
44.666	131	44.666	155	44.666	118
44.686	139	44.686	140	44.686	137
44.706	138	44.706	119	44.706	145
44.726	120	44.726	124	44.726	127
44.746	150	44.746	144	44.746	149
44.766	141	44.766	168	44.766	142
44.7859	150	44.7859	155	44.7859	129
44.8059	147	44.8059	132	44.8059	153
44.8259	138	44.8259	175	44.8259	161
44.8459	142	44.8459	144	44.8459	167
44.8659	146	44.8659	147	44.8659	151
44.8859	157	44.8859	152	44.8859	145
44.9059	167	44.9059	142	44.9059	173
[truncated: 256 more rows]

## Sheet: SI-Figure20b
Sample1				Sample2				Sample3
P/P0	∑V/(ml/g)	P/P0	∑V/(ml/g)	P/P0	∑V/(ml/g)	P/P0	∑V/(ml/g)	P/P0	∑V/(ml/g)	P/P0	∑V/(ml/g)
3.592e-05	15.1785	0.99373	458.548	7.53e-07	3.3965	0.99541	256.825	4.83e-07	3.8211	0.99811	326.071
9.4845e-05	30.1953	0.97554	349.686	1.3e-06	6.7728	0.9607	236.821	1.794e-06	12.9568	0.96263	263.382
0.000140308	45.4146	0.95118	281.991	2.945e-06	13.6628	0.94322	231.517	5.052e-06	25.0468	0.95031	250.73
0.000185771	60.6039	0.92785	260.233	5.077e-06	20.5036	0.92076	227.94	8.582e-06	37.0701	0.92305	237.836
0.000228921	75.8832	0.89389	248.247	7.44e-06	27.3932	0.8932	225.361	1.2546e-05	49.1372	0.90086	232.611
0.000255234	91.1099	0.86598	243.633	1.0012e-05	34.2435	0.871	223.879	1.7705e-05	61.2477	0.8735	228.811
0.000276696	106.284	0.84248	240.986	1.2769e-05	41.1231	0.84218	222.588	2.3948e-05	73.3128	0.84753	226.489
0.000367622	121.436	0.81433	238.555	1.5851e-05	48.0221	0.81661	221.591	3.2419e-05	85.4646	0.82299	224.804
0.00050401	136.581	0.79151	236.907	1.9349e-05	54.9013	0.79099	220.794	4.4039e-05	97.5247	0.79121	223.059
0.00119	151.216	0.76251	235.186	2.3103e-05	61.7706	0.76951	220.146	6.2338e-05	109.534	0.76611	221.884
0.0025	165.358	0.7405	233.96	2.7412e-05	68.5124	0.74083	219.399	0.000101841	121.347	0.7418	220.874
0.00491	178.602	0.71232	232.601	3.2023e-05	75.2148	0.71561	218.755	0.00023585	132.962	0.71338	219.847
0.00946	190.014	0.68958	231.584	3.7166e-05	81.8484	0.694	218.288	0.000734749	144.64	0.68916	219.041
0.02196	199.935	0.66208	230.489	4.2913e-05	88.4327	0.66735	217.708	0.00171	155.84	0.66065	218.255
0.03556	203.813	0.63316	229.368	4.9261e-05	94.8895	0.64087	217.159	0.00309	166.705	0.63648	217.54
0.05338	206.358	0.59057	227.864	5.751e-05	101.737	0.61556	216.73	0.00535	176.762	0.60885	216.834
0.07556	208.222	0.56379	226.921	6.782e-05	108.524	0.59098	216.303	0.00913	185.464	0.58458	216.271
0.10693	209.927	0.5311	225.919	8.2277e-05	115.368	0.56689	215.882	0.02542	196.777	0.56627	215.824
0.12416	210.708	0.49196	224.813	0.000104706	122.198	0.54519	215.532	0.05319	201.673	0.5402	215.273
0.14276	211.401	0.46741	224.062	0.000145693	128.979	0.51736	215.106	0.0793	203.702	0.51755	214.8
0.16472	212.193	0.44549	223.287	0.000234409	135.753	0.49093	214.708	0.10582	204.973	0.49559	214.422
0.18181	212.756	0.41622	222.42	0.000428037	142.5	0.47067	214.255	0.11805	205.487	0.46215	213.694
0.1989	213.258	0.38694	221.673	0.000766892	149.149	0.44307	213.687	0.1437	206.365	0.44305	213.236
0.21732	213.787	0.36339	221.074	0.00126	155.722	0.41655	213.26	0.16916	207.103	0.41694	212.706
0.24041	214.423	0.33607	220.355	0.00189	162.145	0.39102	212.884	0.19449	207.702	0.39327	212.345
0.25737	214.873	0.3137	219.818	0.00271	168.333	0.36553	212.523	0.21968	208.273	0.36481	211.849
0.27433	215.263	0.28569	219.105	0.00361	174.287	0.34585	212.262	0.24496	208.825	0.33907	211.445
0.29251	215.784	0.2641	218.593	0.005	180.365	0.32113	211.928	0.26955	209.282	0.3113	210.978
0.31542	216.344	0.23632	217.842	0.00707	186.067	0.2911	211.549	0.2945	209.688	0.28505	210.53
0.33229	216.794	0.21368	217.23	0.01009	191.318	0.26994	211.26	0.31882	210.133	0.26041	210.062
0.34911	217.176	0.18667	216.428	0.02252	199.83	0.24157	210.881	0.34317	210.558	0.23675	209.634
0.36712	217.651	0.15785	215.548	0.03571	202.985	0.22095	210.563	0.36813	210.986	0.21548	209.174
0.38976	218.227	0.11589	214	0.05827	205.394	0.19578	210.188	0.39249	211.366	0.19006	208.651
0.40635	218.661	0.09025	212.707	0.08425	206.737	0.16651	209.68	0.41721	211.829	0.15957	207.914
0.42276	219.155			0.11027	207.633	0.14377	209.204	0.44139	212.224	0.13678	207.191
0.44168	219.692			0.12212	207.986	0.12144	208.696	0.45218	212.433	0.11883	206.582
0.464	220.274			0.14963	208.598	0.09253	207.865	0.47488	212.811	0.09397	205.549
0.48027	220.775			0.17529	209.102			0.49698	213.274
0.49646	221.276			0.20046	209.512			0.51921	213.698
0.51619	221.919			0.2255	209.927			0.54182	214.16
0.53206	222.457			0.25053	210.273			0.5659	214.707
0.54783	223.025			0.2753	210.598			0.57609	214.891
0.56602	223.635			0.30015	210.934			0.59718	215.423
0.58156	224.269			0.32532	211.236			0.61812	215.904
0.59716	224.806			0.35022	211.616			0.64082	216.525
0.61621	225.531			0.3749	211.902			0.65032	216.814
0.63153	226.203			0.39971	212.252			0.67052	217.352
0.64676	226.874			0.42416	212.572			0.69133	217.983
0.66553	227.673			0.44897	212.942			0.70074	218.312
0.68058	228.374			0.47364	213.297			0.72044	218.94
0.69554	229.105			0.49877	213.672			0.74097	219.67
0.71509	230.063			0.52362	214.086			0.75001	220.05
0.72982	230.861			0.54843	214.466			0.76902	220.783
0.7445	231.651			0.57279	214.864			0.78959	221.825
0.76373	232.721			0.5953	215.261			0.79808	222.315
0.77819	233.593			0.61917	215.711			0.81602	223.225
0.79251	234.503			0.64857	216.319			0.82442	223.733
0.81224	235.867			0.67027	216.783			0.84195	224.737
0.82625	236.978			0.69832	217.426			0.86488	226.322
0.84134	238.196			0.71931	217.976			0.87267	227.049
0.85493	239.464			0.747	218.657			0.88965	228.584
0.86834	240.851			0.77275	219.387			0.89712	229.453
0.8868	243.022			0.79761	220.163			0.91332	231.465
0.89944	244.911			0.81828	220.854			0.92056	232.701
0.91453	247.779			0.84507	221.856			0.93652	235.88
0.92608	250.475			0.8715	222.984			0.95364	240.97
0.94154	255.79			0.89559	224.34			0.97587	256.35
0.95941	266.353			0.92013	226.138			0.98879	279.815
0.97227	284.661			0.94367	228.697			0.99811	326.071
0.98296	318.356			0.96443	232.824
0.9895	371.762			0.98267	241.044
0.99373	458.548			0.99541	256.825
