# Supplementary material for: Ultralow-temperature-driven water-based sorption refrigeration enabled by low-cost zeolite-like porous aluminophosphate
Source: Nat Commun. 2022 Jan 11;13:193. doi: 10.1038/s41467-021-27883-4 (PMC8752593; doi:10.1038/s41467-021-27883-4)
Supplement: Supplementary file 3 — Source Data [file 41467_2021_27883_MOESM3_ESM.zip › Source Data/Supplementary Information-Figure21.xls]

## Sheet: SI-Figure21a
Test1		Test2		Test2
P/P0	Water Uptake(gg-1)	P/P0	Water Uptake(gg-1)	P/P0	Water Uptake(gg-1)
0.02387	0.011	0.04205	0.0073	0.0492	0.01038
0.04488	0.015	0.06487	0.0104	0.06595	0.01345
0.06387	0.0182	0.08569	0.0134	0.09503	0.01728
0.08482	0.0215	0.10617	0.0165	0.10922	0.02028
0.10669	0.0244	0.12683	0.0214	0.1262	0.02329
0.12597	0.0287	0.14553	0.0312	0.14652	0.0385
0.14321	0.0381	0.16422	0.2535	0.1711	0.27387
0.1605	0.2496	0.18702	0.2711	0.18661	0.27694
0.18286	0.2731	0.20647	0.2731	0.20923	0.28014
0.20853	0.279	0.23633	0.2767	0.36367	0.29372
0.23691	0.2837	0.25531	0.2781	0.58208	0.30828
0.26388	0.2885	0.27754	0.2816	0.68563	0.31446
0.30416	0.2944	0.30456	0.2829	0.80098	0.32261
0.40561	0.3034	0.40293	0.2906	0.9455	0.33876
0.50354	0.3101	0.50261	0.297	0.99	0.35949
0.60162	0.317	0.60268	0.3032
0.70326	0.3234	0.70563	0.3097
0.80894	0.331	0.80217	0.3152
0.90322	0.3383	0.90189	0.3235
0.99076	0.3561	0.99265	0.3419

## Sheet: SI-Figure21b
P/P0	Water Uptake(gg-1)	Standard Deviation
0.02	0.00793	0.00254
0.04	0.01055	0.00354
0.06	0.01316	0.00397
0.08	0.0162	0.00422
0.1	0.01933	0.00395
0.12	0.02321	0.00375
0.14	0.03282	0.00395
0.16	0.20063	0.02467
0.17	0.25963	0.00178
0.18	0.27068	0.00506
0.2	0.27633	0.0033
0.23	0.28038	0.00389
0.26	0.28401	0.00447
0.3	0.28849	0.00556
0.4	0.29686	0.00632
0.5	0.30337	0.00658
0.6	0.31005	0.00721
0.7	0.3164	0.00685
0.8	0.323	0.00771
0.9	0.33204	0.00764
0.99	0.35255	0.00946

## Sheet: SI-Figure21c
Test1		Test2		Test3		Test1		Test2		Test3
Adsorption-870Pa 30°C		Adsorption-870Pa 30°C		Adsorption-870Pa 30°C		Desorption-4240Pa 80°C		Desorption-4240Pa 80°C		Desorption-4240Pa 80°C
Time(s)	conversion ratio	Time(s)	conversion ratio	Time(s)	conversion ratio	Time(s)	conversion ratio	Time(s)	conversion ratio	Time(s)	conversion ratio
0	0	0	0	0	0	0	1	0	1	0	1
0.45045	0.00352	0.45045	0.00403	0.45045	0.00376	0.27628	0.99683	0.27628	0.9967	0.27628	0.99674
0.9009	0.00703	0.9009	0.00805	0.9009	0.0075	0.55255	0.99368	0.55255	0.99342	0.55255	0.99349
1.35135	0.01052	1.35135	0.01204	1.35135	0.01123	0.82883	0.99053	0.82883	0.99014	0.82883	0.99025
1.8018	0.014	1.8018	0.01603	1.8018	0.01494	1.10511	0.9874	1.10511	0.98688	1.10511	0.98702
2.25225	0.01747	2.25225	0.01999	2.25225	0.01864	1.38138	0.98427	1.38138	0.98363	1.38138	0.9838
2.7027	0.02093	2.7027	0.02394	2.7027	0.02233	1.65766	0.98115	1.65766	0.98038	1.65766	0.98059
3.15315	0.02438	3.15315	0.02788	3.15315	0.026	1.93393	0.97805	1.93393	0.97715	1.93393	0.9774
3.6036	0.02781	3.6036	0.0318	3.6036	0.02966	2.21021	0.97495	2.21021	0.97393	2.21021	0.97421
4.05405	0.03123	4.05405	0.0357	4.05405	0.03331	2.48649	0.97186	2.48649	0.97072	2.48649	0.97103
4.5045	0.03464	4.5045	0.03959	4.5045	0.03694	2.76276	0.96879	2.76276	0.96752	2.76276	0.96787
4.95495	0.03804	4.95495	0.04346	4.95495	0.04055	3.03904	0.96572	3.03904	0.96433	3.03904	0.96471
5.40541	0.04143	5.40541	0.04731	5.40541	0.04416	3.31532	0.96266	3.31532	0.96115	3.31532	0.96157
5.85586	0.0448	5.85586	0.05115	5.85586	0.04775	3.59159	0.95961	3.59159	0.95798	3.59159	0.95843
6.30631	0.04816	6.30631	0.05498	6.30631	0.05133	3.86787	0.95658	3.86787	0.95482	3.86787	0.9553
6.75676	0.05151	6.75676	0.05879	6.75676	0.05489	4.14414	0.95355	4.14414	0.95168	4.14414	0.95219
7.20721	0.05485	7.20721	0.06258	7.20721	0.05844	4.42042	0.95053	4.42042	0.94854	4.42042	0.94908
7.65766	0.05818	7.65766	0.06636	7.65766	0.06198	4.6967	0.94752	4.6967	0.94541	4.6967	0.94599
8.10811	0.06149	8.10811	0.07012	8.10811	0.0655	4.97297	0.94452	4.97297	0.94229	4.97297	0.94291
8.55856	0.06479	8.55856	0.07387	8.55856	0.06901	5.24925	0.94153	5.24925	0.93919	5.24925	0.93983
9.00901	0.06809	9.00901	0.0776	9.00901	0.07251	5.52553	0.93855	5.52553	0.93609	5.52553	0.93677
9.45946	0.07137	9.45946	0.08132	9.45946	0.07599	5.8018	0.93558	5.8018	0.93301	5.8018	0.93371
9.90991	0.07463	9.90991	0.08503	9.90991	0.07946	6.07808	0.93261	6.07808	0.92993	6.07808	0.93067
10.3604	0.07789	10.3604	0.08871	10.3604	0.08292	6.35435	0.92966	6.35435	0.92687	6.35435	0.92763
10.8108	0.08114	10.8108	0.09239	10.8108	0.08637	6.63063	0.92672	6.63063	0.92381	6.63063	0.92461
11.2613	0.08437	11.2613	0.09605	11.2613	0.0898	6.90691	0.92378	6.90691	0.92076	6.90691	0.92159
11.7117	0.08759	11.7117	0.09969	11.7117	0.09322	7.18318	0.92086	7.18318	0.91773	7.18318	0.91859
12.1622	0.0908	12.1622	0.10332	12.1622	0.09663	7.45946	0.91794	7.45946	0.9147	7.45946	0.91559
12.6126	0.094	12.6126	0.10693	12.6126	0.10002	7.73574	0.91504	7.73574	0.91169	7.73574	0.91261
13.0631	0.09719	13.0631	0.11053	13.0631	0.1034	8.01201	0.91214	8.01201	0.90868	8.01201	0.90963
13.5135	0.10037	13.5135	0.11412	13.5135	0.10677	8.28829	0.90925	8.28829	0.90569	8.28829	0.90666
13.964	0.10354	13.964	0.11769	13.964	0.11012	8.56456	0.90637	8.56456	0.9027	8.56456	0.90371
14.4144	0.10669	14.4144	0.12125	14.4144	0.11347	8.84084	0.9035	8.84084	0.89973	8.84084	0.90076
14.8649	0.10984	14.8649	0.12479	14.8649	0.1168	9.11712	0.90064	9.11712	0.89676	9.11712	0.89782
15.3153	0.11297	15.3153	0.12832	15.3153	0.12011	9.39339	0.89779	9.39339	0.8938	9.39339	0.8949
15.7658	0.11609	15.7658	0.13183	15.7658	0.12342	9.66967	0.89495	9.66967	0.89086	9.66967	0.89198
16.2162	0.1192	16.2162	0.13533	16.2162	0.12671	9.94595	0.89212	9.94595	0.88792	9.94595	0.88907
16.6667	0.1223	16.6667	0.13881	16.6667	0.12999	10.2222	0.88929	10.2222	0.88499	10.2222	0.88617
17.1171	0.12539	17.1171	0.14228	17.1171	0.13326	10.4985	0.88648	10.4985	0.88208	10.4985	0.88328
17.5676	0.12847	17.5676	0.14574	17.5676	0.13652	10.7748	0.88367	10.7748	0.87917	10.7748	0.8804
18.018	0.13154	18.018	0.14919	18.018	0.13976	11.0511	0.88087	11.0511	0.87627	11.0511	0.87753
18.4685	0.13459	18.4685	0.15262	18.4685	0.14299	11.3273	0.87808	11.3273	0.87338	11.3273	0.87467
18.9189	0.13764	18.9189	0.15603	18.9189	0.14621	11.6036	0.8753	11.6036	0.8705	11.6036	0.87182
19.3694	0.14067	19.3694	0.15943	19.3694	0.14942	11.8799	0.87253	11.8799	0.86763	11.8799	0.86897
19.8198	0.1437	19.8198	0.16282	19.8198	0.15261	12.1562	0.86977	12.1562	0.86477	12.1562	0.86614
20.2703	0.14671	20.2703	0.1662	20.2703	0.1558	12.4324	0.86701	12.4324	0.86192	12.4324	0.86332
20.7207	0.14972	20.7207	0.16956	20.7207	0.15897	12.7087	0.86427	12.7087	0.85908	12.7087	0.8605
21.1712	0.15271	21.1712	0.1729	21.1712	0.16213	12.985	0.86153	12.985	0.85625	12.985	0.8577
21.6216	0.15569	21.6216	0.17624	21.6216	0.16528	13.2613	0.85881	13.2613	0.85342	13.2613	0.8549
22.0721	0.15866	22.0721	0.17956	22.0721	0.16841	13.5375	0.85609	13.5375	0.85061	13.5375	0.85211
22.5225	0.16162	22.5225	0.18287	22.5225	0.17154	13.8138	0.85338	13.8138	0.84781	13.8138	0.84933
22.973	0.16457	22.973	0.18616	22.973	0.17465	14.0901	0.85067	14.0901	0.84501	14.0901	0.84656
23.4234	0.16751	23.4234	0.18944	23.4234	0.17775	14.3664	0.84798	14.3664	0.84223	14.3664	0.8438
23.8739	0.17044	23.8739	0.19271	23.8739	0.18084	14.6426	0.8453	14.6426	0.83945	14.6426	0.84105
24.3243	0.17336	24.3243	0.19596	24.3243	0.18391	14.9189	0.84262	14.9189	0.83668	14.9189	0.83831
24.7748	0.17627	24.7748	0.1992	24.7748	0.18698	15.1952	0.83995	15.1952	0.83392	15.1952	0.83558
25.2252	0.17917	25.2252	0.20243	25.2252	0.19003	15.4715	0.83729	15.4715	0.83117	15.4715	0.83285
25.6757	0.18206	25.6757	0.20565	25.6757	0.19308	15.7477	0.83464	15.7477	0.82843	15.7477	0.83014
26.1261	0.18494	26.1261	0.20885	26.1261	0.19611	16.024	0.832	16.024	0.8257	16.024	0.82743
26.5766	0.18781	26.5766	0.21204	26.5766	0.19913	16.3003	0.82936	16.3003	0.82298	16.3003	0.82473
27.027	0.19067	27.027	0.21521	27.027	0.20214	16.5766	0.82674	16.5766	0.82027	16.5766	0.82204
27.4775	0.19352	27.4775	0.21838	27.4775	0.20513	16.8529	0.82412	16.8529	0.81756	16.8529	0.81936
27.9279	0.19635	27.9279	0.22153	27.9279	0.20812	17.1291	0.82151	17.1291	0.81487	17.1291	0.81669
28.3784	0.19918	28.3784	0.22466	28.3784	0.21109	17.4054	0.81891	17.4054	0.81218	17.4054	0.81403
28.8288	0.202	28.8288	0.22779	28.8288	0.21406	17.6817	0.81632	17.6817	0.80951	17.6817	0.81137
29.2793	0.20481	29.2793	0.2309	29.2793	0.21701	17.958	0.81373	17.958	0.80684	17.958	0.80873
29.7297	0.20761	29.7297	0.234	29.7297	0.21995	18.2342	0.81116	18.2342	0.80418	18.2342	0.80609
30.1802	0.2104	30.1802	0.23709	30.1802	0.22288	18.5105	0.80859	18.5105	0.80153	18.5105	0.80346
30.6306	0.21318	30.6306	0.24017	30.6306	0.2258	18.7868	0.80603	18.7868	0.79888	18.7868	0.80084
31.0811	0.21594	31.0811	0.24323	31.0811	0.22871	19.0631	0.80348	19.0631	0.79625	19.0631	0.79823
31.5315	0.2187	31.5315	0.24628	31.5315	0.23161	19.3393	0.80093	19.3393	0.79363	19.3393	0.79563
31.982	0.22145	31.982	0.24932	31.982	0.23449	19.6156	0.7984	19.6156	0.79101	19.6156	0.79303
32.4324	0.22419	32.4324	0.25234	32.4324	0.23737	19.8919	0.79587	19.8919	0.7884	19.8919	0.79045
32.8829	0.22692	32.8829	0.25536	32.8829	0.24023	20.1682	0.79335	20.1682	0.7858	20.1682	0.78787
33.3333	0.22965	33.3333	0.25836	33.3333	0.24309	20.4444	0.79084	20.4444	0.78321	20.4444	0.7853
33.7838	0.23236	33.7838	0.26135	33.7838	0.24593	20.7207	0.78833	20.7207	0.78063	20.7207	0.78274
34.2342	0.23506	34.2342	0.26432	34.2342	0.24876	20.997	0.78584	20.997	0.77806	20.997	0.78019
34.6847	0.23775	34.6847	0.26729	34.6847	0.25159	21.2733	0.78335	21.2733	0.77549	21.2733	0.77764
35.1351	0.24043	35.1351	0.27024	35.1351	0.2544	21.5495	0.78087	21.5495	0.77294	21.5495	0.77511
35.5856	0.24311	35.5856	0.27319	35.5856	0.2572	21.8258	0.7784	21.8258	0.77039	21.8258	0.77258
36.036	0.24577	36.036	0.27612	36.036	0.25999	22.1021	0.77593	22.1021	0.76785	22.1021	0.77006
36.4865	0.24843	36.4865	0.27903	36.4865	0.26277	22.3784	0.77348	22.3784	0.76532	22.3784	0.76755
36.9369	0.25107	36.9369	0.28194	36.9369	0.26554	22.6547	0.77103	22.6547	0.76279	22.6547	0.76505
37.3874	0.25371	37.3874	0.28483	37.3874	0.2683	22.9309	0.76859	22.9309	0.76028	22.9309	0.76255
37.8378	0.25633	37.8378	0.28772	37.8378	0.27105	23.2072	0.76615	23.2072	0.75777	23.2072	0.76007
38.2883	0.25895	38.2883	0.29059	38.2883	0.27378	23.4835	0.76373	23.4835	0.75527	23.4835	0.75759
38.7387	0.26156	38.7387	0.29345	38.7387	0.27651	23.7598	0.76131	23.7598	0.75278	23.7598	0.75512
39.1892	0.26416	39.1892	0.2963	39.1892	0.27923	24.036	0.7589	24.036	0.7503	24.036	0.75265
39.6396	0.26675	39.6396	0.29913	39.6396	0.28194	24.3123	0.7565	24.3123	0.74783	24.3123	0.7502
40.0901	0.26933	40.0901	0.30196	40.0901	0.28464	24.5886	0.7541	24.5886	0.74536	24.5886	0.74775
40.5405	0.2719	40.5405	0.30477	40.5405	0.28732	24.8649	0.75171	24.8649	0.74291	24.8649	0.74532
40.991	0.27446	40.991	0.30757	40.991	0.29	25.1411	0.74933	25.1411	0.74046	25.1411	0.74289
41.4414	0.27702	41.4414	0.31036	41.4414	0.29267	25.4174	0.74696	25.4174	0.73802	25.4174	0.74046
41.8919	0.27956	41.8919	0.31314	41.8919	0.29532	25.6937	0.7446	25.6937	0.73558	25.6937	0.73805
42.3423	0.2821	42.3423	0.31591	42.3423	0.29797	25.97	0.74224	25.97	0.73316	25.97	0.73564
42.7928	0.28462	42.7928	0.31867	42.7928	0.30061	26.2462	0.73989	26.2462	0.73074	26.2462	0.73324
43.2432	0.28714	43.2432	0.32142	43.2432	0.30324	26.5225	0.73755	26.5225	0.72833	26.5225	0.73085
43.6937	0.28965	43.6937	0.32415	43.6937	0.30585	26.7988	0.73521	26.7988	0.72593	26.7988	0.72847
44.1441	0.29215	44.1441	0.32688	44.1441	0.30846	27.0751	0.73288	27.0751	0.72354	27.0751	0.72609
44.5946	0.29464	44.5946	0.32959	44.5946	0.31106	27.3514	0.73056	27.3514	0.72115	27.3514	0.72373
45.0451	0.29712	45.0451	0.33229	45.0451	0.31365	27.6276	0.72825	27.6276	0.71878	27.6276	0.72137
45.4955	0.2996	45.4955	0.33498	45.4955	0.31623	27.9039	0.72594	27.9039	0.71641	27.9039	0.71901
45.946	0.30206	45.946	0.33766	45.946	0.31879	28.1802	0.72365	28.1802	0.71404	28.1802	0.71667
46.3964	0.30452	46.3964	0.34033	46.3964	0.32135	28.4565	0.72136	28.4565	0.71169	28.4565	0.71433
46.8469	0.30697	46.8469	0.34299	46.8469	0.3239	28.7327	0.71907	28.7327	0.70934	28.7327	0.712
47.2973	0.30941	47.2973	0.34564	47.2973	0.32644	29.009	0.71679	29.009	0.70701	29.009	0.70968
47.7478	0.31184	47.7478	0.34828	47.7478	0.32897	29.2853	0.71453	29.2853	0.70468	29.2853	0.70737
48.1982	0.31426	48.1982	0.35091	48.1982	0.33149	29.5616	0.71226	29.5616	0.70235	29.5616	0.70506
48.6487	0.31667	48.6487	0.35352	48.6487	0.334	29.8378	0.71001	29.8378	0.70004	29.8378	0.70276
49.0991	0.31908	49.0991	0.35613	49.0991	0.33651	30.1141	0.70776	30.1141	0.69773	30.1141	0.70047
49.5496	0.32147	49.5496	0.35872	49.5496	0.339	30.3904	0.70552	30.3904	0.69543	30.3904	0.69819
50	0.32386	50	0.36131	50	0.34148	30.6667	0.70329	30.6667	0.69314	30.6667	0.69591
50.4504	0.32624	50.4504	0.36388	50.4504	0.34396	30.9429	0.70106	30.9429	0.69085	30.9429	0.69364
50.9009	0.32861	50.9009	0.36645	50.9009	0.34642	31.2192	0.69884	31.2192	0.68857	31.2192	0.69138
51.3513	0.33098	51.3513	0.369	51.3513	0.34888	31.4955	0.69663	31.4955	0.6863	31.4955	0.68912
51.8018	0.33333	51.8018	0.37154	51.8018	0.35132	31.7718	0.69442	31.7718	0.68404	31.7718	0.68688
52.2522	0.33568	52.2522	0.37408	52.2522	0.35376	32.0481	0.69222	32.0481	0.68179	32.0481	0.68464
52.7027	0.33801	52.7027	0.3766	52.7027	0.35619	32.3243	0.69003	32.3243	0.67954	32.3243	0.68241
53.1531	0.34034	53.1531	0.37911	53.1531	0.3586	32.6006	0.68785	32.6006	0.6773	32.6006	0.68018
53.6036	0.34267	53.6036	0.38162	53.6036	0.36101	32.8769	0.68567	32.8769	0.67507	32.8769	0.67796
54.054	0.34498	54.054	0.38411	54.054	0.36341	33.1531	0.6835	33.1531	0.67284	33.1531	0.67575
54.5045	0.34728	54.5045	0.38659	54.5045	0.36581	33.4294	0.68133	33.4294	0.67062	33.4294	0.67355
54.9549	0.34958	54.9549	0.38906	54.9549	0.36819	33.7057	0.67918	33.7057	0.66841	33.7057	0.67135
55.4054	0.35187	55.4054	0.39153	55.4054	0.37056	33.982	0.67703	33.982	0.66621	33.982	0.66916
55.8559	0.35415	55.8559	0.39398	55.8559	0.37293	34.2583	0.67488	34.2583	0.66401	34.2583	0.66698
56.3063	0.35643	56.3063	0.39642	56.3063	0.37528	34.5345	0.67275	34.5345	0.66182	34.5345	0.66481
56.7568	0.35869	56.7568	0.39885	56.7568	0.37763	34.8108	0.67062	34.8108	0.65964	34.8108	0.66264
57.2072	0.36095	57.2072	0.40128	57.2072	0.37997	35.0871	0.66849	35.0871	0.65747	35.0871	0.66048
57.6577	0.3632	57.6577	0.40369	57.6577	0.3823	35.3634	0.66638	35.3634	0.6553	35.3634	0.65832
58.1081	0.36544	58.1081	0.40609	58.1081	0.38462	35.6396	0.66427	35.6396	0.65314	35.6396	0.65618
58.5586	0.36767	58.5586	0.40849	58.5586	0.38693	35.9159	0.66216	35.9159	0.65099	35.9159	0.65404
59.009	0.3699	59.009	0.41087	59.009	0.38923	36.1922	0.66007	36.1922	0.64884	36.1922	0.6519
59.4595	0.37211	59.4595	0.41325	59.4595	0.39153	36.4685	0.65798	36.4685	0.6467	36.4685	0.64978
59.9099	0.37432	59.9099	0.41561	59.9099	0.39381	36.7447	0.65589	36.7447	0.64457	36.7447	0.64766
60.3604	0.37653	60.3604	0.41797	60.3604	0.39609	37.021	0.65382	37.021	0.64244	37.021	0.64555
60.8108	0.37872	60.8108	0.42031	60.8108	0.39836	37.2973	0.65175	37.2973	0.64033	37.2973	0.64344
61.2613	0.38091	61.2613	0.42265	61.2613	0.40062	37.5736	0.64968	37.5736	0.63822	37.5736	0.64135
61.7117	0.38309	61.7117	0.42498	61.7117	0.40287	37.8499	0.64763	37.8499	0.63611	37.8499	0.63925
62.1622	0.38526	62.1622	0.4273	62.1622	0.40511	38.1261	0.64558	38.1261	0.63401	38.1261	0.63717
62.6126	0.38742	62.6126	0.4296	62.6126	0.40735	38.4024	0.64353	38.4024	0.63192	38.4024	0.63509
63.0631	0.38958	63.0631	0.4319	63.0631	0.40957	38.6787	0.64149	38.6787	0.62984	38.6787	0.63302
63.5135	0.39173	63.5135	0.43419	63.5135	0.41179	38.9549	0.63946	38.9549	0.62776	38.9549	0.63096
63.964	0.39387	63.964	0.43647	63.964	0.414	39.2312	0.63744	39.2312	0.6257	39.2312	0.6289
64.4144	0.396	64.4144	0.43875	64.4144	0.4162	39.5075	0.63542	39.5075	0.62363	39.5075	0.62685
64.8649	0.39813	64.8649	0.44101	64.8649	0.41839	39.7838	0.63341	39.7838	0.62158	39.7838	0.6248
65.3153	0.40024	65.3153	0.44326	65.3153	0.42058	40.0601	0.6314	40.0601	0.61953	40.0601	0.62277
65.7658	0.40235	65.7658	0.44551	65.7658	0.42276	40.3363	0.6294	40.3363	0.61749	40.3363	0.62074
66.2162	0.40446	66.2162	0.44774	66.2162	0.42492	40.6126	0.62741	40.6126	0.61545	40.6126	0.61871
66.6667	0.40655	66.6667	0.44997	66.6667	0.42708	40.8889	0.62543	40.8889	0.61342	40.8889	0.6167
67.1171	0.40864	67.1171	0.45218	67.1171	0.42924	41.1652	0.62345	41.1652	0.6114	41.1652	0.61468
67.5676	0.41072	67.5676	0.45439	67.5676	0.43138	41.4414	0.62147	41.4414	0.60938	41.4414	0.61268
68.018	0.4128	68.018	0.45659	68.018	0.43352	41.7177	0.6195	41.7177	0.60737	41.7177	0.61068
68.4685	0.41486	68.4685	0.45878	68.4685	0.43565	41.994	0.61754	41.994	0.60537	41.994	0.60869
68.9189	0.41692	68.9189	0.46096	68.9189	0.43777	42.2703	0.61559	42.2703	0.60338	42.2703	0.60671
69.3694	0.41898	69.3694	0.46314	69.3694	0.43988	42.5466	0.61364	42.5466	0.60139	42.5466	0.60473
69.8198	0.42102	69.8198	0.4653	69.8198	0.44198	42.8228	0.6117	42.8228	0.5994	42.8228	0.60276
70.2703	0.42306	70.2703	0.46746	70.2703	0.44408	43.0991	0.60976	43.0991	0.59743	43.0991	0.60079
70.7207	0.42509	70.7207	0.4696	70.7207	0.44617	43.3754	0.60783	43.3754	0.59546	43.3754	0.59883
71.1712	0.42711	71.1712	0.47174	71.1712	0.44825	43.6516	0.6059	43.6516	0.5935	43.6516	0.59688
71.6216	0.42913	71.6216	0.47387	71.6216	0.45032	43.9279	0.60399	43.9279	0.59154	43.9279	0.59493
72.0721	0.43114	72.0721	0.47599	72.0721	0.45238	44.2042	0.60207	44.2042	0.58959	44.2042	0.59299
72.5225	0.43314	72.5225	0.4781	72.5225	0.45444	44.4805	0.60017	44.4805	0.58765	44.4805	0.59106
72.973	0.43514	72.973	0.48021	72.973	0.45649	44.7568	0.59827	44.7568	0.58571	44.7568	0.58913
73.4234	0.43712	73.4234	0.4823	73.4234	0.45853	45.033	0.59637	45.033	0.58378	45.033	0.58721
73.8739	0.4391	73.8739	0.48439	73.8739	0.46057	45.3093	0.59448	45.3093	0.58185	45.3093	0.5853
74.3243	0.44108	74.3243	0.48647	74.3243	0.46259	45.5856	0.5926	45.5856	0.57994	45.5856	0.58339
74.7748	0.44305	74.7748	0.48854	74.7748	0.46461	45.8619	0.59073	45.8619	0.57802	45.8619	0.58149
75.2252	0.44501	75.2252	0.4906	75.2252	0.46662	46.1381	0.58886	46.1381	0.57612	46.1381	0.57959
75.6757	0.44696	75.6757	0.49265	75.6757	0.46863	46.4144	0.58699	46.4144	0.57422	46.4144	0.5777
76.1261	0.44891	76.1261	0.4947	76.1261	0.47062	46.6907	0.58513	46.6907	0.57233	46.6907	0.57582
76.5766	0.45085	76.5766	0.49673	76.5766	0.47261	46.967	0.58328	46.967	0.57044	46.967	0.57394
77.027	0.45278	77.027	0.49876	77.027	0.47459	47.2432	0.58143	47.2432	0.56856	47.2432	0.57207
77.4775	0.4547	77.4775	0.50078	77.4775	0.47657	47.5195	0.57959	47.5195	0.56668	47.5195	0.5702
77.9279	0.45662	77.9279	0.5028	77.9279	0.47853	47.7958	0.57776	47.7958	0.56482	47.7958	0.56834
78.3784	0.45854	78.3784	0.5048	78.3784	0.48049	48.0721	0.57593	48.0721	0.56295	48.0721	0.56649
78.8288	0.46044	78.8288	0.5068	78.8288	0.48244	48.3484	0.5741	48.3484	0.5611	48.3484	0.56464
79.2793	0.46234	79.2793	0.50878	79.2793	0.48439	48.6246	0.57229	48.6246	0.55925	48.6246	0.5628
79.7297	0.46423	79.7297	0.51076	79.7297	0.48632	48.9009	0.57048	48.9009	0.5574	48.9009	0.56097
80.1802	0.46612	80.1802	0.51274	80.1802	0.48825	49.1772	0.56867	49.1772	0.55557	49.1772	0.55914
80.6306	0.468	80.6306	0.5147	80.6306	0.49018	49.4534	0.56687	49.4534	0.55374	49.4534	0.55731
81.0811	0.46987	81.0811	0.51666	81.0811	0.49209	49.7297	0.56507	49.7297	0.55191	49.7297	0.5555
81.5315	0.47174	81.5315	0.5186	81.5315	0.494	50.006	0.56328	50.006	0.55009	50.006	0.55368
81.982	0.4736	81.982	0.52054	81.982	0.4959	50.2823	0.5615	50.2823	0.54828	50.2823	0.55188
82.4324	0.47545	82.4324	0.52248	82.4324	0.49779	50.5586	0.55972	50.5586	0.54647	50.5586	0.55008
82.8829	0.47729	82.8829	0.5244	82.8829	0.49968	50.8348	0.55795	50.8348	0.54467	50.8348	0.54829
83.3333	0.47913	83.3333	0.52632	83.3333	0.50156	51.1111	0.55619	51.1111	0.54287	51.1111	0.5465
83.7838	0.48097	83.7838	0.52823	83.7838	0.50343	51.3874	0.55442	51.3874	0.54108	51.3874	0.54472
84.2342	0.48279	84.2342	0.53013	84.2342	0.5053	51.6637	0.55267	51.6637	0.5393	51.6637	0.54294
84.6847	0.48461	84.6847	0.53202	84.6847	0.50716	51.9399	0.55092	51.9399	0.53752	51.9399	0.54117
85.1351	0.48643	85.1351	0.53391	85.1351	0.50901	52.2162	0.54917	52.2162	0.53575	52.2162	0.5394
85.5856	0.48824	85.5856	0.53579	85.5856	0.51085	52.4925	0.54744	52.4925	0.53398	52.4925	0.53765
86.036	0.49004	86.036	0.53766	86.036	0.51269	52.7688	0.5457	52.7688	0.53222	52.7688	0.53589
86.4865	0.49183	86.4865	0.53952	86.4865	0.51452	53.0451	0.54398	53.0451	0.53047	53.0451	0.53415
86.9369	0.49362	86.9369	0.54138	86.9369	0.51634	53.3213	0.54225	53.3213	0.52872	53.3213	0.5324
87.3874	0.4954	87.3874	0.54323	87.3874	0.51816	53.5976	0.54054	53.5976	0.52698	53.5976	0.53067
87.8378	0.49718	87.8378	0.54507	87.8378	0.51997	53.8739	0.53882	53.8739	0.52524	53.8739	0.52894
88.2883	0.49895	88.2883	0.5469	88.2883	0.52177	54.1501	0.53712	54.1501	0.52351	54.1501	0.52721
88.7387	0.50071	88.7387	0.54873	88.7387	0.52357	54.4264	0.53542	54.4264	0.52178	54.4264	0.52549
89.1892	0.50247	89.1892	0.55055	89.1892	0.52536	54.7027	0.53372	54.7027	0.52006	54.7027	0.52378
89.6396	0.50422	89.6396	0.55236	89.6396	0.52714	54.979	0.53203	54.979	0.51835	54.979	0.52207
90.0901	0.50596	90.0901	0.55417	90.0901	0.52892	55.2553	0.53035	55.2553	0.51664	55.2553	0.52037
90.5405	0.5077	90.5405	0.55596	90.5405	0.53069	55.5315	0.52867	55.5315	0.51494	55.5315	0.51867
90.991	0.50944	90.991	0.55775	90.991	0.53245	55.8078	0.527	55.8078	0.51324	55.8078	0.51698
91.4414	0.51116	91.4414	0.55954	91.4414	0.53421	56.0841	0.52533	56.0841	0.51155	56.0841	0.5153
91.8919	0.51288	91.8919	0.56131	91.8919	0.53596	56.3604	0.52366	56.3604	0.50986	56.3604	0.51362
92.3423	0.5146	92.3423	0.56308	92.3423	0.5377	56.6366	0.52201	56.6366	0.50818	56.6366	0.51194
92.7928	0.51631	92.7928	0.56484	92.7928	0.53944	56.9129	0.52035	56.9129	0.5065	56.9129	0.51027
93.2432	0.51801	93.2432	0.56659	93.2432	0.54117	57.1892	0.51871	57.1892	0.50483	57.1892	0.50861
93.6937	0.5197	93.6937	0.56834	93.6937	0.54289	57.4655	0.51706	57.4655	0.50317	57.4655	0.50695
94.1441	0.52139	94.1441	0.57008	94.1441	0.54461	57.7417	0.51543	57.7417	0.50151	57.7417	0.5053
94.5946	0.52308	94.5946	0.57181	94.5946	0.54632	58.018	0.51379	58.018	0.49986	58.018	0.50365
95.0451	0.52476	95.0451	0.57354	95.0451	0.54802	58.2943	0.51217	58.2943	0.49821	58.2943	0.50201
95.4955	0.52643	95.4955	0.57526	95.4955	0.54972	58.5706	0.51055	58.5706	0.49657	58.5706	0.50037
95.9459	0.5281	95.9459	0.57697	95.9459	0.55141	58.8469	0.50893	58.8469	0.49493	58.8469	0.49874
96.3964	0.52976	96.3964	0.57868	96.3964	0.5531	59.1231	0.50732	59.1231	0.4933	59.1231	0.49711
96.8469	0.53141	96.8469	0.58037	96.8469	0.55478	59.3994	0.50571	59.3994	0.49167	59.3994	0.49549
97.2973	0.53306	97.2973	0.58207	97.2973	0.55645	59.6757	0.50411	59.6757	0.49005	59.6757	0.49387
97.7477	0.53471	97.7477	0.58375	97.7477	0.55812	59.9519	0.50252	59.9519	0.48844	59.9519	0.49226
98.1982	0.53634	98.1982	0.58543	98.1982	0.55978	60.2282	0.50092	60.2282	0.48683	60.2282	0.49066
98.6487	0.53798	98.6487	0.5871	98.6487	0.56143	60.5045	0.49934	60.5045	0.48522	60.5045	0.48906
99.0991	0.5396	99.0991	0.58876	99.0991	0.56308	60.7808	0.49776	60.7808	0.48362	60.7808	0.48746
99.5495	0.54122	99.5495	0.59042	99.5495	0.56472	61.0571	0.49618	61.0571	0.48203	61.0571	0.48587
100	0.54284	100	0.59207	100	0.56635	61.3333	0.49461	61.3333	0.48044	61.3333	0.48429
100.45	0.54445	100.45	0.59372	100.45	0.56798	61.6096	0.49304	61.6096	0.47885	61.6096	0.48271
100.901	0.54605	100.901	0.59535	100.901	0.56961	61.8859	0.49148	61.8859	0.47728	61.8859	0.48114
101.351	0.54765	101.351	0.59699	101.351	0.57122	62.1622	0.48993	62.1622	0.4757	62.1622	0.47957
101.802	0.54924	101.802	0.59861	101.802	0.57283	62.4384	0.48838	62.4384	0.47413	62.4384	0.478
102.252	0.55083	102.252	0.60023	102.252	0.57444	62.7147	0.48683	62.7147	0.47257	62.7147	0.47645
102.703	0.55241	102.703	0.60184	102.703	0.57604	62.991	0.48529	62.991	0.47101	62.991	0.47489
103.153	0.55398	103.153	0.60344	103.153	0.57763	63.2673	0.48375	63.2673	0.46946	63.2673	0.47334
103.604	0.55555	103.604	0.60504	103.604	0.57922	63.5435	0.48222	63.5435	0.46791	63.5435	0.4718
104.054	0.55712	104.054	0.60664	104.054	0.5808	63.8198	0.48069	63.8198	0.46637	63.8198	0.47026
104.504	0.55867	104.504	0.60822	104.504	0.58237	64.0961	0.47917	64.0961	0.46483	64.0961	0.46873
104.955	0.56023	104.955	0.6098	104.955	0.58394	64.3724	0.47765	64.3724	0.4633	64.3724	0.4672
105.405	0.56178	105.405	0.61137	105.405	0.5855	64.6487	0.47614	64.6487	0.46177	64.6487	0.46568
105.856	0.56332	105.856	0.61294	105.856	0.58706	64.9249	0.47463	64.9249	0.46025	64.9249	0.46416
106.306	0.56485	106.306	0.6145	106.306	0.58861	65.2012	0.47313	65.2012	0.45873	65.2012	0.46264
106.757	0.56639	106.757	0.61605	106.757	0.59016	65.4775	0.47163	65.4775	0.45722	65.4775	0.46114
107.207	0.56791	107.207	0.6176	107.207	0.5917	65.7537	0.47014	65.7537	0.45571	65.7537	0.45963
107.658	0.56943	107.658	0.61914	107.658	0.59323	66.03	0.46865	66.03	0.45421	66.03	0.45813
108.108	0.57095	108.108	0.62068	108.108	0.59476	66.3063	0.46717	66.3063	0.45271	66.3063	0.45664
108.559	0.57246	108.559	0.62221	108.559	0.59628	66.5826	0.46569	66.5826	0.45122	66.5826	0.45515
109.009	0.57396	109.009	0.62373	109.009	0.5978	66.8589	0.46422	66.8589	0.44973	66.8589	0.45367
109.459	0.57546	109.459	0.62525	109.459	0.59931	67.1351	0.46275	67.1351	0.44825	67.1351	0.45219
109.91	0.57696	109.91	0.62676	109.91	0.60081	67.4114	0.46128	67.4114	0.44677	67.4114	0.45071
110.36	0.57845	110.36	0.62826	110.36	0.60231	67.6877	0.45982	67.6877	0.4453	67.6877	0.44924
110.811	0.57993	110.811	0.62976	110.811	0.60381	67.964	0.45836	67.964	0.44383	67.964	0.44778
111.261	0.58141	111.261	0.63125	111.261	0.6053	68.2402	0.45691	68.2402	0.44237	68.2402	0.44632
111.712	0.58288	111.712	0.63274	111.712	0.60678	68.5165	0.45547	68.5165	0.44091	68.5165	0.44486
112.162	0.58435	112.162	0.63422	112.162	0.60826	68.7928	0.45402	68.7928	0.43946	68.7928	0.44341
112.613	0.58581	112.613	0.63569	112.613	0.60973	69.0691	0.45259	69.0691	0.43801	69.0691	0.44197
113.063	0.58727	113.063	0.63716	113.063	0.61119	69.3453	0.45115	69.3453	0.43657	69.3453	0.44053
113.514	0.58872	113.514	0.63862	113.514	0.61265	69.6216	0.44973	69.6216	0.43513	69.6216	0.43909
113.964	0.59017	113.964	0.64008	113.964	0.61411	69.8979	0.4483	69.8979	0.43369	69.8979	0.43766
114.414	0.59161	114.414	0.64153	114.414	0.61556	70.1742	0.44688	70.1742	0.43226	70.1742	0.43623
114.865	0.59305	114.865	0.64298	114.865	0.617	70.4505	0.44547	70.4505	0.43084	70.4505	0.43481
115.315	0.59448	115.315	0.64442	115.315	0.61844	70.7267	0.44406	70.7267	0.42942	70.7267	0.43339
115.766	0.59591	115.766	0.64585	115.766	0.61987	71.003	0.44265	71.003	0.428	71.003	0.43198
116.216	0.59733	116.216	0.64728	116.216	0.6213	71.2793	0.44125	71.2793	0.42659	71.2793	0.43057
116.667	0.59875	116.667	0.6487	116.667	0.62272	71.5556	0.43985	71.5556	0.42518	71.5556	0.42916
117.117	0.60016	117.117	0.65011	117.117	0.62414	71.8318	0.43846	71.8318	0.42378	71.8318	0.42776
117.568	0.60157	117.568	0.65152	117.568	0.62555	72.1081	0.43707	72.1081	0.42239	72.1081	0.42637
118.018	0.60297	118.018	0.65293	118.018	0.62696	72.3844	0.43569	72.3844	0.42099	72.3844	0.42498
118.468	0.60437	118.468	0.65433	118.468	0.62836	72.6607	0.43431	72.6607	0.41961	72.6607	0.42359
118.919	0.60576	118.919	0.65572	118.919	0.62976	72.9369	0.43293	72.9369	0.41822	72.9369	0.42221
119.369	0.60715	119.369	0.65711	119.369	0.63115	73.2132	0.43156	73.2132	0.41684	73.2132	0.42084
119.82	0.60853	119.82	0.65849	119.82	0.63253	73.4895	0.4302	73.4895	0.41547	73.4895	0.41946
120.27	0.60991	120.27	0.65987	120.27	0.63392	73.7658	0.42883	73.7658	0.4141	73.7658	0.4181
120.721	0.61128	120.721	0.66124	120.721	0.63529	74.042	0.42748	74.042	0.41273	74.042	0.41673
121.171	0.61265	121.171	0.6626	121.171	0.63666	74.3183	0.42612	74.3183	0.41137	74.3183	0.41537
121.622	0.61401	121.622	0.66396	121.622	0.63803	74.5946	0.42477	74.5946	0.41002	74.5946	0.41402
122.072	0.61537	122.072	0.66532	122.072	0.63939	74.8709	0.42343	74.8709	0.40867	74.8709	0.41267
122.523	0.61672	122.523	0.66667	122.523	0.64074	75.1471	0.42209	75.1471	0.40732	75.1471	0.41132
122.973	0.61807	122.973	0.66801	122.973	0.64209	75.4234	0.42075	75.4234	0.40598	75.4234	0.40998
123.423	0.61942	123.423	0.66935	123.423	0.64343	75.6997	0.41942	75.6997	0.40464	75.6997	0.40865
123.874	0.62076	123.874	0.67068	123.874	0.64477	75.976	0.41809	75.976	0.4033	75.976	0.40731
124.324	0.62209	124.324	0.67201	124.324	0.64611	76.2523	0.41677	76.2523	0.40197	76.2523	0.40599
124.775	0.62342	124.775	0.67333	124.775	0.64744	76.5285	0.41545	76.5285	0.40065	76.5285	0.40466
125.225	0.62475	125.225	0.67465	125.225	0.64876	76.8048	0.41413	76.8048	0.39933	76.8048	0.40334
125.676	0.62607	125.676	0.67596	125.676	0.65008	77.0811	0.41282	77.0811	0.39801	77.0811	0.40203
126.126	0.62738	126.126	0.67727	126.126	0.6514	77.3574	0.41152	77.3574	0.3967	77.3574	0.40072
126.577	0.6287	126.577	0.67857	126.577	0.65271	77.6336	0.41021	77.6336	0.39539	77.6336	0.39941
127.027	0.63	127.027	0.67986	127.027	0.65401	77.9099	0.40891	77.9099	0.39409	77.9099	0.39811
127.477	0.6313	127.477	0.68115	127.477	0.65531	78.1862	0.40762	78.1862	0.39279	78.1862	0.39681
127.928	0.6326	127.928	0.68244	127.928	0.6566	78.4625	0.40633	78.4625	0.39149	78.4625	0.39551
128.378	0.6339	128.378	0.68372	128.378	0.65789	78.7387	0.40504	78.7387	0.3902	78.7387	0.39423
128.829	0.63518	128.829	0.68499	128.829	0.65918	79.015	0.40376	79.015	0.38892	79.015	0.39294
129.279	0.63647	129.279	0.68626	129.279	0.66046	79.2913	0.40248	79.2913	0.38764	79.2913	0.39166
129.73	0.63775	129.73	0.68753	129.73	0.66174	79.5676	0.40121	79.5676	0.38636	79.5676	0.39038
130.18	0.63902	130.18	0.68879	130.18	0.66301	79.8438	0.39994	79.8438	0.38508	79.8438	0.38911
130.631	0.64029	130.631	0.69004	130.631	0.66427	80.1201	0.39867	80.1201	0.38381	80.1201	0.38784
131.081	0.64156	131.081	0.69129	131.081	0.66553	80.3964	0.39741	80.3964	0.38255	80.3964	0.38657
131.532	0.64282	131.532	0.69254	131.532	0.66679	80.6727	0.39615	80.6727	0.38129	80.6727	0.38531
131.982	0.64408	131.982	0.69378	131.982	0.66804	80.9489	0.3949	80.9489	0.38003	80.9489	0.38406
132.432	0.64533	132.432	0.69501	132.432	0.66929	81.2252	0.39365	81.2252	0.37878	81.2252	0.38281
132.883	0.64658	132.883	0.69624	132.883	0.67053	81.5015	0.3924	81.5015	0.37753	81.5015	0.38156
133.333	0.64782	133.333	0.69746	133.333	0.67177	81.7778	0.39116	81.7778	0.37629	81.7778	0.38031
133.784	0.64906	133.784	0.69868	133.784	0.673	82.0541	0.38992	82.0541	0.37504	82.0541	0.37907
134.234	0.6503	134.234	0.6999	134.234	0.67423	82.3303	0.38868	82.3303	0.37381	82.3303	0.37784
134.685	0.65153	134.685	0.70111	134.685	0.67545	82.6066	0.38745	82.6066	0.37258	82.6066	0.3766
135.135	0.65275	135.135	0.70231	135.135	0.67667	82.8829	0.38623	82.8829	0.37135	82.8829	0.37538
135.586	0.65398	135.586	0.70351	135.586	0.67789	83.1592	0.385	83.1592	0.37012	83.1592	0.37415
136.036	0.65519	136.036	0.70471	136.036	0.6791	83.4354	0.38378	83.4354	0.3689	83.4354	0.37293
136.486	0.65641	136.486	0.7059	136.486	0.6803	83.7117	0.38257	83.7117	0.36769	83.7117	0.37172
136.937	0.65762	136.937	0.70708	136.937	0.6815	83.988	0.38136	83.988	0.36648	83.988	0.3705
137.387	0.65882	137.387	0.70826	137.387	0.6827	84.2643	0.38015	84.2643	0.36527	84.2643	0.3693
137.838	0.66002	137.838	0.70944	137.838	0.68389	84.5405	0.37895	84.5405	0.36406	84.5405	0.36809
138.288	0.66122	138.288	0.71061	138.288	0.68508	84.8168	0.37775	84.8168	0.36286	84.8168	0.36689
138.739	0.66241	138.739	0.71178	138.739	0.68626	85.0931	0.37655	85.0931	0.36167	85.0931	0.3657
139.189	0.6636	139.189	0.71294	139.189	0.68744	85.3694	0.37536	85.3694	0.36047	85.3694	0.3645
139.64	0.66478	139.64	0.7141	139.64	0.68862	85.6457	0.37417	85.6457	0.35929	85.6457	0.36331
140.09	0.66596	140.09	0.71525	140.09	0.68979	85.9219	0.37299	85.9219	0.3581	85.9219	0.36213
140.541	0.66714	140.541	0.7164	140.541	0.69095	86.1982	0.37181	86.1982	0.35692	86.1982	0.36095
140.991	0.66831	140.991	0.71754	140.991	0.69211	86.4745	0.37063	86.4745	0.35574	86.4745	0.35977
141.441	0.66948	141.441	0.71868	141.441	0.69327	86.7507	0.36945	86.7507	0.35457	86.7507	0.3586
141.892	0.67064	141.892	0.71981	141.892	0.69442	87.027	0.36829	87.027	0.3534	87.027	0.35743
142.342	0.6718	142.342	0.72094	142.342	0.69557	87.3033	0.36712	87.3033	0.35224	87.3033	0.35626
142.793	0.67296	142.793	0.72207	142.793	0.69671	87.5796	0.36596	87.5796	0.35108	87.5796	0.3551
143.243	0.67411	143.243	0.72319	143.243	0.69785	87.8559	0.3648	87.8559	0.34992	87.8559	0.35394
143.694	0.67525	143.694	0.7243	143.694	0.69899	88.1321	0.36364	88.1321	0.34877	88.1321	0.35279
144.144	0.6764	144.144	0.72541	144.144	0.70012	88.4084	0.36249	88.4084	0.34762	88.4084	0.35164
144.595	0.67754	144.595	0.72652	144.595	0.70124	88.6847	0.36134	88.6847	0.34647	88.6847	0.35049
145.045	0.67867	145.045	0.72762	145.045	0.70237	88.961	0.3602	88.961	0.34533	88.961	0.34935
145.495	0.6798	145.495	0.72872	145.495	0.70348	89.2372	0.35906	89.2372	0.34419	89.2372	0.34821
145.946	0.68093	145.946	0.72981	145.946	0.7046	89.5135	0.35792	89.5135	0.34305	89.5135	0.34708
146.396	0.68205	146.396	0.7309	146.396	0.70571	89.7898	0.35679	89.7898	0.34192	89.7898	0.34594
146.847	0.68317	146.847	0.73199	146.847	0.70681	90.0661	0.35566	90.0661	0.3408	90.0661	0.34482
147.297	0.68429	147.297	0.73307	147.297	0.70791	90.3423	0.35453	90.3423	0.33967	90.3423	0.34369
147.748	0.6854	147.748	0.73414	147.748	0.70901	90.6186	0.35341	90.6186	0.33855	90.6186	0.34257
148.198	0.6865	148.198	0.73522	148.198	0.7101	90.8949	0.35229	90.8949	0.33744	90.8949	0.34145
148.649	0.68761	148.649	0.73628	148.649	0.71119	91.1712	0.35118	91.1712	0.33632	91.1712	0.34034
149.099	0.68871	149.099	0.73735	149.099	0.71228	91.4475	0.35007	91.4475	0.33522	91.4475	0.33923
149.55	0.6898	149.55	0.73841	149.55	0.71336	91.7237	0.34896	91.7237	0.33411	91.7237	0.33813
150	0.69089	150	0.73946	150	0.71444	92	0.34785	92	0.33301	92	0.33702
150.45	0.69198	150.45	0.74051	150.45	0.71551	92.2763	0.34675	92.2763	0.33191	92.2763	0.33592
150.901	0.69307	150.901	0.74156	150.901	0.71658	92.5525	0.34565	92.5525	0.33082	92.5525	0.33483
151.351	0.69415	151.351	0.7426	151.351	0.71764	92.8288	0.34456	92.8288	0.32973	92.8288	0.33374
151.802	0.69522	151.802	0.74364	151.802	0.7187	93.1051	0.34347	93.1051	0.32864	93.1051	0.33265
152.252	0.6963	152.252	0.74467	152.252	0.71976	93.3814	0.34238	93.3814	0.32756	93.3814	0.33156
152.703	0.69736	152.703	0.7457	152.703	0.72081	93.6577	0.3413	93.6577	0.32648	93.6577	0.33048
153.153	0.69843	153.153	0.74672	153.153	0.72186	93.9339	0.34022	93.9339	0.3254	93.9339	0.3294
153.604	0.69949	153.604	0.74774	153.604	0.72291	94.2102	0.33914	94.2102	0.32433	94.2102	0.32833
154.054	0.70055	154.054	0.74876	154.054	0.72395	94.4865	0.33806	94.4865	0.32326	94.4865	0.32726
154.505	0.7016	154.505	0.74977	154.505	0.72498	94.7628	0.33699	94.7628	0.32219	94.7628	0.32619
154.955	0.70265	154.955	0.75078	154.955	0.72602	95.039	0.33593	95.039	0.32113	95.039	0.32513
155.405	0.7037	155.405	0.75179	155.405	0.72705	95.3153	0.33486	95.3153	0.32007	95.3153	0.32407
155.856	0.70474	155.856	0.75279	155.856	0.72807	95.5916	0.3338	95.5916	0.31902	95.5916	0.32301
156.306	0.70578	156.306	0.75378	156.306	0.72909	95.8679	0.33275	95.8679	0.31797	95.8679	0.32196
156.757	0.70682	156.757	0.75478	156.757	0.73011	96.1441	0.33169	96.1441	0.31692	96.1441	0.32091
157.207	0.70785	157.207	0.75576	157.207	0.73112	96.4204	0.33064	96.4204	0.31587	96.4204	0.31986
157.658	0.70888	157.658	0.75675	157.658	0.73213	96.6967	0.3296	96.6967	0.31483	96.6967	0.31882
158.108	0.7099	158.108	0.75773	158.108	0.73314	96.973	0.32855	96.973	0.31379	96.973	0.31778
158.559	0.71092	158.559	0.75871	158.559	0.73414	97.2493	0.32751	97.2493	0.31276	97.2493	0.31674
159.009	0.71194	159.009	0.75968	159.009	0.73514	97.5255	0.32648	97.5255	0.31173	97.5255	0.31571
159.459	0.71295	159.459	0.76065	159.459	0.73614	97.8018	0.32544	97.8018	0.3107	97.8018	0.31468
159.91	0.71396	159.91	0.76161	159.91	0.73713	98.0781	0.32441	98.0781	0.30968	98.0781	0.31366
160.36	0.71497	160.36	0.76257	160.36	0.73812	98.3543	0.32338	98.3543	0.30865	98.3543	0.31263
160.811	0.71597	160.811	0.76353	160.811	0.7391	98.6306	0.32236	98.6306	0.30764	98.6306	0.31161
161.261	0.71697	161.261	0.76448	161.261	0.74008	98.9069	0.32134	98.9069	0.30662	98.9069	0.3106
161.712	0.71797	161.712	0.76543	161.712	0.74106	99.1832	0.32032	99.1832	0.30561	99.1832	0.30958
162.162	0.71896	162.162	0.76638	162.162	0.74203	99.4595	0.31931	99.4595	0.30461	99.4595	0.30858
162.613	0.71995	162.613	0.76732	162.613	0.743	99.7357	0.3183	99.7357	0.3036	99.7357	0.30757
163.063	0.72094	163.063	0.76826	163.063	0.74396	100.012	0.31729	100.012	0.3026	100.012	0.30657
163.514	0.72192	163.514	0.76919	163.514	0.74493	100.288	0.31629	100.288	0.3016	100.288	0.30557
163.964	0.7229	163.964	0.77012	163.964	0.74588	100.565	0.31528	100.565	0.30061	100.565	0.30457
164.414	0.72387	164.414	0.77105	164.414	0.74684	100.841	0.31429	100.841	0.29962	100.841	0.30358
164.865	0.72484	164.865	0.77197	164.865	0.74779	101.117	0.31329	101.117	0.29863	101.117	0.30259
165.315	0.72581	165.315	0.77289	165.315	0.74874	101.393	0.3123	101.393	0.29765	101.393	0.3016
165.766	0.72678	165.766	0.77381	165.766	0.74968	101.67	0.31131	101.67	0.29666	101.67	0.30062
166.216	0.72774	166.216	0.77472	166.216	0.75062	101.946	0.31032	101.946	0.29569	101.946	0.29964
166.667	0.7287	166.667	0.77563	166.667	0.75156	102.222	0.30934	102.222	0.29471	102.222	0.29866
167.117	0.72965	167.117	0.77653	167.117	0.75249	102.499	0.30836	102.499	0.29374	102.499	0.29769
167.568	0.7306	167.568	0.77743	167.568	0.75342	102.775	0.30739	102.775	0.29277	102.775	0.29672
168.018	0.73155	168.018	0.77833	168.018	0.75435	103.051	0.30641	103.051	0.29181	103.051	0.29575
168.468	0.7325	168.468	0.77922	168.468	0.75527	103.327	0.30544	103.327	0.29084	103.327	0.29478
168.919	0.73344	168.919	0.78011	168.919	0.75619	103.604	0.30448	103.604	0.28989	103.604	0.29382
169.369	0.73438	169.369	0.781	169.369	0.7571	103.88	0.30351	103.88	0.28893	103.88	0.29286
169.82	0.73531	169.82	0.78188	169.82	0.75802	104.156	0.30255	104.156	0.28798	104.156	0.29191
170.27	0.73624	170.27	0.78276	170.27	0.75893	104.432	0.30159	104.432	0.28703	104.432	0.29096
170.721	0.73717	170.721	0.78364	170.721	0.75983	104.709	0.30064	104.709	0.28608	104.709	0.29001
171.171	0.7381	171.171	0.78451	171.171	0.76073	104.985	0.29969	104.985	0.28514	104.985	0.28906
171.622	0.73902	171.622	0.78538	171.622	0.76163	105.261	0.29874	105.261	0.2842	105.261	0.28812
172.072	0.73994	172.072	0.78624	172.072	0.76253	105.538	0.29779	105.538	0.28326	105.538	0.28718
172.523	0.74085	172.523	0.7871	172.523	0.76342	105.814	0.29685	105.814	0.28233	105.814	0.28624
172.973	0.74176	172.973	0.78796	172.973	0.76431	106.09	0.29591	106.09	0.2814	106.09	0.28531
173.423	0.74267	173.423	0.78882	173.423	0.76519	106.366	0.29497	106.366	0.28047	106.366	0.28438
173.874	0.74358	173.874	0.78967	173.874	0.76608	106.643	0.29404	106.643	0.27954	106.643	0.28345
174.324	0.74448	174.324	0.79052	174.324	0.76696	106.919	0.29311	106.919	0.27862	106.919	0.28253
174.775	0.74538	174.775	0.79136	174.775	0.76783	107.195	0.29218	107.195	0.2777	107.195	0.28161
175.225	0.74628	175.225	0.7922	175.225	0.7687	107.471	0.29125	107.471	0.27679	107.471	0.28069
175.676	0.74717	175.676	0.79304	175.676	0.76957	107.748	0.29033	107.748	0.27588	107.748	0.27977
176.126	0.74806	176.126	0.79387	176.126	0.77044	108.024	0.28941	108.024	0.27497	108.024	0.27886
176.577	0.74895	176.577	0.7947	176.577	0.7713	108.3	0.2885	108.3	0.27406	108.3	0.27795
177.027	0.74983	177.027	0.79553	177.027	0.77216	108.577	0.28758	108.577	0.27316	108.577	0.27705
177.477	0.75071	177.477	0.79636	177.477	0.77301	108.853	0.28667	108.853	0.27226	108.853	0.27614
177.928	0.75159	177.928	0.79718	177.928	0.77387	109.129	0.28576	109.129	0.27136	109.129	0.27524
178.378	0.75246	178.378	0.79799	178.378	0.77472	109.405	0.28486	109.405	0.27046	109.405	0.27435
178.829	0.75333	178.829	0.79881	178.829	0.77556	109.682	0.28396	109.682	0.26957	109.682	0.27345
179.279	0.7542	179.279	0.79962	179.279	0.77641	109.958	0.28306	109.958	0.26868	109.958	0.27256
179.73	0.75507	179.73	0.80043	179.73	0.77725	110.234	0.28216	110.234	0.2678	110.234	0.27167
180.18	0.75593	180.18	0.80123	180.18	0.77808	110.511	0.28127	110.511	0.26692	110.511	0.27078
180.631	0.75679	180.631	0.80203	180.631	0.77892	110.787	0.28038	110.787	0.26604	110.787	0.2699
181.081	0.75764	181.081	0.80283	181.081	0.77975	111.063	0.27949	111.063	0.26516	111.063	0.26902
181.532	0.7585	181.532	0.80363	181.532	0.78057	111.339	0.27861	111.339	0.26428	111.339	0.26814
181.982	0.75935	181.982	0.80442	181.982	0.7814	111.616	0.27772	111.616	0.26341	111.616	0.26727
182.432	0.76019	182.432	0.80521	182.432	0.78222	111.892	0.27685	111.892	0.26255	111.892	0.2664
182.883	0.76104	182.883	0.80599	182.883	0.78304	112.168	0.27597	112.168	0.26168	112.168	0.26553
183.333	0.76188	183.333	0.80677	183.333	0.78385	112.444	0.27509	112.444	0.26082	112.444	0.26466
183.784	0.76272	183.784	0.80755	183.784	0.78467	112.721	0.27422	112.721	0.25996	112.721	0.2638
184.234	0.76355	184.234	0.80833	184.234	0.78547	112.997	0.27336	112.997	0.2591	112.997	0.26294
184.685	0.76438	184.685	0.8091	184.685	0.78628	113.273	0.27249	113.273	0.25825	113.273	0.26208
185.135	0.76521	185.135	0.80987	185.135	0.78708	113.55	0.27163	113.55	0.25739	113.55	0.26123
185.586	0.76604	185.586	0.81064	185.586	0.78788	113.826	0.27077	113.826	0.25655	113.826	0.26038
186.036	0.76686	186.036	0.8114	186.036	0.78868	114.102	0.26991	114.102	0.2557	114.102	0.25953
186.486	0.76768	186.486	0.81216	186.486	0.78947	114.378	0.26906	114.378	0.25486	114.378	0.25868
186.937	0.7685	186.937	0.81292	186.937	0.79026	114.655	0.2682	114.655	0.25402	114.655	0.25784
187.387	0.76932	187.387	0.81367	187.387	0.79105	114.931	0.26735	114.931	0.25318	114.931	0.257
187.838	0.77013	187.838	0.81442	187.838	0.79184	115.207	0.26651	115.207	0.25235	115.207	0.25616
188.288	0.77094	188.288	0.81517	188.288	0.79262	115.483	0.26566	115.483	0.25151	115.483	0.25532
188.739	0.77174	188.739	0.81591	188.739	0.7934	115.76	0.26482	115.76	0.25068	115.76	0.25449
189.189	0.77255	189.189	0.81666	189.189	0.79417	116.036	0.26398	116.036	0.24986	116.036	0.25366
189.64	0.77335	189.64	0.8174	189.64	0.79495	116.312	0.26315	116.312	0.24903	116.312	0.25283
190.09	0.77414	190.09	0.81813	190.09	0.79572	116.589	0.26232	116.589	0.24821	116.589	0.25201
190.541	0.77494	190.541	0.81886	190.541	0.79649	116.865	0.26149	116.865	0.2474	116.865	0.25119
190.991	0.77573	190.991	0.8196	190.991	0.79725	117.141	0.26066	117.141	0.24658	117.141	0.25037
191.441	0.77652	191.441	0.82032	191.441	0.79801	117.417	0.25983	117.417	0.24577	117.417	0.24955
191.892	0.77731	191.892	0.82105	191.892	0.79877	117.694	0.25901	117.694	0.24496	117.694	0.24874
192.342	0.77809	192.342	0.82177	192.342	0.79953	117.97	0.25819	117.97	0.24415	117.97	0.24793
192.793	0.77887	192.793	0.82249	192.793	0.80028	118.246	0.25737	118.246	0.24334	118.246	0.24712
193.243	0.77965	193.243	0.8232	193.243	0.80103	118.523	0.25656	118.523	0.24254	118.523	0.24631
193.694	0.78043	193.694	0.82391	193.694	0.80178	118.799	0.25574	118.799	0.24174	118.799	0.24551
194.144	0.7812	194.144	0.82462	194.144	0.80252	119.075	0.25494	119.075	0.24095	119.075	0.24471
194.595	0.78197	194.595	0.82533	194.595	0.80326	119.351	0.25413	119.351	0.24015	119.351	0.24391
195.045	0.78274	195.045	0.82604	195.045	0.804	119.628	0.25332	119.628	0.23936	119.628	0.24312
195.495	0.7835	195.495	0.82674	195.495	0.80474	119.904	0.25252	119.904	0.23857	119.904	0.24232
195.946	0.78426	195.946	0.82743	195.946	0.80547	120.18	0.25172	120.18	0.23778	120.18	0.24153
196.396	0.78502	196.396	0.82813	196.396	0.8062	120.456	0.25093	120.456	0.237	120.456	0.24075
196.847	0.78578	196.847	0.82882	196.847	0.80693	120.733	0.25013	120.733	0.23622	120.733	0.23996
197.297	0.78653	197.297	0.82951	197.297	0.80766	121.009	0.24934	121.009	0.23544	121.009	0.23918
197.748	0.78728	197.748	0.8302	197.748	0.80838	121.285	0.24855	121.285	0.23466	121.285	0.2384
198.198	0.78803	198.198	0.83088	198.198	0.8091	121.562	0.24776	121.562	0.23389	121.562	0.23762
198.649	0.78878	198.649	0.83157	198.649	0.80982	121.838	0.24698	121.838	0.23312	121.838	0.23685
199.099	0.78952	199.099	0.83225	199.099	0.81053	122.114	0.2462	122.114	0.23235	122.114	0.23607
199.55	0.79026	199.55	0.83292	199.55	0.81124	122.39	0.24542	122.39	0.23158	122.39	0.2353
200	0.791	200	0.8336	200	0.81195	122.667	0.24464	122.667	0.23082	122.667	0.23454
200.45	0.79174	200.45	0.83427	200.45	0.81266	122.943	0.24386	122.943	0.23006	122.943	0.23377
200.901	0.79247	200.901	0.83493	200.901	0.81336	123.219	0.24309	123.219	0.2293	123.219	0.23301
201.351	0.7932	201.351	0.8356	201.351	0.81406	123.496	0.24232	123.496	0.22855	123.496	0.23225
201.802	0.79393	201.802	0.83626	201.802	0.81476	123.772	0.24156	123.772	0.22779	123.772	0.23149
202.252	0.79465	202.252	0.83692	202.252	0.81546	124.048	0.24079	124.048	0.22704	124.048	0.23074
202.703	0.79538	202.703	0.83758	202.703	0.81615	124.324	0.24003	124.324	0.22629	124.324	0.22999
203.153	0.7961	203.153	0.83823	203.153	0.81684	124.601	0.23927	124.601	0.22555	124.601	0.22924
203.604	0.79681	203.604	0.83889	203.604	0.81753	124.877	0.23851	124.877	0.2248	124.877	0.22849
204.054	0.79753	204.054	0.83954	204.054	0.81821	125.153	0.23776	125.153	0.22406	125.153	0.22774
204.505	0.79824	204.505	0.84018	204.505	0.8189	125.429	0.237	125.429	0.22332	125.429	0.227
204.955	0.79895	204.955	0.84083	204.955	0.81958	125.706	0.23625	125.706	0.22259	125.706	0.22626
205.405	0.79966	205.405	0.84147	205.405	0.82026	125.982	0.2355	125.982	0.22185	125.982	0.22552
205.856	0.80036	205.856	0.84211	205.856	0.82093	126.258	0.23476	126.258	0.22112	126.258	0.22479
206.306	0.80107	206.306	0.84274	206.306	0.8216	126.535	0.23402	126.535	0.22039	126.535	0.22405
206.757	0.80177	206.757	0.84338	206.757	0.82227	126.811	0.23328	126.811	0.21967	126.811	0.22332
207.207	0.80247	207.207	0.84401	207.207	0.82294	127.087	0.23254	127.087	0.21894	127.087	0.2226
207.658	0.80316	207.658	0.84464	207.658	0.82361	127.363	0.2318	127.363	0.21822	127.363	0.22187
208.108	0.80385	208.108	0.84526	208.108	0.82427	127.64	0.23107	127.64	0.2175	127.64	0.22115
208.559	0.80454	208.559	0.84589	208.559	0.82493	127.916	0.23033	127.916	0.21678	127.916	0.22043
209.009	0.80523	209.009	0.84651	209.009	0.82559	128.192	0.22961	128.192	0.21607	128.192	0.21971
209.459	0.80592	209.459	0.84713	209.459	0.82624	128.468	0.22888	128.468	0.21536	128.468	0.21899
209.91	0.8066	209.91	0.84774	209.91	0.82689	128.745	0.22815	128.745	0.21465	128.745	0.21828
210.36	0.80728	210.36	0.84836	210.36	0.82754	129.021	0.22743	129.021	0.21394	129.021	0.21756
210.811	0.80796	210.811	0.84897	210.811	0.82819	129.297	0.22671	129.297	0.21323	129.297	0.21685
211.261	0.80863	211.261	0.84958	211.261	0.82884	129.574	0.22599	129.574	0.21253	129.574	0.21615
211.712	0.80931	211.712	0.85018	211.712	0.82948	129.85	0.22528	129.85	0.21183	129.85	0.21544
212.162	0.80998	212.162	0.85079	212.162	0.83012	130.126	0.22457	130.126	0.21113	130.126	0.21474
212.613	0.81065	212.613	0.85139	212.613	0.83076	130.402	0.22385	130.402	0.21044	130.402	0.21404
213.063	0.81131	213.063	0.85199	213.063	0.8314	130.679	0.22315	130.679	0.20974	130.679	0.21334
213.514	0.81198	213.514	0.85258	213.514	0.83203	130.955	0.22244	130.955	0.20905	130.955	0.21265
213.964	0.81264	213.964	0.85318	213.964	0.83266	131.231	0.22173	131.231	0.20836	131.231	0.21195
214.414	0.8133	214.414	0.85377	214.414	0.83329	131.508	0.22103	131.508	0.20768	131.508	0.21126
214.865	0.81396	214.865	0.85436	214.865	0.83391	131.784	0.22033	131.784	0.20699	131.784	0.21057
215.315	0.81461	215.315	0.85495	215.315	0.83454	132.06	0.21964	132.06	0.20631	132.06	0.20989
215.766	0.81526	215.766	0.85553	215.766	0.83516	132.336	0.21894	132.336	0.20563	132.336	0.2092
216.216	0.81591	216.216	0.85611	216.216	0.83578	132.613	0.21825	132.613	0.20495	132.613	0.20852
216.667	0.81656	216.667	0.85669	216.667	0.8364	132.889	0.21756	132.889	0.20428	132.889	0.20784
217.117	0.81721	217.117	0.85727	217.117	0.83701	133.165	0.21687	133.165	0.2036	133.165	0.20716
217.568	0.81785	217.568	0.85785	217.568	0.83762	133.441	0.21618	133.441	0.20293	133.441	0.20649
218.018	0.81849	218.018	0.85842	218.018	0.83823	133.718	0.2155	133.718	0.20226	133.718	0.20581
218.468	0.81913	218.468	0.85899	218.468	0.83884	133.994	0.21481	133.994	0.20159	133.994	0.20514
218.919	0.81977	218.919	0.85956	218.919	0.83945	134.27	0.21413	134.27	0.20093	134.27	0.20447
219.369	0.8204	219.369	0.86013	219.369	0.84005	134.547	0.21346	134.547	0.20027	134.547	0.20381
219.82	0.82103	219.82	0.86069	219.82	0.84065	134.823	0.21278	134.823	0.19961	134.823	0.20314
220.27	0.82166	220.27	0.86125	220.27	0.84125	135.099	0.21211	135.099	0.19895	135.099	0.20248
220.721	0.82229	220.721	0.86181	220.721	0.84185	135.375	0.21143	135.375	0.19829	135.375	0.20182
221.171	0.82292	221.171	0.86237	221.171	0.84244	135.652	0.21076	135.652	0.19764	135.652	0.20116
221.622	0.82354	221.622	0.86292	221.622	0.84303	135.928	0.2101	135.928	0.19699	135.928	0.20051
222.072	0.82416	222.072	0.86347	222.072	0.84362	136.204	0.20943	136.204	0.19634	136.204	0.19985
222.523	0.82478	222.523	0.86402	222.523	0.84421	136.48	0.20877	136.48	0.19569	136.48	0.1992
222.973	0.8254	222.973	0.86457	222.973	0.84479	136.757	0.20811	136.757	0.19505	136.757	0.19855
223.423	0.82601	223.423	0.86512	223.423	0.84538	137.033	0.20745	137.033	0.1944	137.033	0.1979
223.874	0.82662	223.874	0.86566	223.874	0.84596	137.309	0.20679	137.309	0.19376	137.309	0.19726
224.324	0.82723	224.324	0.8662	224.324	0.84654	137.586	0.20614	137.586	0.19312	137.586	0.19661
224.775	0.82784	224.775	0.86674	224.775	0.84711	137.862	0.20549	137.862	0.19249	137.862	0.19597
225.225	0.82845	225.225	0.86728	225.225	0.84769	138.138	0.20483	138.138	0.19185	138.138	0.19533
225.676	0.82905	225.676	0.86782	225.676	0.84826	138.414	0.20419	138.414	0.19122	138.414	0.1947
226.126	0.82965	226.126	0.86835	226.126	0.84883	138.691	0.20354	138.691	0.19059	138.691	0.19406
226.577	0.83025	226.577	0.86888	226.577	0.8494	138.967	0.2029	138.967	0.18996	138.967	0.19343
227.027	0.83085	227.027	0.86941	227.027	0.84996	139.243	0.20225	139.243	0.18934	139.243	0.1928
227.477	0.83145	227.477	0.86993	227.477	0.85053	139.52	0.20161	139.52	0.18871	139.52	0.19217
227.928	0.83204	227.928	0.87046	227.928	0.85109	139.796	0.20097	139.796	0.18809	139.796	0.19154
228.378	0.83263	228.378	0.87098	228.378	0.85165	140.072	0.20034	140.072	0.18747	140.072	0.19092
228.829	0.83322	228.829	0.8715	228.829	0.8522	140.348	0.1997	140.348	0.18685	140.348	0.1903
229.279	0.83381	229.279	0.87202	229.279	0.85276	140.625	0.19907	140.625	0.18624	140.625	0.18968
229.73	0.83439	229.73	0.87253	229.73	0.85331	140.901	0.19844	140.901	0.18562	140.901	0.18906
230.18	0.83497	230.18	0.87305	230.18	0.85386	141.177	0.19781	141.177	0.18501	141.177	0.18844
230.631	0.83555	230.631	0.87356	230.631	0.85441	141.453	0.19719	141.453	0.1844	141.453	0.18783
231.081	0.83613	231.081	0.87407	231.081	0.85496	141.73	0.19656	141.73	0.18379	141.73	0.18721
231.532	0.83671	231.532	0.87458	231.532	0.8555	142.006	0.19594	142.006	0.18319	142.006	0.1866
231.982	0.83729	231.982	0.87508	231.982	0.85605	142.282	0.19532	142.282	0.18258	142.282	0.186
232.432	0.83786	232.432	0.87559	232.432	0.85659	142.559	0.1947	142.559	0.18198	142.559	0.18539
232.883	0.83843	232.883	0.87609	232.883	0.85713	142.835	0.19408	142.835	0.18138	142.835	0.18478
233.333	0.839	233.333	0.87659	233.333	0.85766	143.111	0.19347	143.111	0.18078	143.111	0.18418
233.784	0.83956	233.784	0.87708	233.784	0.8582	143.387	0.19286	143.387	0.18019	143.387	0.18358
234.234	0.84013	234.234	0.87758	234.234	0.85873	143.664	0.19225	143.664	0.17959	143.664	0.18298
234.685	0.84069	234.685	0.87807	234.685	0.85926	143.94	0.19164	143.94	0.179	143.94	0.18239
235.135	0.84125	235.135	0.87857	235.135	0.85979	144.216	0.19103	144.216	0.17841	144.216	0.18179
235.586	0.84181	235.586	0.87905	235.586	0.86032	144.492	0.19043	144.492	0.17782	144.492	0.1812
236.036	0.84237	236.036	0.87954	236.036	0.86084	144.769	0.18982	144.769	0.17724	144.769	0.18061
236.486	0.84292	236.486	0.88003	236.486	0.86136	145.045	0.18922	145.045	0.17665	145.045	0.18002
236.937	0.84347	236.937	0.88051	236.937	0.86189	145.321	0.18862	145.321	0.17607	145.321	0.17943
237.387	0.84403	237.387	0.88099	237.387	0.8624	145.598	0.18803	145.598	0.17549	145.598	0.17885
237.838	0.84457	237.838	0.88147	237.838	0.86292	145.874	0.18743	145.874	0.17491	145.874	0.17826
238.288	0.84512	238.288	0.88195	238.288	0.86344	146.15	0.18684	146.15	0.17433	146.15	0.17768
238.739	0.84567	238.739	0.88243	238.739	0.86395	146.426	0.18625	146.426	0.17376	146.426	0.1771
239.189	0.84621	239.189	0.8829	239.189	0.86446	146.703	0.18566	146.703	0.17319	146.703	0.17653
239.64	0.84675	239.64	0.88337	239.64	0.86497	146.979	0.18507	146.979	0.17261	146.979	0.17595
240.09	0.84729	240.09	0.88384	240.09	0.86548	147.255	0.18448	147.255	0.17205	147.255	0.17538
240.541	0.84783	240.541	0.88431	240.541	0.86598	147.532	0.1839	147.532	0.17148	147.532	0.1748
240.991	0.84836	240.991	0.88478	240.991	0.86649	147.808	0.18332	147.808	0.17091	147.808	0.17423
241.441	0.8489	241.441	0.88524	241.441	0.86699	148.084	0.18274	148.084	0.17035	148.084	0.17367
241.892	0.84943	241.892	0.8857	241.892	0.86749	148.36	0.18216	148.36	0.16979	148.36	0.1731
242.342	0.84996	242.342	0.88616	242.342	0.86798	148.637	0.18158	148.637	0.16923	148.637	0.17254
242.793	0.85049	242.793	0.88662	242.793	0.86848	148.913	0.18101	148.913	0.16867	148.913	0.17197
243.243	0.85101	243.243	0.88708	243.243	0.86897	149.189	0.18043	149.189	0.16811	149.189	0.17141
243.694	0.85154	243.694	0.88754	243.694	0.86947	149.465	0.17986	149.465	0.16756	149.465	0.17085
244.144	0.85206	244.144	0.88799	244.144	0.86996	149.742	0.17929	149.742	0.16701	149.742	0.1703
244.595	0.85258	244.595	0.88844	244.595	0.87045	150.018	0.17872	150.018	0.16646	150.018	0.16974
245.045	0.8531	245.045	0.88889	245.045	0.87093	150.294	0.17816	150.294	0.16591	150.294	0.16919
245.495	0.85362	245.495	0.88934	245.495	0.87142	150.571	0.17759	150.571	0.16536	150.571	0.16864
245.946	0.85413	245.946	0.88978	245.946	0.8719	150.847	0.17703	150.847	0.16482	150.847	0.16809
246.396	0.85465	246.396	0.89023	246.396	0.87238	151.123	0.17647	151.123	0.16427	151.123	0.16754
246.847	0.85516	246.847	0.89067	246.847	0.87286	151.399	0.17591	151.399	0.16373	151.399	0.16699
247.297	0.85567	247.297	0.89111	247.297	0.87334	151.676	0.17536	151.676	0.16319	151.676	0.16645
247.748	0.85617	247.748	0.89155	247.748	0.87381	151.952	0.1748	151.952	0.16265	151.952	0.1659
248.198	0.85668	248.198	0.89199	248.198	0.87429	152.228	0.17425	152.228	0.16212	152.228	0.16536
248.649	0.85719	248.649	0.89242	248.649	0.87476	152.505	0.1737	152.505	0.16158	152.505	0.16482
249.099	0.85769	249.099	0.89286	249.099	0.87523	152.781	0.17315	152.781	0.16105	152.781	0.16429
249.55	0.85819	249.55	0.89329	249.55	0.8757	153.057	0.1726	153.057	0.16052	153.057	0.16375
250	0.85869	250	0.89372	250	0.87617	153.333	0.17205	153.333	0.15999	153.333	0.16322
250.45	0.85919	250.45	0.89415	250.45	0.87663	153.61	0.17151	153.61	0.15946	153.61	0.16268
250.901	0.85968	250.901	0.89457	250.901	0.87709	153.886	0.17096	153.886	0.15894	153.886	0.16215
251.351	0.86017	251.351	0.895	251.351	0.87756	154.162	0.17042	154.162	0.15841	154.162	0.16163
251.802	0.86067	251.802	0.89542	251.802	0.87802	154.438	0.16988	154.438	0.15789	154.438	0.1611
252.252	0.86116	252.252	0.89584	252.252	0.87847	154.715	0.16934	154.715	0.15737	154.715	0.16057
252.703	0.86165	252.703	0.89626	252.703	0.87893	154.991	0.16881	154.991	0.15685	154.991	0.16005
253.153	0.86213	253.153	0.89668	253.153	0.87939	155.267	0.16827	155.267	0.15633	155.267	0.15953
253.604	0.86262	253.604	0.8971	253.604	0.87984	155.544	0.16774	155.544	0.15582	155.544	0.15901
254.054	0.8631	254.054	0.89751	254.054	0.88029	155.82	0.16721	155.82	0.15531	155.82	0.15849
254.505	0.86358	254.505	0.89793	254.505	0.88074	156.096	0.16668	156.096	0.15479	156.096	0.15797
254.955	0.86406	254.955	0.89834	254.955	0.88119	156.372	0.16615	156.372	0.15428	156.372	0.15746
255.405	0.86454	255.405	0.89875	255.405	0.88163	156.649	0.16563	156.649	0.15378	156.649	0.15694
255.856	0.86502	255.856	0.89916	255.856	0.88208	156.925	0.1651	156.925	0.15327	156.925	0.15643
256.306	0.86549	256.306	0.89956	256.306	0.88252	157.201	0.16458	157.201	0.15276	157.201	0.15592
256.757	0.86597	256.757	0.89997	256.757	0.88296	157.477	0.16406	157.477	0.15226	157.477	0.15541
257.207	0.86644	257.207	0.90037	257.207	0.8834	157.754	0.16354	157.754	0.15176	157.754	0.15491
257.658	0.86691	257.658	0.90077	257.658	0.88384	158.03	0.16302	158.03	0.15126	158.03	0.1544
258.108	0.86738	258.108	0.90117	258.108	0.88428	158.306	0.16251	158.306	0.15076	158.306	0.1539
258.559	0.86784	258.559	0.90157	258.559	0.88471	158.583	0.16199	158.583	0.15026	158.583	0.1534
259.009	0.86831	259.009	0.90197	259.009	0.88515	158.859	0.16148	158.859	0.14977	158.859	0.1529
259.459	0.86877	259.459	0.90236	259.459	0.88558	159.135	0.16097	159.135	0.14927	159.135	0.1524
259.91	0.86923	259.91	0.90276	259.91	0.88601	159.411	0.16046	159.411	0.14878	159.411	0.1519
260.36	0.86969	260.36	0.90315	260.36	0.88643	159.688	0.15995	159.688	0.14829	159.688	0.15141
260.811	0.87015	260.811	0.90354	260.811	0.88686	159.964	0.15944	159.964	0.1478	159.964	0.15091
261.261	0.87061	261.261	0.90393	261.261	0.88729	160.24	0.15894	160.24	0.14731	160.24	0.15042
261.712	0.87107	261.712	0.90431	261.712	0.88771	160.517	0.15843	160.517	0.14683	160.517	0.14993
262.162	0.87152	262.162	0.9047	262.162	0.88813	160.793	0.15793	160.793	0.14634	160.793	0.14944
262.613	0.87197	262.613	0.90508	262.613	0.88855	161.069	0.15743	161.069	0.14586	161.069	0.14895
263.063	0.87242	263.063	0.90547	263.063	0.88897	161.345	0.15693	161.345	0.14538	161.345	0.14847
263.514	0.87287	263.514	0.90585	263.514	0.88939	161.622	0.15644	161.622	0.1449	161.622	0.14798
263.964	0.87332	263.964	0.90623	263.964	0.8898	161.898	0.15594	161.898	0.14442	161.898	0.1475
264.414	0.87376	264.414	0.9066	264.414	0.89022	162.174	0.15545	162.174	0.14395	162.174	0.14702
264.865	0.87421	264.865	0.90698	264.865	0.89063	162.45	0.15496	162.45	0.14347	162.45	0.14654
265.315	0.87465	265.315	0.90736	265.315	0.89104	162.727	0.15447	162.727	0.143	162.727	0.14606
265.766	0.87509	265.766	0.90773	265.766	0.89145	163.003	0.15398	163.003	0.14253	163.003	0.14559
266.216	0.87553	266.216	0.9081	266.216	0.89186	163.279	0.15349	163.279	0.14206	163.279	0.14511
266.667	0.87597	266.667	0.90847	266.667	0.89226	163.556	0.153	163.556	0.14159	163.556	0.14464
267.117	0.87641	267.117	0.90884	267.117	0.89267	163.832	0.15252	163.832	0.14112	163.832	0.14417
267.568	0.87684	267.568	0.90921	267.568	0.89307	164.108	0.15204	164.108	0.14066	164.108	0.1437
268.018	0.87728	268.018	0.90957	268.018	0.89347	164.384	0.15156	164.384	0.14019	164.384	0.14323
268.468	0.87771	268.468	0.90994	268.468	0.89387	164.661	0.15108	164.661	0.13973	164.661	0.14276
268.919	0.87814	268.919	0.9103	268.919	0.89427	164.937	0.1506	164.937	0.13927	164.937	0.1423
269.369	0.87857	269.369	0.91066	269.369	0.89467	165.213	0.15012	165.213	0.13881	165.213	0.14183
269.82	0.87899	269.82	0.91102	269.82	0.89507	165.489	0.14964	165.489	0.13836	165.489	0.14137
270.27	0.87942	270.27	0.91138	270.27	0.89546	165.766	0.14917	165.766	0.1379	165.766	0.14091
270.721	0.87984	270.721	0.91174	270.721	0.89585	166.042	0.1487	166.042	0.13744	166.042	0.14045
271.171	0.88027	271.171	0.9121	271.171	0.89624	166.318	0.14823	166.318	0.13699	166.318	0.13999
271.622	0.88069	271.622	0.91245	271.622	0.89663	166.595	0.14776	166.595	0.13654	166.595	0.13953
272.072	0.88111	272.072	0.9128	272.072	0.89702	166.871	0.14729	166.871	0.13609	166.871	0.13908
272.523	0.88153	272.523	0.91315	272.523	0.89741	167.147	0.14682	167.147	0.13564	167.147	0.13863
272.973	0.88194	272.973	0.9135	272.973	0.89779	167.423	0.14636	167.423	0.13519	167.423	0.13817
273.423	0.88236	273.423	0.91385	273.423	0.89818	167.7	0.1459	167.7	0.13475	167.7	0.13772
273.874	0.88277	273.874	0.9142	273.874	0.89856	167.976	0.14543	167.976	0.1343	167.976	0.13727
274.324	0.88319	274.324	0.91455	274.324	0.89894	168.252	0.14497	168.252	0.13386	168.252	0.13683
274.775	0.8836	274.775	0.91489	274.775	0.89932	168.529	0.14451	168.529	0.13342	168.529	0.13638
275.225	0.88401	275.225	0.91523	275.225	0.8997	168.805	0.14406	168.805	0.13298	168.805	0.13594
275.676	0.88442	275.676	0.91557	275.676	0.90008	169.081	0.1436	169.081	0.13254	169.081	0.13549
276.126	0.88482	276.126	0.91592	276.126	0.90045	169.357	0.14315	169.357	0.1321	169.357	0.13505
276.577	0.88523	276.577	0.91625	276.577	0.90083	169.634	0.14269	169.634	0.13167	169.634	0.13461
277.027	0.88563	277.027	0.91659	277.027	0.9012	169.91	0.14224	169.91	0.13124	169.91	0.13417
277.477	0.88603	277.477	0.91693	277.477	0.90157	170.186	0.14179	170.186	0.1308	170.186	0.13373
277.928	0.88644	277.928	0.91726	277.928	0.90194	170.462	0.14134	170.462	0.13037	170.462	0.1333
278.378	0.88683	278.378	0.9176	278.378	0.90231	170.739	0.14089	170.739	0.12994	170.739	0.13286
278.829	0.88723	278.829	0.91793	278.829	0.90267	171.015	0.14045	171.015	0.12951	171.015	0.13243
279.279	0.88763	279.279	0.91826	279.279	0.90304	171.291	0.14	171.291	0.12909	171.291	0.132
279.73	0.88803	279.73	0.91859	279.73	0.9034	171.568	0.13956	171.568	0.12866	171.568	0.13157
280.18	0.88842	280.18	0.91892	280.18	0.90377	171.844	0.13912	171.844	0.12824	171.844	0.13114
280.631	0.88881	280.631	0.91924	280.631	0.90413	172.12	0.13868	172.12	0.12781	172.12	0.13071
281.081	0.8892	281.081	0.91957	281.081	0.90449	172.396	0.13824	172.396	0.12739	172.396	0.13028
281.532	0.88959	281.532	0.91989	281.532	0.90485	172.673	0.1378	172.673	0.12697	172.673	0.12986
281.982	0.88998	281.982	0.92022	281.982	0.9052	172.949	0.13737	172.949	0.12655	172.949	0.12944
282.432	0.89037	282.432	0.92054	282.432	0.90556	173.225	0.13693	173.225	0.12614	173.225	0.12901
282.883	0.89076	282.883	0.92086	282.883	0.90592	173.501	0.1365	173.501	0.12572	173.501	0.12859
283.333	0.89114	283.333	0.92118	283.333	0.90627	173.778	0.13606	173.778	0.12531	173.778	0.12817
283.784	0.89152	283.784	0.9215	283.784	0.90662	174.054	0.13563	174.054	0.12489	174.054	0.12776
284.234	0.8919	284.234	0.92181	284.234	0.90697	174.33	0.1352	174.33	0.12448	174.33	0.12734
284.685	0.89229	284.685	0.92213	284.685	0.90732	174.607	0.13478	174.607	0.12407	174.607	0.12692
285.135	0.89266	285.135	0.92244	285.135	0.90767	174.883	0.13435	174.883	0.12366	174.883	0.12651
285.586	0.89304	285.586	0.92275	285.586	0.90802	175.159	0.13392	175.159	0.12325	175.159	0.1261
286.036	0.89342	286.036	0.92306	286.036	0.90836	175.435	0.1335	175.435	0.12285	175.435	0.12569
286.486	0.89379	286.486	0.92337	286.486	0.90871	175.712	0.13308	175.712	0.12244	175.712	0.12528
286.937	0.89417	286.937	0.92368	286.937	0.90905	175.988	0.13266	175.988	0.12204	175.988	0.12487
287.387	0.89454	287.387	0.92399	287.387	0.90939	176.264	0.13224	176.264	0.12164	176.264	0.12446
287.838	0.89491	287.838	0.9243	287.838	0.90973	176.541	0.13182	176.541	0.12124	176.541	0.12406
288.288	0.89528	288.288	0.9246	288.288	0.91007	176.817	0.1314	176.817	0.12084	176.817	0.12365
288.739	0.89565	288.739	0.92491	288.739	0.91041	177.093	0.13098	177.093	0.12044	177.093	0.12325
289.189	0.89602	289.189	0.92521	289.189	0.91074	177.369	0.13057	177.369	0.12004	177.369	0.12285
289.64	0.89638	289.64	0.92551	289.64	0.91108	177.646	0.13016	177.646	0.11965	177.646	0.12245
290.09	0.89675	290.09	0.92581	290.09	0.91141	177.922	0.12974	177.922	0.11925	177.922	0.12205
290.541	0.89711	290.541	0.92611	290.541	0.91175	178.198	0.12933	178.198	0.11886	178.198	0.12165
290.991	0.89747	290.991	0.92641	290.991	0.91208	178.474	0.12892	178.474	0.11847	178.474	0.12125
291.441	0.89783	291.441	0.9267	291.441	0.91241	178.751	0.12852	178.751	0.11808	178.751	0.12086
291.892	0.89819	291.892	0.927	291.892	0.91274	179.027	0.12811	179.027	0.11769	179.027	0.12046
292.342	0.89855	292.342	0.92729	292.342	0.91307	179.303	0.1277	179.303	0.1173	179.303	0.12007
292.793	0.89891	292.793	0.92759	292.793	0.91339	179.58	0.1273	179.58	0.11691	179.58	0.11968
293.243	0.89926	293.243	0.92788	293.243	0.91372	179.856	0.1269	179.856	0.11653	179.856	0.11929
293.694	0.89962	293.694	0.92817	293.694	0.91404	180.132	0.12649	180.132	0.11614	180.132	0.1189
294.144	0.89997	294.144	0.92846	294.144	0.91436	180.408	0.12609	180.408	0.11576	180.408	0.11851
294.595	0.90032	294.595	0.92875	294.595	0.91469	180.685	0.12569	180.685	0.11538	180.685	0.11812
295.045	0.90068	295.045	0.92904	295.045	0.91501	180.961	0.1253	180.961	0.115	180.961	0.11774
295.495	0.90102	295.495	0.92932	295.495	0.91533	181.237	0.1249	181.237	0.11462	181.237	0.11736
295.946	0.90137	295.946	0.92961	295.946	0.91564	181.514	0.1245	181.514	0.11424	181.514	0.11697
296.396	0.90172	296.396	0.92989	296.396	0.91596	181.79	0.12411	181.79	0.11386	181.79	0.11659
296.847	0.90207	296.847	0.93017	296.847	0.91628	182.066	0.12372	182.066	0.11349	182.066	0.11621
297.297	0.90241	297.297	0.93045	297.297	0.91659	182.342	0.12333	182.342	0.11311	182.342	0.11583
297.748	0.90275	297.748	0.93073	297.748	0.9169	182.619	0.12294	182.619	0.11274	182.619	0.11545
298.198	0.9031	298.198	0.93101	298.198	0.91722	182.895	0.12255	182.895	0.11237	182.895	0.11508
298.649	0.90344	298.649	0.93129	298.649	0.91753	183.171	0.12216	183.171	0.112	183.171	0.1147
299.099	0.90378	299.099	0.93157	299.099	0.91784	183.447	0.12177	183.447	0.11163	183.447	0.11433
299.55	0.90412	299.55	0.93184	299.55	0.91815	183.724	0.12139	183.724	0.11126	183.724	0.11396
300	0.90445	300	0.93212	300	0.91845	184	0.121	184	0.1109	184	0.11358
300.45	0.90479	300.45	0.93239	300.45	0.91876	184.276	0.12062	184.276	0.11053	184.276	0.11321
300.901	0.90512	300.901	0.93267	300.901	0.91906	184.553	0.12024	184.553	0.11017	184.553	0.11284
301.351	0.90546	301.351	0.93294	301.351	0.91937	184.829	0.11986	184.829	0.1098	184.829	0.11248
301.802	0.90579	301.802	0.93321	301.802	0.91967	185.105	0.11948	185.105	0.10944	185.105	0.11211
302.252	0.90612	302.252	0.93348	302.252	0.91997	185.381	0.1191	185.381	0.10908	185.381	0.11174
302.703	0.90645	302.703	0.93374	302.703	0.92027	185.658	0.11872	185.658	0.10872	185.658	0.11138
303.153	0.90678	303.153	0.93401	303.153	0.92057	185.934	0.11834	185.934	0.10836	185.934	0.11102
303.604	0.90711	303.604	0.93428	303.604	0.92087	186.21	0.11797	186.21	0.108	186.21	0.11065
304.054	0.90744	304.054	0.93454	304.054	0.92117	186.486	0.1176	186.486	0.10765	186.486	0.11029
304.505	0.90776	304.505	0.93481	304.505	0.92147	186.763	0.11722	186.763	0.10729	186.763	0.10993
304.955	0.90809	304.955	0.93507	304.955	0.92176	187.039	0.11685	187.039	0.10694	187.039	0.10958
305.405	0.90841	305.405	0.93533	305.405	0.92205	187.315	0.11648	187.315	0.10659	187.315	0.10922
305.856	0.90873	305.856	0.93559	305.856	0.92235	187.592	0.11611	187.592	0.10624	187.592	0.10886
306.306	0.90906	306.306	0.93585	306.306	0.92264	187.868	0.11575	187.868	0.10589	187.868	0.10851
306.757	0.90938	306.757	0.93611	306.757	0.92293	188.144	0.11538	188.144	0.10554	188.144	0.10815
307.207	0.90969	307.207	0.93637	307.207	0.92322	188.42	0.11502	188.42	0.10519	188.42	0.1078
307.658	0.91001	307.658	0.93662	307.658	0.92351	188.697	0.11465	188.697	0.10484	188.697	0.10745
308.108	0.91033	308.108	0.93688	308.108	0.92379	188.973	0.11429	188.973	0.1045	188.973	0.1071
308.559	0.91064	308.559	0.93713	308.559	0.92408	189.249	0.11393	189.249	0.10415	189.249	0.10675
309.009	0.91096	309.009	0.93739	309.009	0.92437	189.526	0.11357	189.526	0.10381	189.526	0.1064
309.459	0.91127	309.459	0.93764	309.459	0.92465	189.802	0.11321	189.802	0.10347	189.802	0.10605
309.91	0.91158	309.91	0.93789	309.91	0.92493	190.078	0.11285	190.078	0.10313	190.078	0.10571
310.36	0.9119	310.36	0.93814	310.36	0.92522	190.354	0.11249	190.354	0.10279	190.354	0.10536
310.811	0.91221	310.811	0.93839	310.811	0.9255	190.631	0.11213	190.631	0.10245	190.631	0.10502
311.261	0.91251	311.261	0.93864	311.261	0.92578	190.907	0.11178	190.907	0.10211	190.907	0.10468
311.712	0.91282	311.712	0.93889	311.712	0.92606	191.183	0.11142	191.183	0.10177	191.183	0.10434
312.162	0.91313	312.162	0.93913	312.162	0.92633	191.459	0.11107	191.459	0.10144	191.459	0.104
312.613	0.91344	312.613	0.93938	312.613	0.92661	191.736	0.11072	191.736	0.1011	191.736	0.10366
313.063	0.91374	313.063	0.93962	313.063	0.92689	192.012	0.11037	192.012	0.10077	192.012	0.10332
313.514	0.91404	313.514	0.93987	313.514	0.92716	192.288	0.11002	192.288	0.10044	192.288	0.10298
313.964	0.91435	313.964	0.94011	313.964	0.92743	192.565	0.10967	192.565	0.10011	192.565	0.10265
314.414	0.91465	314.414	0.94035	314.414	0.92771	192.841	0.10932	192.841	0.09978	192.841	0.10231
314.865	0.91495	314.865	0.94059	314.865	0.92798	193.117	0.10898	193.117	0.09945	193.117	0.10198
315.315	0.91525	315.315	0.94083	315.315	0.92825	193.393	0.10863	193.393	0.09912	193.393	0.10165
315.766	0.91555	315.766	0.94107	315.766	0.92852	193.67	0.10829	193.67	0.09879	193.67	0.10131
316.216	0.91584	316.216	0.94131	316.216	0.92879	193.946	0.10795	193.946	0.09847	193.946	0.10098
316.667	0.91614	316.667	0.94154	316.667	0.92905	194.222	0.10761	194.222	0.09814	194.222	0.10066
317.117	0.91643	317.117	0.94178	317.117	0.92932	194.499	0.10726	194.499	0.09782	194.499	0.10033
317.568	0.91673	317.568	0.94201	317.568	0.92959	194.775	0.10692	194.775	0.0975	194.775	0.1
318.018	0.91702	318.018	0.94225	318.018	0.92985	195.051	0.10659	195.051	0.09717	195.051	0.09967
318.468	0.91731	318.468	0.94248	318.468	0.93011	195.327	0.10625	195.327	0.09685	195.327	0.09935
318.919	0.9176	318.919	0.94271	318.919	0.93038	195.604	0.10591	195.604	0.09653	195.604	0.09902
319.369	0.91789	319.369	0.94294	319.369	0.93064	195.88	0.10558	195.88	0.09622	195.88	0.0987
319.82	0.91818	319.82	0.94317	319.82	0.9309	196.156	0.10524	196.156	0.0959	196.156	0.09838
320.27	0.91847	320.27	0.9434	320.27	0.93116	196.432	0.10491	196.432	0.09558	196.432	0.09806
320.721	0.91876	320.721	0.94363	320.721	0.93142	196.709	0.10458	196.709	0.09527	196.709	0.09774
321.171	0.91904	321.171	0.94386	321.171	0.93167	196.985	0.10425	196.985	0.09495	196.985	0.09742
321.622	0.91933	321.622	0.94408	321.622	0.93193	197.261	0.10392	197.261	0.09464	197.261	0.0971
322.072	0.91961	322.072	0.94431	322.072	0.93219	197.538	0.10359	197.538	0.09433	197.538	0.09679
322.523	0.9199	322.523	0.94453	322.523	0.93244	197.814	0.10326	197.814	0.09402	197.814	0.09647
322.973	0.92018	322.973	0.94476	322.973	0.9327	198.09	0.10293	198.09	0.09371	198.09	0.09616
323.423	0.92046	323.423	0.94498	323.423	0.93295	198.366	0.10261	198.366	0.0934	198.366	0.09584
323.874	0.92074	323.874	0.9452	323.874	0.9332	198.643	0.10228	198.643	0.09309	198.643	0.09553
324.324	0.92102	324.324	0.94542	324.324	0.93345	198.919	0.10196	198.919	0.09278	198.919	0.09522
324.775	0.9213	324.775	0.94564	324.775	0.9337	199.195	0.10164	199.195	0.09248	199.195	0.09491
325.225	0.92157	325.225	0.94586	325.225	0.93395	199.471	0.10131	199.471	0.09217	199.471	0.0946
325.676	0.92185	325.676	0.94608	325.676	0.9342	199.748	0.10099	199.748	0.09187	199.748	0.09429
326.126	0.92212	326.126	0.9463	326.126	0.93445	200.024	0.10067	200.024	0.09157	200.024	0.09398
326.577	0.9224	326.577	0.94651	326.577	0.93469	200.3	0.10035	200.3	0.09126	200.3	0.09368
327.027	0.92267	327.027	0.94673	327.027	0.93494	200.577	0.10004	200.577	0.09096	200.577	0.09337
327.477	0.92294	327.477	0.94694	327.477	0.93518	200.853	0.09972	200.853	0.09066	200.853	0.09307
327.928	0.92321	327.928	0.94716	327.928	0.93542	201.129	0.0994	201.129	0.09037	201.129	0.09276
328.378	0.92348	328.378	0.94737	328.378	0.93567	201.405	0.09909	201.405	0.09007	201.405	0.09246
328.829	0.92375	328.829	0.94758	328.829	0.93591	201.682	0.09878	201.682	0.08977	201.682	0.09216
329.279	0.92402	329.279	0.94779	329.279	0.93615	201.958	0.09846	201.958	0.08947	201.958	0.09186
329.73	0.92429	329.73	0.948	329.73	0.93639	202.234	0.09815	202.234	0.08918	202.234	0.09156
330.18	0.92456	330.18	0.94821	330.18	0.93663	202.511	0.09784	202.511	0.08889	202.511	0.09126
330.631	0.92482	330.631	0.94842	330.631	0.93687	202.787	0.09753	202.787	0.08859	202.787	0.09096
331.081	0.92509	331.081	0.94863	331.081	0.9371	203.063	0.09722	203.063	0.0883	203.063	0.09067
331.532	0.92535	331.532	0.94884	331.532	0.93734	203.339	0.09691	203.339	0.08801	203.339	0.09037
331.982	0.92561	331.982	0.94904	331.982	0.93758	203.616	0.09661	203.616	0.08772	203.616	0.09008
332.432	0.92587	332.432	0.94925	332.432	0.93781	203.892	0.0963	203.892	0.08743	203.892	0.08978
332.883	0.92614	332.883	0.94945	332.883	0.93804	204.168	0.096	204.168	0.08714	204.168	0.08949
333.333	0.9264	333.333	0.94966	333.333	0.93828	204.444	0.09569	204.444	0.08685	204.444	0.0892
333.784	0.92665	333.784	0.94986	333.784	0.93851	204.721	0.09539	204.721	0.08657	204.721	0.08891
334.234	0.92691	334.234	0.95006	334.234	0.93874	204.997	0.09509	204.997	0.08628	204.997	0.08862
334.685	0.92717	334.685	0.95026	334.685	0.93897	205.273	0.09479	205.273	0.086	205.273	0.08833
335.135	0.92743	335.135	0.95046	335.135	0.9392	205.55	0.09449	205.55	0.08571	205.55	0.08804
335.586	0.92768	335.586	0.95066	335.586	0.93943	205.826	0.09419	205.826	0.08543	205.826	0.08775
336.036	0.92794	336.036	0.95086	336.036	0.93965	206.102	0.09389	206.102	0.08515	206.102	0.08747
336.486	0.92819	336.486	0.95106	336.486	0.93988	206.378	0.09359	206.378	0.08487	206.378	0.08718
336.937	0.92844	336.937	0.95126	336.937	0.94011	206.655	0.0933	206.655	0.08459	206.655	0.0869
337.387	0.92869	337.387	0.95145	337.387	0.94033	206.931	0.093	206.931	0.08431	206.931	0.08661
337.838	0.92895	337.838	0.95165	337.838	0.94056	207.207	0.09271	207.207	0.08403	207.207	0.08633
338.288	0.9292	338.288	0.95184	338.288	0.94078	207.483	0.09241	207.483	0.08376	207.483	0.08605
338.739	0.92944	338.739	0.95204	338.739	0.941	207.76	0.09212	207.76	0.08348	207.76	0.08577
339.189	0.92969	339.189	0.95223	339.189	0.94122	208.036	0.09183	208.036	0.08321	208.036	0.08549
339.64	0.92994	339.64	0.95242	339.64	0.94144	208.312	0.09154	208.312	0.08293	208.312	0.08521
340.09	0.93019	340.09	0.95262	340.09	0.94166	208.589	0.09125	208.589	0.08266	208.589	0.08493
340.541	0.93043	340.541	0.95281	340.541	0.94188	208.865	0.09096	208.865	0.08238	208.865	0.08466
340.991	0.93068	340.991	0.953	340.991	0.9421	209.141	0.09067	209.141	0.08211	209.141	0.08438
341.441	0.93092	341.441	0.95319	341.441	0.94232	209.417	0.09038	209.417	0.08184	209.417	0.0841
341.892	0.93116	341.892	0.95338	341.892	0.94254	209.694	0.0901	209.694	0.08157	209.694	0.08383
342.342	0.93141	342.342	0.95356	342.342	0.94275	209.97	0.08981	209.97	0.0813	209.97	0.08356
342.793	0.93165	342.793	0.95375	342.793	0.94297	210.246	0.08953	210.246	0.08104	210.246	0.08328
343.243	0.93189	343.243	0.95394	343.243	0.94318	210.523	0.08924	210.523	0.08077	210.523	0.08301
343.694	0.93213	343.694	0.95412	343.694	0.94339	210.799	0.08896	210.799	0.0805	210.799	0.08274
344.144	0.93237	344.144	0.95431	344.144	0.94361	211.075	0.08868	211.075	0.08024	211.075	0.08247
344.595	0.93261	344.595	0.95449	344.595	0.94382	211.351	0.0884	211.351	0.07997	211.351	0.0822
345.045	0.93284	345.045	0.95468	345.045	0.94403	211.628	0.08812	211.628	0.07971	211.628	0.08194
345.495	0.93308	345.495	0.95486	345.495	0.94424	211.904	0.08784	211.904	0.07945	211.904	0.08167
345.946	0.93331	345.946	0.95504	345.946	0.94445	212.18	0.08756	212.18	0.07918	212.18	0.0814
346.396	0.93355	346.396	0.95522	346.396	0.94466	212.456	0.08728	212.456	0.07892	212.456	0.08114
346.847	0.93378	346.847	0.9554	346.847	0.94487	212.733	0.08701	212.733	0.07866	212.733	0.08087
347.297	0.93402	347.297	0.95558	347.297	0.94507	213.009	0.08673	213.009	0.0784	213.009	0.08061
347.748	0.93425	347.748	0.95576	347.748	0.94528	213.285	0.08646	213.285	0.07815	213.285	0.08035
348.198	0.93448	348.198	0.95594	348.198	0.94549	213.562	0.08618	213.562	0.07789	213.562	0.08008
348.649	0.93471	348.649	0.95612	348.649	0.94569	213.838	0.08591	213.838	0.07763	213.838	0.07982
349.099	0.93494	349.099	0.95629	349.099	0.94589	214.114	0.08564	214.114	0.07737	214.114	0.07956
349.55	0.93517	349.55	0.95647	349.55	0.9461	214.39	0.08537	214.39	0.07712	214.39	0.0793
350	0.9354	350	0.95664	350	0.9463	214.667	0.0851	214.667	0.07687	214.667	0.07904
350.45	0.93562	350.45	0.95682	350.45	0.9465	214.943	0.08483	214.943	0.07661	214.943	0.07879
350.901	0.93585	350.901	0.95699	350.901	0.9467	215.219	0.08456	215.219	0.07636	215.219	0.07853
351.351	0.93608	351.351	0.95717	351.351	0.9469	215.495	0.08429	215.495	0.07611	215.495	0.07827
351.802	0.9363	351.802	0.95734	351.802	0.9471	215.772	0.08403	215.772	0.07586	215.772	0.07802
352.252	0.93653	352.252	0.95751	352.252	0.9473	216.048	0.08376	216.048	0.07561	216.048	0.07776
352.703	0.93675	352.703	0.95768	352.703	0.9475	216.324	0.08349	216.324	0.07536	216.324	0.07751
353.153	0.93697	353.153	0.95785	353.153	0.9477	216.601	0.08323	216.601	0.07511	216.601	0.07726
353.604	0.93719	353.604	0.95802	353.604	0.94789	216.877	0.08297	216.877	0.07486	216.877	0.07701
354.054	0.93742	354.054	0.95819	354.054	0.94809	217.153	0.0827	217.153	0.07461	217.153	0.07675
354.505	0.93764	354.505	0.95836	354.505	0.94828	217.429	0.08244	217.429	0.07437	217.429	0.0765
354.955	0.93785	354.955	0.95853	354.955	0.94848	217.706	0.08218	217.706	0.07412	217.706	0.07625
355.405	0.93807	355.405	0.9587	355.405	0.94867	217.982	0.08192	217.982	0.07388	217.982	0.07601
355.856	0.93829	355.856	0.95886	355.856	0.94886	218.258	0.08166	218.258	0.07364	218.258	0.07576
356.306	0.93851	356.306	0.95903	356.306	0.94906	218.535	0.0814	218.535	0.07339	218.535	0.07551
356.757	0.93873	356.757	0.95919	356.757	0.94925	218.811	0.08115	218.811	0.07315	218.811	0.07527
357.207	0.93894	357.207	0.95936	357.207	0.94944	219.087	0.08089	219.087	0.07291	219.087	0.07502
357.658	0.93916	357.658	0.95952	357.658	0.94963	219.363	0.08063	219.363	0.07267	219.363	0.07478
358.108	0.93937	358.108	0.95969	358.108	0.94982	219.64	0.08038	219.64	0.07243	219.64	0.07453
358.559	0.93958	358.559	0.95985	358.559	0.95001	219.916	0.08012	219.916	0.07219	219.916	0.07429
359.009	0.9398	359.009	0.96001	359.009	0.95019	220.192	0.07987	220.192	0.07195	220.192	0.07405
359.459	0.94001	359.459	0.96017	359.459	0.95038	220.468	0.07962	220.468	0.07172	220.468	0.0738
359.91	0.94022	359.91	0.96033	359.91	0.95057	220.745	0.07936	220.745	0.07148	220.745	0.07356
360.36	0.94043	360.36	0.96049	360.36	0.95075	221.021	0.07911	221.021	0.07124	221.021	0.07332
360.811	0.94064	360.811	0.96065	360.811	0.95094	221.297	0.07886	221.297	0.07101	221.297	0.07309
361.261	0.94085	361.261	0.96081	361.261	0.95112	221.574	0.07861	221.574	0.07078	221.574	0.07285
361.712	0.94106	361.712	0.96097	361.712	0.95131	221.85	0.07836	221.85	0.07054	221.85	0.07261
362.162	0.94126	362.162	0.96112	362.162	0.95149	222.126	0.07812	222.126	0.07031	222.126	0.07237
362.613	0.94147	362.613	0.96128	362.613	0.95167	222.402	0.07787	222.402	0.07008	222.402	0.07214
363.063	0.94168	363.063	0.96144	363.063	0.95185	222.679	0.07762	222.679	0.06985	222.679	0.0719
363.514	0.94188	363.514	0.96159	363.514	0.95203	222.955	0.07738	222.955	0.06962	222.955	0.07167
363.964	0.94209	363.964	0.96175	363.964	0.95221	223.231	0.07713	223.231	0.06939	223.231	0.07143
364.414	0.94229	364.414	0.9619	364.414	0.95239	223.508	0.07689	223.508	0.06916	223.508	0.0712
364.865	0.94249	364.865	0.96206	364.865	0.95257	223.784	0.07664	223.784	0.06893	223.784	0.07097
365.315	0.9427	365.315	0.96221	365.315	0.95275	224.06	0.0764	224.06	0.0687	224.06	0.07074
365.766	0.9429	365.766	0.96236	365.766	0.95293	224.336	0.07616	224.336	0.06848	224.336	0.07051
366.216	0.9431	366.216	0.96251	366.216	0.9531	224.613	0.07592	224.613	0.06825	224.613	0.07028
366.667	0.9433	366.667	0.96266	366.667	0.95328	224.889	0.07568	224.889	0.06803	224.889	0.07005
367.117	0.9435	367.117	0.96281	367.117	0.95346	225.165	0.07544	225.165	0.0678	225.165	0.06982
367.568	0.9437	367.568	0.96296	367.568	0.95363	225.441	0.0752	225.441	0.06758	225.441	0.06959
368.018	0.94389	368.018	0.96311	368.018	0.95381	225.718	0.07496	225.718	0.06736	225.718	0.06936
368.468	0.94409	368.468	0.96326	368.468	0.95398	225.994	0.07472	225.994	0.06713	225.994	0.06914
368.919	0.94429	368.919	0.96341	368.919	0.95415	226.27	0.07449	226.27	0.06691	226.27	0.06891
369.369	0.94449	369.369	0.96356	369.369	0.95432	226.547	0.07425	226.547	0.06669	226.547	0.06869
369.82	0.94468	369.82	0.9637	369.82	0.9545	226.823	0.07402	226.823	0.06647	226.823	0.06846
370.27	0.94488	370.27	0.96385	370.27	0.95467	227.099	0.07378	227.099	0.06625	227.099	0.06824
370.721	0.94507	370.721	0.964	370.721	0.95484	227.375	0.07355	227.375	0.06603	227.375	0.06802
371.171	0.94526	371.171	0.96414	371.171	0.95501	227.652	0.07332	227.652	0.06582	227.652	0.0678
371.622	0.94546	371.622	0.96429	371.622	0.95518	227.928	0.07308	227.928	0.0656	227.928	0.06757
372.072	0.94565	372.072	0.96443	372.072	0.95534	228.204	0.07285	228.204	0.06538	228.204	0.06735
372.523	0.94584	372.523	0.96457	372.523	0.95551	228.48	0.07262	228.48	0.06517	228.48	0.06713
372.973	0.94603	372.973	0.96472	372.973	0.95568	228.757	0.07239	228.757	0.06495	228.757	0.06692
373.423	0.94622	373.423	0.96486	373.423	0.95585	229.033	0.07216	229.033	0.06474	229.033	0.0667
373.874	0.94641	373.874	0.965	373.874	0.95601	229.309	0.07193	229.309	0.06452	229.309	0.06648
374.324	0.9466	374.324	0.96514	374.324	0.95618	229.586	0.07171	229.586	0.06431	229.586	0.06626
374.775	0.94679	374.775	0.96528	374.775	0.95634	229.862	0.07148	229.862	0.0641	229.862	0.06605
375.225	0.94697	375.225	0.96542	375.225	0.9565	230.138	0.07125	230.138	0.06389	230.138	0.06583
375.676	0.94716	375.676	0.96556	375.676	0.95667	230.414	0.07103	230.414	0.06368	230.414	0.06562
376.126	0.94734	376.126	0.9657	376.126	0.95683	230.691	0.0708	230.691	0.06347	230.691	0.0654
376.577	0.94753	376.577	0.96584	376.577	0.95699	230.967	0.07058	230.967	0.06326	230.967	0.06519
377.027	0.94771	377.027	0.96598	377.027	0.95715	231.243	0.07035	231.243	0.06305	231.243	0.06498
377.477	0.9479	377.477	0.96611	377.477	0.95732	231.52	0.07013	231.52	0.06284	231.52	0.06477
377.928	0.94808	377.928	0.96625	377.928	0.95748	231.796	0.06991	231.796	0.06264	231.796	0.06455
378.378	0.94827	378.378	0.96639	378.378	0.95764	232.072	0.06969	232.072	0.06243	232.072	0.06434
378.829	0.94845	378.829	0.96652	378.829	0.95779	232.348	0.06947	232.348	0.06222	232.348	0.06413
379.279	0.94863	379.279	0.96666	379.279	0.95795	232.625	0.06925	232.625	0.06202	232.625	0.06393
379.73	0.94881	379.73	0.96679	379.73	0.95811	232.901	0.06903	232.901	0.06181	232.901	0.06372
380.18	0.94899	380.18	0.96692	380.18	0.95827	233.177	0.06881	233.177	0.06161	233.177	0.06351
380.631	0.94917	380.631	0.96706	380.631	0.95843	233.453	0.06859	233.453	0.06141	233.453	0.0633
381.081	0.94935	381.081	0.96719	381.081	0.95858	233.73	0.06837	233.73	0.0612	233.73	0.0631
381.532	0.94953	381.532	0.96732	381.532	0.95874	234.006	0.06816	234.006	0.061	234.006	0.06289
381.982	0.9497	381.982	0.96745	381.982	0.95889	234.282	0.06794	234.282	0.0608	234.282	0.06268
382.432	0.94988	382.432	0.96759	382.432	0.95905	234.559	0.06773	234.559	0.0606	234.559	0.06248
382.883	0.95006	382.883	0.96772	382.883	0.9592	234.835	0.06751	234.835	0.0604	234.835	0.06228
383.333	0.95023	383.333	0.96785	383.333	0.95935	235.111	0.0673	235.111	0.0602	235.111	0.06207
383.784	0.95041	383.784	0.96798	383.784	0.95951	235.387	0.06709	235.387	0.06	235.387	0.06187
384.234	0.95058	384.234	0.9681	384.234	0.95966	235.664	0.06687	235.664	0.05981	235.664	0.06167
384.685	0.95076	384.685	0.96823	384.685	0.95981	235.94	0.06666	235.94	0.05961	235.94	0.06147
385.135	0.95093	385.135	0.96836	385.135	0.95996	236.216	0.06645	236.216	0.05941	236.216	0.06127
385.586	0.9511	385.586	0.96849	385.586	0.96011	236.492	0.06624	236.492	0.05922	236.492	0.06107
386.036	0.95127	386.036	0.96862	386.036	0.96026	236.769	0.06603	236.769	0.05902	236.769	0.06087
386.486	0.95145	386.486	0.96874	386.486	0.96041	237.045	0.06582	237.045	0.05883	237.045	0.06067
386.937	0.95162	386.937	0.96887	386.937	0.96056	237.321	0.06561	237.321	0.05863	237.321	0.06047
387.387	0.95179	387.387	0.96899	387.387	0.96071	237.598	0.06541	237.598	0.05844	237.598	0.06028
387.838	0.95196	387.838	0.96912	387.838	0.96086	237.874	0.0652	237.874	0.05825	237.874	0.06008
388.288	0.95213	388.288	0.96924	388.288	0.961	238.15	0.06499	238.15	0.05805	238.15	0.05988
388.739	0.95229	388.739	0.96937	388.739	0.96115	238.426	0.06479	238.426	0.05786	238.426	0.05969
389.189	0.95246	389.189	0.96949	389.189	0.96129	238.703	0.06458	238.703	0.05767	238.703	0.05949
389.64	0.95263	389.64	0.96961	389.64	0.96144	238.979	0.06438	238.979	0.05748	238.979	0.0593
390.09	0.9528	390.09	0.96974	390.09	0.96158	239.255	0.06417	239.255	0.05729	239.255	0.05911
390.541	0.95296	390.541	0.96986	390.541	0.96173	239.532	0.06397	239.532	0.0571	239.532	0.05891
390.991	0.95313	390.991	0.96998	390.991	0.96187	239.808	0.06377	239.808	0.05692	239.808	0.05872
391.441	0.95329	391.441	0.9701	391.441	0.96202	240.084	0.06357	240.084	0.05673	240.084	0.05853
391.892	0.95346	391.892	0.97022	391.892	0.96216	240.36	0.06336	240.36	0.05654	240.36	0.05834
392.342	0.95362	392.342	0.97034	392.342	0.9623	240.637	0.06316	240.637	0.05635	240.637	0.05815
392.793	0.95378	392.793	0.97046	392.793	0.96244	240.913	0.06296	240.913	0.05617	240.913	0.05796
393.243	0.95395	393.243	0.97058	393.243	0.96258	241.189	0.06276	241.189	0.05598	241.189	0.05777
393.694	0.95411	393.694	0.9707	393.694	0.96272	241.465	0.06257	241.465	0.0558	241.465	0.05758
394.144	0.95427	394.144	0.97082	394.144	0.96286	241.742	0.06237	241.742	0.05562	241.742	0.05739
394.595	0.95443	394.595	0.97093	394.595	0.963	242.018	0.06217	242.018	0.05543	242.018	0.05721
395.045	0.95459	395.045	0.97105	395.045	0.96314	242.294	0.06197	242.294	0.05525	242.294	0.05702
395.495	0.95475	395.495	0.97117	395.495	0.96328	242.571	0.06178	242.571	0.05507	242.571	0.05683
395.946	0.95491	395.946	0.97128	395.946	0.96342	242.847	0.06158	242.847	0.05489	242.847	0.05665
396.396	0.95507	396.396	0.9714	396.396	0.96356	243.123	0.06139	243.123	0.0547	243.123	0.05646
396.847	0.95523	396.847	0.97152	396.847	0.96369	243.399	0.06119	243.399	0.05452	243.399	0.05628
397.297	0.95539	397.297	0.97163	397.297	0.96383	243.676	0.061	243.676	0.05434	243.676	0.0561
397.748	0.95554	397.748	0.97174	397.748	0.96397	243.952	0.0608	243.952	0.05417	243.952	0.05591
398.198	0.9557	398.198	0.97186	398.198	0.9641	244.228	0.06061	244.228	0.05399	244.228	0.05573
398.649	0.95586	398.649	0.97197	398.649	0.96424	244.505	0.06042	244.505	0.05381	244.505	0.05555
399.099	0.95601	399.099	0.97208	399.099	0.96437	244.781	0.06023	244.781	0.05363	244.781	0.05537
399.55	0.95617	399.55	0.9722	399.55	0.9645	245.057	0.06004	245.057	0.05345	245.057	0.05519
400	0.95632	400	0.97231	400	0.96464	245.333	0.05985	245.333	0.05328	245.333	0.05501
400.45	0.95647	400.45	0.97242	400.45	0.96477	245.61	0.05966	245.61	0.0531	245.61	0.05483
400.901	0.95663	400.901	0.97253	400.901	0.9649	245.886	0.05947	245.886	0.05293	245.886	0.05465
401.351	0.95678	401.351	0.97264	401.351	0.96503	246.162	0.05928	246.162	0.05275	246.162	0.05447
401.802	0.95693	401.802	0.97275	401.802	0.96517	246.438	0.05909	246.438	0.05258	246.438	0.05429
402.252	0.95708	402.252	0.97286	402.252	0.9653	246.715	0.05891	246.715	0.05241	246.715	0.05412
402.703	0.95723	402.703	0.97297	402.703	0.96543	246.991	0.05872	246.991	0.05223	246.991	0.05394
403.153	0.95738	403.153	0.97308	403.153	0.96556	247.267	0.05853	247.267	0.05206	247.267	0.05376
403.604	0.95753	403.604	0.97319	403.604	0.96569	247.544	0.05835	247.544	0.05189	247.544	0.05359
404.054	0.95768	404.054	0.9733	404.054	0.96582	247.82	0.05816	247.82	0.05172	247.82	0.05341
404.505	0.95783	404.505	0.97341	404.505	0.96594	248.096	0.05798	248.096	0.05155	248.096	0.05324
404.955	0.95798	404.955	0.97351	404.955	0.96607	248.372	0.0578	248.372	0.05138	248.372	0.05307
405.405	0.95813	405.405	0.97362	405.405	0.9662	248.649	0.05761	248.649	0.05121	248.649	0.05289
405.856	0.95828	405.856	0.97373	405.856	0.96633	248.925	0.05743	248.925	0.05104	248.925	0.05272
406.306	0.95842	406.306	0.97383	406.306	0.96645	249.201	0.05725	249.201	0.05087	249.201	0.05255
406.757	0.95857	406.757	0.97394	406.757	0.96658	249.477	0.05707	249.477	0.0507	249.477	0.05238
407.207	0.95872	407.207	0.97404	407.207	0.9667	249.754	0.05689	249.754	0.05054	249.754	0.05221
407.658	0.95886	407.658	0.97415	407.658	0.96683	250.03	0.05671	250.03	0.05037	250.03	0.05204
408.108	0.95901	408.108	0.97425	408.108	0.96695	250.306	0.05653	250.306	0.0502	250.306	0.05187
408.559	0.95915	408.559	0.97435	408.559	0.96708	250.583	0.05635	250.583	0.05004	250.583	0.0517
409.009	0.95929	409.009	0.97446	409.009	0.9672	250.859	0.05617	250.859	0.04987	250.859	0.05153
409.459	0.95944	409.459	0.97456	409.459	0.96732	251.135	0.05599	251.135	0.04971	251.135	0.05136
409.91	0.95958	409.91	0.97466	409.91	0.96745	251.411	0.05582	251.411	0.04955	251.411	0.05119
410.36	0.95972	410.36	0.97477	410.36	0.96757	251.688	0.05564	251.688	0.04938	251.688	0.05103
410.811	0.95986	410.811	0.97487	410.811	0.96769	251.964	0.05546	251.964	0.04922	251.964	0.05086
411.261	0.96	411.261	0.97497	411.261	0.96781	252.24	0.05529	252.24	0.04906	252.24	0.05069
411.712	0.96015	411.712	0.97507	411.712	0.96793	252.517	0.05511	252.517	0.0489	252.517	0.05053
412.162	0.96029	412.162	0.97517	412.162	0.96805	252.793	0.05494	252.793	0.04873	252.793	0.05036
412.613	0.96043	412.613	0.97527	412.613	0.96817	253.069	0.05476	253.069	0.04857	253.069	0.0502
413.063	0.96057	413.063	0.97537	413.063	0.96829	253.345	0.05459	253.345	0.04841	253.345	0.05004
413.514	0.9607	413.514	0.97547	413.514	0.96841	253.622	0.05442	253.622	0.04825	253.622	0.04987
413.964	0.96084	413.964	0.97557	413.964	0.96853	253.898	0.05425	253.898	0.04809	253.898	0.04971
414.414	0.96098	414.414	0.97567	414.414	0.96865	254.174	0.05407	254.174	0.04794	254.174	0.04955
414.865	0.96112	414.865	0.97576	414.865	0.96877	254.45	0.0539	254.45	0.04778	254.45	0.04939
415.315	0.96125	415.315	0.97586	415.315	0.96889	254.727	0.05373	254.727	0.04762	254.727	0.04923
415.766	0.96139	415.766	0.97596	415.766	0.969	255.003	0.05356	255.003	0.04746	255.003	0.04907
416.216	0.96153	416.216	0.97606	416.216	0.96912	255.279	0.05339	255.279	0.04731	255.279	0.04891
416.667	0.96166	416.667	0.97615	416.667	0.96923	255.556	0.05322	255.556	0.04715	255.556	0.04875
417.117	0.9618	417.117	0.97625	417.117	0.96935	255.832	0.05305	255.832	0.047	255.832	0.04859
417.568	0.96193	417.568	0.97635	417.568	0.96947	256.108	0.05289	256.108	0.04684	256.108	0.04843
418.018	0.96207	418.018	0.97644	418.018	0.96958	256.384	0.05272	256.384	0.04669	256.384	0.04827
418.468	0.9622	418.468	0.97654	418.468	0.96969	256.661	0.05255	256.661	0.04653	256.661	0.04811
418.919	0.96233	418.919	0.97663	418.919	0.96981	256.937	0.05239	256.937	0.04638	256.937	0.04796
419.369	0.96246	419.369	0.97672	419.369	0.96992	257.213	0.05222	257.213	0.04623	257.213	0.0478
419.82	0.9626	419.82	0.97682	419.82	0.97003	257.489	0.05205	257.489	0.04607	257.489	0.04764
420.27	0.96273	420.27	0.97691	420.27	0.97015	257.766	0.05189	257.766	0.04592	257.766	0.04749
420.721	0.96286	420.721	0.977	420.721	0.97026	258.042	0.05173	258.042	0.04577	258.042	0.04733
421.171	0.96299	421.171	0.9771	421.171	0.97037	258.318	0.05156	258.318	0.04562	258.318	0.04718
421.622	0.96312	421.622	0.97719	421.622	0.97048	258.595	0.0514	258.595	0.04547	258.595	0.04703
422.072	0.96325	422.072	0.97728	422.072	0.97059	258.871	0.05124	258.871	0.04532	258.871	0.04687
422.523	0.96338	422.523	0.97737	422.523	0.9707	259.147	0.05107	259.147	0.04517	259.147	0.04672
422.973	0.96351	422.973	0.97746	422.973	0.97081	259.423	0.05091	259.423	0.04502	259.423	0.04657
423.423	0.96364	423.423	0.97756	423.423	0.97092	259.7	0.05075	259.7	0.04487	259.7	0.04642
423.874	0.96376	423.874	0.97765	423.874	0.97103	259.976	0.05059	259.976	0.04472	259.976	0.04626
424.324	0.96389	424.324	0.97774	424.324	0.97114	260.252	0.05043	260.252	0.04458	260.252	0.04611
424.775	0.96402	424.775	0.97783	424.775	0.97125	260.529	0.05027	260.529	0.04443	260.529	0.04596
425.225	0.96415	425.225	0.97791	425.225	0.97136	260.805	0.05011	260.805	0.04428	260.805	0.04581
425.676	0.96427	425.676	0.978	425.676	0.97147	261.081	0.04995	261.081	0.04414	261.081	0.04566
426.126	0.9644	426.126	0.97809	426.126	0.97157	261.357	0.04979	261.357	0.04399	261.357	0.04551
426.577	0.96452	426.577	0.97818	426.577	0.97168	261.634	0.04964	261.634	0.04385	261.634	0.04537
427.027	0.96465	427.027	0.97827	427.027	0.97179	261.91	0.04948	261.91	0.0437	261.91	0.04522
427.477	0.96477	427.477	0.97836	427.477	0.97189	262.186	0.04932	262.186	0.04356	262.186	0.04507
427.928	0.9649	427.928	0.97844	427.928	0.972	262.462	0.04917	262.462	0.04341	262.462	0.04492
428.378	0.96502	428.378	0.97853	428.378	0.9721	262.739	0.04901	262.739	0.04327	262.739	0.04478
428.829	0.96514	428.829	0.97862	428.829	0.97221	263.015	0.04886	263.015	0.04313	263.015	0.04463
429.279	0.96527	429.279	0.9787	429.279	0.97231	263.291	0.0487	263.291	0.04299	263.291	0.04449
429.73	0.96539	429.73	0.97879	429.73	0.97242	263.568	0.04855	263.568	0.04285	263.568	0.04434
430.18	0.96551	430.18	0.97887	430.18	0.97252	263.844	0.04839	263.844	0.0427	263.844	0.0442
430.631	0.96563	430.631	0.97896	430.631	0.97262	264.12	0.04824	264.12	0.04256	264.12	0.04405
431.081	0.96575	431.081	0.97904	431.081	0.97273	264.396	0.04809	264.396	0.04242	264.396	0.04391
431.532	0.96587	431.532	0.97913	431.532	0.97283	264.673	0.04793	264.673	0.04228	264.673	0.04377
431.982	0.96599	431.982	0.97921	431.982	0.97293	264.949	0.04778	264.949	0.04214	264.949	0.04362
432.432	0.96611	432.432	0.9793	432.432	0.97303	265.225	0.04763	265.225	0.042	265.225	0.04348
432.883	0.96623	432.883	0.97938	432.883	0.97313	265.502	0.04748	265.502	0.04187	265.502	0.04334
433.333	0.96635	433.333	0.97946	433.333	0.97323	265.778	0.04733	265.778	0.04173	265.778	0.0432
433.784	0.96647	433.784	0.97955	433.784	0.97333	266.054	0.04718	266.054	0.04159	266.054	0.04306
434.234	0.96659	434.234	0.97963	434.234	0.97343	266.33	0.04703	266.33	0.04145	266.33	0.04292
434.685	0.9667	434.685	0.97971	434.685	0.97353	266.607	0.04688	266.607	0.04132	266.607	0.04278
435.135	0.96682	435.135	0.97979	435.135	0.97363	266.883	0.04673	266.883	0.04118	266.883	0.04264
435.586	0.96694	435.586	0.97987	435.586	0.97373	267.159	0.04659	267.159	0.04105	267.159	0.0425
436.036	0.96705	436.036	0.97996	436.036	0.97383	267.435	0.04644	267.435	0.04091	267.435	0.04236
436.486	0.96717	436.486	0.98004	436.486	0.97393	267.712	0.04629	267.712	0.04077	267.712	0.04222
436.937	0.96729	436.937	0.98012	436.937	0.97403	267.988	0.04614	267.988	0.04064	267.988	0.04208
437.387	0.9674	437.387	0.9802	437.387	0.97413	268.264	0.046	268.264	0.04051	268.264	0.04195
437.838	0.96752	437.838	0.98028	437.838	0.97422	268.541	0.04585	268.541	0.04037	268.541	0.04181
438.288	0.96763	438.288	0.98036	438.288	0.97432	268.817	0.04571	268.817	0.04024	268.817	0.04167
438.739	0.96774	438.739	0.98044	438.739	0.97442	269.093	0.04556	269.093	0.04011	269.093	0.04154
439.189	0.96786	439.189	0.98051	439.189	0.97451	269.369	0.04542	269.369	0.03997	269.369	0.0414
439.64	0.96797	439.64	0.98059	439.64	0.97461	269.646	0.04528	269.646	0.03984	269.646	0.04127
440.09	0.96808	440.09	0.98067	440.09	0.9747	269.922	0.04513	269.922	0.03971	269.922	0.04113
440.541	0.9682	440.541	0.98075	440.541	0.9748	270.198	0.04499	270.198	0.03958	270.198	0.041
440.991	0.96831	440.991	0.98083	440.991	0.97489	270.474	0.04485	270.474	0.03945	270.474	0.04086
441.441	0.96842	441.441	0.9809	441.441	0.97499	270.751	0.0447	270.751	0.03932	270.751	0.04073
441.892	0.96853	441.892	0.98098	441.892	0.97508	271.027	0.04456	271.027	0.03919	271.027	0.0406
442.342	0.96864	442.342	0.98106	442.342	0.97517	271.303	0.04442	271.303	0.03906	271.303	0.04047
442.793	0.96875	442.793	0.98113	442.793	0.97527	271.58	0.04428	271.58	0.03893	271.58	0.04033
443.243	0.96886	443.243	0.98121	443.243	0.97536	271.856	0.04414	271.856	0.0388	271.856	0.0402
443.694	0.96897	443.694	0.98129	443.694	0.97545	272.132	0.044	272.132	0.03868	272.132	0.04007
444.144	0.96908	444.144	0.98136	444.144	0.97555	272.408	0.04386	272.408	0.03855	272.408	0.03994
444.595	0.96919	444.595	0.98144	444.595	0.97564	272.685	0.04372	272.685	0.03842	272.685	0.03981
445.045	0.9693	445.045	0.98151	445.045	0.97573	272.961	0.04358	272.961	0.0383	272.961	0.03968
445.495	0.96941	445.495	0.98159	445.495	0.97582	273.237	0.04345	273.237	0.03817	273.237	0.03955
445.946	0.96951	445.946	0.98166	445.946	0.97591	273.514	0.04331	273.514	0.03804	273.514	0.03942
446.396	0.96962	446.396	0.98173	446.396	0.976	273.79	0.04317	273.79	0.03792	273.79	0.03929
446.847	0.96973	446.847	0.98181	446.847	0.97609	274.066	0.04304	274.066	0.03779	274.066	0.03917
447.297	0.96983	447.297	0.98188	447.297	0.97618	274.342	0.0429	274.342	0.03767	274.342	0.03904
447.748	0.96994	447.748	0.98195	447.748	0.97627	274.619	0.04276	274.619	0.03754	274.619	0.03891
448.198	0.97005	448.198	0.98203	448.198	0.97636	274.895	0.04263	274.895	0.03742	274.895	0.03878
448.649	0.97015	448.649	0.9821	448.649	0.97645	275.171	0.04249	275.171	0.0373	275.171	0.03866
449.099	0.97026	449.099	0.98217	449.099	0.97654	275.447	0.04236	275.447	0.03717	275.447	0.03853
449.55	0.97036	449.55	0.98224	449.55	0.97663	275.724	0.04222	275.724	0.03705	275.724	0.03841
450	0.97047	450	0.98231	450	0.97671	276	0.04209	276	0.03693	276	0.03828
