# Supplementary material for: Ultralow-temperature-driven water-based sorption refrigeration enabled by low-cost zeolite-like porous aluminophosphate
Source: Nat Commun. 2022 Jan 11;13:193. doi: 10.1038/s41467-021-27883-4 (PMC8752593; doi:10.1038/s41467-021-27883-4)
Supplement: Supplementary file 3 — Source Data [file 41467_2021_27883_MOESM3_ESM.zip › Source Data/Supplementary Information-Figure3.xls]

## Sheet: SI-Figure3a
Binding Energy(eV)	Counts/s
85.2	318.297
85.1	313.586
85	319.423
84.9	292.671
84.8	295.002
84.7	281.517
84.6	288.182
84.5	282.373
84.4	286.836
84.3	283.68
84.2	259.201
84.1	260.146
84	273.652
83.9	287.228
83.8	276.098
83.7	263.328
83.6	276.366
83.5	277.267
83.4	269.371
83.3	284.241
83.2	278.042
83.1	269.106
83	268.296
82.9	272.159
82.8	267.546
82.7	276.694
82.6	264.5
82.5	273.206
82.4	263.698
82.3	259.574
82.2	272.22
82.1	283.811
82	281.425
81.9	270.586
81.8	267.116
81.7	266.516
81.6	264.29
81.5	254.4
81.4	255.408
81.3	265.595
81.2	285.775
81.1	266.094
81	249.911
80.9	266.682
80.8	279.369
80.7	282.211
80.6	284.942
80.5	289.023
80.4	291.513
80.3	268.884
80.2	254.317
80.1	284.037
80	269.5
79.9	258.626
79.8	276.151
79.7	297.551
79.6	279.943
79.5	261.525
79.4	271.586
79.3	257.227
79.2	283.162
79.1	272.186
79	264.094
78.9	264.276
78.8	290.366
78.7	270.632
78.6	252.763
78.5	265.044
78.4	273.061
78.3	278.098
78.2	311.19
78.1	334.907
78	358.304
77.9	360.791
77.8	350.641
77.7	359.243
77.6	399.542
77.5	415.056
77.4	482.5
77.3	531.576
77.2	631.69
77.1	766.889
77	891.603
76.9	1041.98
76.8	1201.06
76.7	1359.97
76.6	1618.93
76.5	1838.02
76.4	2052.72
76.3	2256.71
76.2	2504
76.1	2739.62
76	2915.32
75.9	3030.44
75.8	3060.15
75.7	3141.45
75.6	3074.3
75.5	2970.33
75.4	2881.97
75.3	2784.18
75.2	2644.04
75.1	2372.24
75	2082.98
74.9	1911.61
74.8	1696.1
74.7	1471.07
74.6	1271.36
74.5	1099.44
74.4	1001.9
74.3	847.099
74.2	730.664
74.1	646.109
74	548.148
73.9	449.679
73.8	411.55
73.7	399.565
73.6	385.618
73.5	377.23
73.4	339.728
73.3	314.339
73.2	312.764
73.1	304.531
73	292.161
72.9	292.551
72.8	292.051
72.7	293.891
72.6	292.236
72.5	290.774
72.4	304.371
72.3	313.244
72.2	290.054
72.1	269.681
72	259.316
71.9	279.148
71.8	270.54
71.7	277.072
71.6	282.315
71.5	290.711
71.4	283.855
71.3	280.473
71.2	278.826
71.1	268.999
71	263.613
70.9	291.278
70.8	283.399
70.7	265.208
70.6	283.84
70.5	273.182
70.4	281.097
70.3	274.783
70.2	284.175
70.1	261.619
70	277.917
69.9	254.753
69.8	275.805
69.7	303.008
69.6	294.337
69.5	297.124
69.4	274.62
69.3	246.172
69.2	272.859
69.1	291.946
69	286.299
68.9	292.208
68.8	287.986
68.7	263.325
68.6	256.597
68.5	276.441
68.4	296.09
68.3	283.114
68.2	258.882
68.1	267.062
68	268.786
67.9	275.148
67.8	289.397
67.7	285.332
67.6	319.87
67.5	300.906
67.4	280.014
67.3	276.815
67.2	266.855
67.1	270.311
67	252.559
66.9	263.551
66.8	272.46
66.7	295.573
66.6	271.033
66.5	266.483
66.4	272.665
66.3	268.213
66.2	290.768
66.1	299.687
66	285.34
65.9	274.869
65.8	295.068
65.7	280.123
65.6	290.556
65.5	284.487
65.4	292.42
65.3	291.819
65.2	296.429

## Sheet: SI-Figure3b
Binding Energy(eV)	Counts/s
144.2	807.612
144.1	828.125
144	844.449
143.9	861.088
143.8	805.665
143.7	839.054
143.6	887.763
143.5	858.003
143.4	806.463
143.3	778.304
143.2	840.696
143.1	819.857
143	787.236
142.9	826.356
142.8	809.652
142.7	797.981
142.6	828.263
142.5	804.852
142.4	804.686
142.3	826.436
142.2	816.288
142.1	790.255
142	776.667
141.9	762.673
141.8	770.79
141.7	817.282
141.6	807.457
141.5	783.075
141.4	768.682
141.3	787.471
141.2	776.878
141.1	775.045
141	822.648
140.9	824.517
140.8	803.945
140.7	807.792
140.6	826.599
140.5	783.676
140.4	766.775
140.3	755.557
140.2	751.668
140.1	782.63
140	791.373
139.9	770.769
139.8	803.098
139.7	807.602
139.6	811.433
139.5	778.145
139.4	767.644
139.3	781.019
139.2	796.043
139.1	805.711
139	788.036
138.9	776.109
138.8	808.239
138.7	819.835
138.6	810.901
138.5	790.277
138.4	778.4
138.3	747.582
138.2	763.752
138.1	803.933
138	793.257
137.9	790.029
137.8	802.82
137.7	785.21
137.6	820.25
137.5	833.097
137.4	905.166
137.3	976.343
137.2	1004.42
137.1	1143.77
137	1214.87
136.9	1340.83
136.8	1553.7
136.7	1798.11
136.6	2078.83
136.5	2306.4
136.4	2615.72
136.3	2941.19
136.2	3343.9
136.1	3792.34
136	4009.55
135.9	4428.16
135.8	4761.26
135.7	5111.01
135.6	5579.62
135.5	5947.58
135.4	6216.4
135.3	6393.54
135.2	6507.43
135.1	6648.22
135	6642.86
134.9	6544.42
134.8	6404.08
134.7	6045.92
134.6	5799.03
134.5	5500.43
134.4	4901.49
134.3	4418.91
134.2	4076.5
134.1	3620.76
134	3208.82
133.9	2816.43
133.8	2463.83
133.7	2147.61
133.6	1915.48
133.5	1617.62
133.4	1423.71
133.3	1320.64
133.2	1194.18
133.1	1044.31
133	964.101
132.9	906.06
132.8	816.506
132.7	758.373
132.6	734.853
132.5	701.859
132.4	667.34
132.3	660.164
132.2	690.271
132.1	639.669
132	623.208
131.9	638.54
131.8	595.605
131.7	592.279
131.6	584.77
131.5	586.495
131.4	614.536
131.3	600.163
131.2	564.047
131.1	563.574
131	550.635
130.9	542.291
130.8	509.631
130.7	553.39
130.6	575.145
130.5	511.542
130.4	530.272
130.3	529.928
130.2	521.918
130.1	500.734
130	504.313
129.9	520.312
129.8	504.32
129.7	517.92
129.6	494.028
129.5	510.088
129.4	482.164
129.3	489.756
129.2	508.085
129.1	508.991
129	492.484
128.9	492.297
128.8	460.574
128.7	455.624
128.6	474.266
128.5	484.783
128.4	480.502
128.3	449.56
128.2	468.146
128.1	473.146
128	479.946
127.9	483.624
127.8	487.482
127.7	475.314
127.6	465.478
127.5	495.814
127.4	464.485
127.3	449.685
127.2	437.847
127.1	463.039
127	449.022
126.9	482.333
126.8	493.244
126.7	486.53
126.6	463.849
126.5	458.251
126.4	450.678
126.3	469.868
126.2	466.895
126.1	499.351
126	467.859
125.9	477.04
125.8	493.661
125.7	480.703
125.6	481.705
125.5	474.169
125.4	511.66
125.3	477.647
125.2	482.677
125.1	505.348
125	493.633
124.9	485.051
124.8	503.375
124.7	504.255
124.6	515.9
124.5	520.879
124.4	537.811
124.3	515.784
124.2	523.167

## Sheet: SI-Figure3c
Binding Energy(eV)	Counts/s
1350	29536.5
1349	29052.3
1348	28510.5
1347	28592.4
1346	28904.8
1345	28526.1
1344	28640.2
1343	28451.2
1342	28410.4
1341	28111.6
1340	27698.4
1339	27832.6
1338	27937.8
1337	27987
1336	27891.6
1335	27924.9
1334	27901
1333	27729.4
1332	27560.2
1331	28188.8
1330	27839.8
1329	27599.9
1328	26638.8
1327	26785
1326	27410.6
1325	27568.4
1324	26931.9
1323	26435.6
1322	26064
1321	26396
1320	26596.6
1319	26461.1
1318	26656.4
1317	26916.6
1316	26712.1
1315	26201.4
1314	26211.1
1313	25986.7
1312	26455.2
1311	26224.4
1310	26681.9
1309	26592.1
1308	26803.2
1307	26639.8
1306	26182.6
1305	26012.5
1304	25696.6
1303	26036.5
1302	25366.6
1301	26256.3
1300	25839.2
1299	26131.6
1298	25736.9
1297	25332.6
1296	25224.6
1295	25795.9
1294	25753.1
1293	26268.5
1292	26328.9
1291	26139.2
1290	25958.5
1289	25268.7
1288	25326.9
1287	25278.7
1286	26265.1
1285	26345.3
1284	26319.5
1283	26647.3
1282	26207.1
1281	25845.2
1280	25487.4
1279	25924.9
1278	26426.6
1277	26321.7
1276	26050.5
1275	26185.8
1274	26320
1273	25756.7
1272	25207.7
1271	25459.1
1270	25462.6
1269	25988.5
1268	26292.2
1267	26168
1266	26405.4
1265	26799.6
1264	26211.3
1263	26028
1262	26123.1
1261	25588.2
1260	25845.3
1259	26333.4
1258	25979.5
1257	25956.3
1256	25669.5
1255	25574.9
1254	25653.6
1253	26245.6
1252	26753.2
1251	26459.4
1250	27267.8
1249	27320
1248	27444.3
1247	26752
1246	26278.6
1245	27084.6
1244	27341.3
1243	27437.6
1242	27406.9
1241	27304.6
1240	27598.8
1239	27568.7
1238	27839.8
1237	28584.9
1236	27301.4
1235	26922
1234	26973.7
1233	27159
1232	27987.9
1231	27784
1230	28258.7
1229	28953.4
1228	29465.8
1227	29564.6
1226	29245.7
1225	28766.2
1224	28604.6
1223	28358.6
1222	27617.5
1221	28160.7
1220	28146.4
1219	27730.5
1218	27720
1217	26995.5
1216	26136.9
1215	26053.9
1214	26483.5
1213	26200.7
1212	25698.7
1211	26445.4
1210	26668.3
1209	25592.6
1208	25787.4
1207	25888.9
1206	25742.1
1205	25474.8
1204	25457.4
1203	25855.6
1202	26305.1
1201	26137.3
1200	25968.4
1199	26282.2
1198	26527.3
1197	26563.6
1196	26229.5
1195	25884.2
1194	26110.5
1193	26027.5
1192	26161.7
1191	26653.3
1190	26287.5
1189	26636.8
1188	26204.1
1187	26262.4
1186	26452
1185	26507.2
1184	27125.8
1183	27060.7
1182	26434.9
1181	26600.6
1180	27086.6
1179	27334.7
1178	27308.5
1177	26602.5
1176	26453.2
1175	26373
1174	26840.6
1173	26505.2
1172	27210.5
1171	27627.5
1170	27189.7
1169	26868.7
1168	27222.8
1167	27119.5
1166	27428.8
1165	27212.8
1164	27635.1
1163	27164.4
1162	26895.9
1161	26787.4
1160	27145.3
1159	27114.7
1158	27004.1
1157	27433.6
1156	26983.6
1155	27186.1
1154	27927.4
1153	28282.5
1152	27543.8
1151	26635.6
1150	27094.8
1149	27621.4
1148	27653.6
1147	28378.8
1146	28533.4
1145	28100.2
1144	27897.3
1143	27747.4
1142	27795.2
1141	27878.8
1140	28391.5
1139	27794.6
1138	27273.9
1137	28104.1
1136	28245.6
1135	28932.3
1134	28636.5
1133	28705.1
1132	28514.7
1131	28860.7
1130	28780.9
1129	28547.8
1128	28853.4
1127	28520.5
1126	29018.9
1125	29095.3
1124	28485.8
1123	28320.3
1122	28628.9
1121	28487.2
1120	28719
1119	29124
1118	29147.5
1117	29284.8
1116	29491.2
1115	29828
1114	29486.4
1113	29266.7
1112	28721.2
1111	28736.8
1110	29359.3
1109	29303.8
1108	30209.7
1107	29693.5
1106	29361.8
1105	29355.1
1104	29789.4
1103	29812
1102	30157.3
1101	30238.9
1100	29704.2
1099	29637.9
1098	30103.5
1097	30224.9
1096	30108.8
1095	29824.6
1094	30042.9
1093	30073.3
1092	30979.3
1091	31249.9
1090	30698.6
1089	30855.5
1088	31290.1
1087	30633
1086	31181.5
1085	30864.3
1084	31510
1083	31342.2
1082	31746.5
1081	31131.1
1080	30586.6
1079	30698.6
1078	31323.4
1077	31439.6
1076	31358.7
1075	31112.2
1074	31320.7
1073	31624.8
1072	32039.7
1071	31799.6
1070	31618.7
1069	31402.2
1068	31167.9
1067	30634.2
1066	31004
1065	31923.1
1064	31589.6
1063	32566.7
1062	32710.5
1061	32586.2
1060	32879.8
1059	32776.9
1058	32319.4
1057	31884.2
1056	32569.2
1055	32617
1054	32380.9
1053	32594.6
1052	32693.7
1051	33188.6
1050	33057.2
1049	32798.5
1048	32973.8
1047	33189.8
1046	33296.2
1045	33027.2
1044	33496.2
1043	33271.7
1042	33628.3
1041	33698.7
1040	33829
1039	33979.4
1038	33374.9
1037	33706.7
1036	33738.4
1035	34180.2
1034	34064.8
1033	34017.5
1032	34688.1
1031	35230.9
1030	35032.7
1029	34411.4
1028	34509.7
1027	35472.6
1026	35648.9
1025	35238.7
1024	35167.3
1023	35369.7
1022	36171.1
1021	36307.2
1020	36048.5
1019	36046.4
1018	36026.2
1017	36046.1
1016	35594.4
1015	35813.4
1014	35336.1
1013	35843.6
1012	35595.8
1011	35102.7
1010	35830.1
1009	36373.7
1008	36924.9
1007	38222.7
1006	38785.2
1005	39217.7
1004	40156.4
1003	40831.9
1002	41336.2
1001	41138.3
1000	40373.3
999	38672
998	37544.3
997	36874.7
996	36607.4
995	35179.1
994	33339.5
993	33042.1
992	32931.3
991	33195
990	32711
989	32267.8
988	33128.8
987	33370.9
986	34789.1
985	36825.8
984	40254.7
983	42888.5
982	46060.8
981	48874.2
980	49886.4
979	48627.4
978	44418.6
977	40154.5
976	37208.9
975	34340.9
974	31809.6
973	29887.2
972	27843.1
971	25962.5
970	23402.1
969	21389.6
968	20850.6
967	19747.3
966	18714.9
965	18662.6
964	18572.6
963	18225.1
962	18504.8
961	18419.2
960	18120.3
959	17727.3
958	18584.1
957	19094.7
956	18893.7
955	18241.2
954	18150.6
953	17985.1
952	18059.4
951	17768.2
950	18299
949	18537.7
948	18623.1
947	18665.9
946	18664.8
945	18427.6
944	18146
943	18029.3
942	18019.6
941	18376.8
940	18733.9
939	18423.5
938	18225.1
937	18242.6
936	18738.7
935	18535.2
934	18851.6
933	19226.7
932	18622.8
931	18472.9
930	19060.8
929	19043
928	18547.5
927	18477.8
926	18469.8
925	19240.7
924	18692.9
923	18860.1
922	19359.2
921	19302.8
920	18904.6
919	18860.6
918	19390.9
917	19012.3
916	18750.5
915	19060.7
914	19231.6
913	18676.8
912	19098.1
911	19300.9
910	19259
909	18884.8
908	19241.9
907	19300.7
906	19052.6
905	18954.5
904	19282.6
903	19412.1
902	19556.3
901	19306.7
900	19285.5
899	19520.4
898	19438.1
897	19354.5
896	19270.2
895	19595.5
894	19888.7
893	19919.3
892	19913.1
891	19318.5
890	19434.2
889	20009.9
888	19972.8
887	19604.3
886	19632.8
885	19596.5
884	19552
883	19493.1
882	19686.3
881	19560.1
880	19998.5
879	20304.1
878	19507.8
877	19877.4
876	19911.1
875	20300.4
874	20191.6
873	20231.3
872	20092.7
871	19887.4
870	19787.7
869	20144.2
868	20095
867	20167.1
866	20107.9
865	20128.4
864	19969.4
863	19794.7
862	20096.4
861	20103.4
860	20201.1
859	20112.9
858	20173.1
857	20382.8
856	20480.5
855	20366.5
854	19759
853	19810.1
852	20355.3
851	20032.5
850	19918.9
849	20517.1
848	19932.7
847	19894.6
846	20559.4
845	20657.6
844	20755.4
843	21039.5
842	20128.5
841	19623.1
840	20341.9
839	20474.7
838	20982.6
837	20898.1
836	20997.3
835	20978.2
834	20962.4
833	20615.3
832	20522.5
831	20885
830	21188.3
829	21526.9
828	21388.1
827	20708.1
826	20589.4
825	20469.8
824	21133.6
823	20886.4
822	20788.9
821	20914.8
820	20985.6
819	21337.1
818	21346.6
817	21059.5
816	21125.6
815	21010.5
814	20989.7
813	20714.8
812	21073.5
811	20868.9
810	20893.4
809	20920.9
808	20693.1
807	21105.3
806	21717.1
805	21539.9
804	20992.5
803	20621.2
802	21319.9
801	21404.7
800	21725.6
799	21736.2
798	21243.1
797	21099.4
796	21526
795	21999.2
794	21898.1
793	21805.9
792	22151.5
791	22097.7
790	21964.1
789	21750.5
788	21559.6
787	21513.3
786	21400.6
785	22030.7
784	21960.6
783	22116.7
782	22269.8
781	21845
780	21518.5
779	21667.3
778	22670
777	22672.6
776	22190.4
775	22165.7
774	22656.6
773	22505.8
772	22192.7
771	22104.4
770	22074.5
769	22023.1
768	21566
767	21535.7
766	21585.9
765	22113
764	22652
763	22231
762	22561.6
761	23467.3
760	22247.8
759	21852.5
758	22518.3
757	22906
756	22868.9
755	22421.4
754	22424.7
753	22737.9
752	23000.9
751	22732.5
750	22768.3
749	22853.9
748	22659.9
747	22905.3
746	22714.2
745	22968.8
744	23078.7
743	23014.4
742	22005.2
741	22753.2
740	23091.4
739	23125.4
738	23162.3
737	23343.4
736	23548.1
735	23502.1
734	23123.2
733	23377.8
732	23741.4
731	23146.9
730	23506.6
729	23131.7
728	23047.8
727	23339
726	22873.5
725	23057.1
724	23458.4
723	24125.1
722	23818.9
721	23451.4
720	23180.4
719	23305.5
718	23295.5
717	22989.9
716	22740.8
715	22822.7
714	23478.9
713	23934.3
712	24151.8
711	24152.2
710	23968
709	23763.2
708	23681.1
707	24403.8
706	24282.1
705	24142.1
704	24208.2
703	24035.5
702	23634.8
701	24100.9
700	23935.8
699	23457
698	24356.8
697	24765.8
696	24981.6
695	24037.7
694	24286.1
693	24677.6
692	24350.5
691	24473.9
690	23758.4
689	24490.1
688	24065.9
687	24794.5
686	25367
685	25028.5
684	24442.9
683	24222.7
682	24779.5
681	24313.4
680	24487.7
679	24330.3
678	24490.7
677	24784.4
676	24637.6
675	24931.8
674	24832.3
673	25240.8
672	25383
671	25547
670	24855.3
669	24634.4
668	24455.9
667	24892.7
666	25028.4
665	25116.7
664	25062.3
663	25331.7
662	25174.1
661	25621.4
660	25248.9
659	25299.5
658	25721.9
657	25957
656	25816.6
655	24993
654	25172
653	25172.8
652	25253.5
651	25133.8
650	25364.1
649	25488
648	25591.2
647	25509.1
646	26104.9
645	26109.4
644	26027.5
643	25720.2
642	25802.2
641	26317.8
640	26374.5
639	26015.3
638	25934
637	26608.1
636	26053.7
635	25873.4
634	25802.3
633	26002.9
632	25837.9
631	26074.2
630	26723.4
629	26574.2
628	26924.6
627	26740
626	26465.5
625	26934.5
624	26896.8
623	26324.1
622	27021.5
621	27096.8
620	26563.7
619	26212
618	26615.2
617	26721.9
616	26807.4
615	26742.9
614	26820.2
613	27210.7
612	27069.1
611	27249.3
610	27447.9
609	27236.9
608	27191.4
607	26847.9
606	26354.5
605	27052.1
604	27516
603	27480
602	27218.2
601	26976.4
600	27488.4
599	27726.3
598	27529.2
597	27211.8
596	27274.1
595	27960.7
594	28178.3
593	27741.9
592	27437.2
591	27802.4
590	27508.9
589	27762.2
588	28122.9
587	28130.1
586	28339.3
585	28738.3
584	28372.6
583	27705.1
582	27663.6
581	27941.6
580	27634.3
579	27898.2
578	27970.1
577	28202.6
576	28552.8
575	28682.2
574	28642.7
573	28398.5
572	28287.7
571	28035.5
570	27659.5
569	27054.8
568	27006.3
567	26885.1
566	26221
565	26002.8
564	26618.4
563	27612.3
562	28541.5
561	29382.2
560	30231.1
559	30947.5
558	32067.4
557	32879.5
556	33998.7
555	34703.4
554	34164.5
553	32234.1
552	30645.3
551	28497
550	26650.8
549	25876.6
548	24369.7
547	22529.5
546	20660.9
545	19785
544	17292.1
543	14035.3
542	11573.7
541	10032.8
540	9330.44
539	8898.93
538	8587.29
537	9276.14
536	14124.5
535	34492.4
534	89828.6
533	154484
532	148930
531	77518.6
530	26949.9
529	11821.8
528	9260.33
527	8061.79
526	7571.3
525	7217.48
524	7133.09
523	7149.42
522	7052.6
521	7466.4
520	7472.32
519	7207.23
518	7005.18
517	6966.95
516	7064.71
515	7291.71
514	7201.12
513	7392.9
512	7270.53
511	7013.27
510	7253.19
509	7449.65
508	7016.91
507	7215.36
506	7102.1
505	6983.04
504	6844.29
503	7020.38
502	6612.08
501	7124.09
500	7338.33
499	7309.69
498	7390.34
497	7042.08
496	6861.3
495	6942.82
494	6826.51
493	6838.78
492	7336
491	7202.59
490	7011.13
489	6979.79
488	7242.32
487	7125.64
486	7141.23
485	7375.96
484	7297.4
483	7326.59
482	7356.34
481	7089.75
480	7387.04
479	7480.07
478	7238.59
477	7067.08
476	7163.34
475	7019.82
474	7330.15
473	7402.43
472	7401.8
471	7209.1
470	7405.52
469	7399.29
468	7329.96
467	7369.81
466	7262.16
465	7213.75
464	7311.41
463	7298.83
462	7349.04
461	7316.45
460	7417.31
459	7387.34
458	7145.99
457	7317.03
456	7505.01
455	7617.1
454	7609.78
453	7641.83
452	7736.82
451	7382.1
450	7469.14
449	7511.85
448	7536.36
447	7410.57
446	7211.36
445	7494.85
444	7713.7
443	7668.77
442	7608.73
441	7482.94
440	7507.63
439	7579.04
438	7392.46
437	7497.91
436	7488.34
435	7579.3
434	7488.76
433	7500.38
432	7608.69
431	7742.46
430	7442.76
429	7171.42
428	7441.71
427	7371.96
426	7437.69
425	7460.32
424	7466.29
423	7438.36
422	7562.05
421	7757.19
420	7663.53
419	7448.64
418	7815.88
417	7463.07
416	7520.01
415	7864.07
414	7854.76
413	7415.07
412	7126.23
411	7480.75
410	7724.58
409	7863.57
408	7804.43
407	7623.51
406	7936.45
405	7759.64
404	7685.7
403	7756.2
402	7655.72
401	7973.53
400	8233.77
399	7917.1
398	7659.92
397	7959.15
396	7801.84
395	7812.02
394	7963.47
393	8014.05
392	7808.35
391	7659.64
390	7500.98
389	7665.98
388	7686.5
387	7759.86
386	7762.53
385	7988.26
384	8008.1
383	7919.33
382	7951.85
381	7887.11
380	7829.59
379	8112.95
378	7941.49
377	7825.47
376	7978.31
375	8044.47
374	8207.81
373	8160.99
372	7591.34
371	7941.7
370	8245.52
369	8425.85
368	8047.36
367	8165.68
366	8310.5
365	7877.82
364	7773.97
363	7669.25
362	7796.25
361	7965.3
360	8037.16
359	8023.09
358	7971.08
357	7755.97
356	8014.64
355	8004.5
354	7812.23
353	7976.52
352	8095.16
351	8397.91
350	8048.48
349	8246.61
348	8684.64
347	8563.02
346	8231.68
345	7970.19
344	8068.01
343	8161.84
342	8146.17
341	8172.95
340	7761.24
339	7926.91
338	8363.02
337	8337.67
336	8688.86
335	8380.48
334	8095.22
333	8029.16
332	8043.13
331	8191.74
330	8214.64
329	8325.61
328	8514.64
327	8349.67
326	8401.57
325	8334.6
324	8438.45
323	8448.21
322	8610.72
321	8638.42
320	8279.71
319	8365.72
318	8708.27
317	8207.02
316	8426.74
315	8561.6
314	8654.5
313	8679.33
312	8982.91
311	9125.5
310	8569.24
309	8605.52
308	9002.43
307	9294.59
306	9088.34
305	9165.28
304	9128.3
303	8802.26
302	8569.22
301	8568.5
300	8568.49
299	8370.94
298	8414.96
297	8506.5
296	8563.57
295	8302.06
294	8299.32
293	8504.65
292	8372.11
291	8719.53
290	8882.33
289	9665.44
288	10368.4
287	11908.5
286	14693.6
285	17230.9
284	16187.3
283	11603.7
282	8750.52
281	8185.56
280	8288.19
279	8237.6
278	8249.88
277	7975.07
276	8057.91
275	8033.37
274	8043.21
273	7463.66
272	7540.26
271	8126.48
270	8273.51
269	8095.08
268	7881.24
267	8105.4
266	8324.42
265	7993.6
264	7862.81
263	8215.11
262	8178.27
261	8318.73
260	8077.89
259	8397.28
258	8212.04
257	8461.52
256	8203.01
255	8361.09
254	8355.97
253	8495.75
252	8627.22
251	8146.1
250	8530.31
249	8292.74
248	8158.69
247	8200.58
246	8491.9
245	8444.61
244	8297.45
243	8486.43
242	8657.64
241	8691.5
240	8759.76
239	8912.83
238	8536.58
237	8624.31
236	8616.56
235	8469.82
234	8341.67
233	8601.8
232	9068.66
231	9194.71
230	9133.89
229	8829.55
228	8682.1
227	8893.63
226	8738.52
225	8616.05
224	8483.48
223	8646.84
222	8647.63
221	8429.73
220	8502.95
219	8756.6
218	9214.83
217	9513.34
216	9239.01
215	9219.83
214	9202.88
213	9545.37
212	9803.7
211	9050.87
210	8966.67
209	9112.15
208	8626.17
207	8628.12
206	8471.06
205	8150.08
204	8061.42
203	7280.59
202	7368.58
201	7346.95
200	7212.4
199	7119.97
198	7179.26
197	7798.18
196	8061.96
195	9865.85
194	14308.1
193	19410.4
192	21397.4
191	18035.3
190	12640.8
189	9623.91
188	8286.99
187	7783.65
186	7376.77
185	7418.12
184	6827.68
183	6799.81
182	6748.63
181	6785.41
180	6902.66
179	6828.84
178	6760.69
177	6763.31
176	6938.04
175	6930.05
174	7080.97
173	7427.64
172	6775.81
171	6637.66
170	6955.34
169	6921.22
168	7088.79
167	6615.87
166	6907.28
165	6576.24
164	6704.91
163	6819.31
162	6847.03
161	6729.01
160	7676.41
159	7913.53
158	7996.67
157	7829.8
156	7516.21
155	7666.28
154	7785.68
153	7502.98
152	7105.5
151	6619.44
150	6542.27
149	6183
148	5990.32
147	5910.23
146	5524.1
145	5461.22
144	5005.74
143	4705.42
142	4913.8
141	4713.89
140	4500.56
139	4613.1
138	5742.79
137	10599
136	20694.6
135	27994.1
134	22300.5
133	11068.1
132	4803.14
131	3713.99
130	3257.49
129	2911
128	2792.38
127	2966.34
126	3112.73
125	3150.73
124	3664.77
123	5028.93
122	8988.96
121	13649.3
120	15071.2
119	10891.7
118	6041.45
117	3933.32
116	3477.51
115	3475.42
114	3051.94
113	2941.56
112	2981.28
111	2788.84
110	2700.22
109	2728.81
108	2727.52
107	2702.62
106	2774.97
105	2683.97
104	2791.84
103	2681.76
102	2840.93
101	2800.25
100	3043.45
99	3267.75
98	3334.59
97	3117.81
96	3111.66
95	3092.5
94	2840.58
93	2779.42
92	2806.6
91	2672.65
90	2626
89	2426.33
88	2411.31
87	2224.69
86	1911.97
85	1585.94
84	1578.5
83	1650.99
82	1669
81	1716.48
80	1609.2
79	1784.15
78	2876.87
77	6506.61
76	11588.5
75	11453.4
74	6583.48
73	2789.95
72	1821.16
71	1757.14
70	1760.05
69	1666.15
68	1703.22
67	1656.12
66	1712.78
65	1599.19
64	1586.74
63	1790.52
62	1677.1
61	1659.75
60	1808.19
59	1861.16
58	1733.68
57	1896.19
56	1825.18
55	1859.02
54	1851.31
53	1875.78
52	1930.24
51	1922.86
50	1917.92
49	2044.88
48	1868.47
47	2057.45
46	1913.17
45	1706.87
44	1773.9
43	1753.97
42	1709.28
41	1727.02
40	1533.52
39	1480.68
38	1363.99
37	1330.97
36	1316.8
35	1220.62
34	1400.22
33	1466.88
32	1598.9
31	1879.61
30	2145.05
29	2711.37
28	3426.27
27	4405.31
26	5269.96
25	5425.18
24	4103.49
23	2300.08
22	1199.62
21	617.263
20	457.639
19	399.421
18	401.603
17	568.946
16	1049.78
15	1652.84
14	1936.56
13	1790.02
12	1793.76
11	1630.15
10	1275.12
9	1269.06
8	1393.27
7	1344.57
6	1152.47
5	673.416
4	255.425
3	99.7755
2	20.9446
1	5.18347
0	6.39856
-1	1.69908
-2	6.52581
-3	1.77911
-4	0
-5	0
-6	0
-7	0
-8	0
-9	0
-10	0
