# Supplementary material for: Ultralow-temperature-driven water-based sorption refrigeration enabled by low-cost zeolite-like porous aluminophosphate
Source: Nat Commun. 2022 Jan 11;13:193. doi: 10.1038/s41467-021-27883-4 (PMC8752593; doi:10.1038/s41467-021-27883-4)
Supplement: Supplementary file 3 — Source Data [file 41467_2021_27883_MOESM3_ESM.zip › Source Data/Supplementary Information-Figure4.xls]

## Sheet: SI-Figure4a
T(°C)	λ(W·m-1·K-1)
25	0.0818
50	0.08877
75	0.15208
100	0.37382

## Sheet: SI-Figure4b
T(°C)	Cp(J·g-1·K-1)
25	0.63
50	0.76
75	0.9
100	0.93
