# Supplementary material for: Ultralow-temperature-driven water-based sorption refrigeration enabled by low-cost zeolite-like porous aluminophosphate
Source: Nat Commun. 2022 Jan 11;13:193. doi: 10.1038/s41467-021-27883-4 (PMC8752593; doi:10.1038/s41467-021-27883-4)
Supplement: Supplementary file 3 — Source Data [file 41467_2021_27883_MOESM3_ESM.zip › Source Data/Supplementary Information-Figure5.xls]

## Sheet: SI-Figure5
T(°C)	Weight(%)
36.0286	100
35.9794	100
35.9768	99.9989
35.9781	99.9969
35.9794	99.9934
35.9857	99.9895
35.9882	99.9851
35.9844	99.9804
35.9806	99.975
35.9756	99.9686
35.9819	99.9621
36.0337	99.9554
36.0299	99.9493
36.0248	99.944
36.0248	99.94
36.0261	99.9364
36.0211	99.9338
36.0223	99.9313
36.0236	99.9293
36.0248	99.928
36.0211	99.9267
36.0198	99.9259
36.0261	99.9251
36.0299	99.9243
36.0274	99.9231
36.0248	99.9222
36.0248	99.9217
36.0223	99.9216
36.0211	99.922
36.0147	99.9222
36.0147	99.9229
36.0147	99.9232
36.0135	99.9239
36.0084	99.925
36.0034	99.927
36.0059	99.9284
36.0084	99.9298
36.0072	99.931
36.0059	99.9311
36.0147	99.9317
36.0173	99.9316
36.0173	99.9314
36.0122	99.9309
36.0185	99.9297
36.0223	99.9281
36.0185	99.9268
36.0198	99.9249
36.0286	99.9232
36.0387	99.9223
36.0375	99.9211
36.0362	99.9195
36.0413	99.9188
36.0488	99.9181
36.0552	99.9176
36.0615	99.9175
36.0678	99.9172
36.0716	99.9169
36.0716	99.9165
36.0716	99.916
36.0791	99.9156
36.088	99.9156
36.0943	99.9148
36.1044	99.914
36.1095	99.9137
36.1133	99.913
36.1158	99.9124
36.1234	99.9121
36.1259	99.9123
36.1259	99.9121
36.1335	99.9123
36.136	99.9121
36.1398	99.9125
36.1373	99.913
36.1423	99.9128
36.1486	99.9128
36.1499	99.9134
36.1499	99.9128
36.1625	99.9124
36.1701	99.9122
36.1701	99.9117
36.1802	99.9117
36.1853	99.9109
36.1966	99.9105
36.1966	99.9107
36.1992	99.9108
36.2118	99.9106
36.2232	99.9112
36.2232	99.9116
36.2307	99.9122
36.2396	99.9127
36.2408	99.9134
36.251	99.9144
36.2623	99.9152
36.2775	99.9159
36.2977	99.9162
36.304	99.9163
36.3128	99.9165
36.3318	99.9168
36.3457	99.9169
36.3608	99.9164
36.3811	99.9155
36.4	99.9153
36.4076	99.9146
36.4202	99.9136
36.4278	99.913
36.4467	99.9123
36.4669	99.9116
36.4808	99.9104
36.4998	99.9092
36.5137	99.9087
36.5314	99.9085
36.5427	99.9073
36.5617	99.9067
36.5781	99.9062
36.5958	99.9055
36.6122	99.9053
36.6261	99.9047
36.6387	99.9045
36.6551	99.9039
36.6728	99.9035
36.688	99.9032
36.7057	99.9035
36.7221	99.903
36.7372	99.903
36.7549	99.9028
36.7726	99.9024
36.7878	99.9024
36.8029	99.9024
36.8156	99.9027
36.8345	99.9029
36.8496	99.9023
36.8648	99.9022
36.8812	99.9022
36.9021	99.9016
36.9272	99.9016
36.9464	99.9011
36.968	99.9005
36.986	99.9
37.0087	99.8996
37.0243	99.8989
37.0495	99.8989
37.071	99.8983
37.0962	99.898
37.119	99.8983
37.1309	99.898
37.1561	99.8983
37.1801	99.8986
37.2136	99.8988
37.2388	99.8984
37.2711	99.8982
37.2951	99.898
37.3191	99.8976
37.3442	99.8975
37.3682	99.8973
37.3946	99.8969
37.4125	99.8962
37.4353	99.8958
37.4545	99.8952
37.4796	99.8949
37.5012	99.8943
37.5216	99.8938
37.5491	99.8937
37.5707	99.8931
37.5983	99.8926
37.6234	99.8923
37.6558	99.8926
37.6833	99.8927
37.7073	99.8925
37.7301	99.8927
37.7564	99.893
37.7912	99.893
37.8199	99.8927
37.8535	99.8923
37.8834	99.8915
37.9182	99.8913
37.9469	99.8907
37.9805	99.89
38.014	99.8897
38.0476	99.8893
38.0739	99.8889
38.0955	99.8885
38.1206	99.8889
38.1446	99.8888
38.171	99.889
38.1985	99.8889
38.2261	99.8885
38.2536	99.8884
38.2836	99.8883
38.3111	99.888
38.3471	99.888
38.3794	99.8877
38.413	99.8874
38.4477	99.8878
38.474	99.8877
38.5052	99.8877
38.5339	99.8876
38.5567	99.8872
38.5915	99.8866
38.6202	99.8866
38.6489	99.8863
38.6825	99.8869
38.7136	99.8864
38.7412	99.8856
38.7759	99.8851
38.8095	99.8845
38.8418	99.8841
38.8789	99.8836
38.9089	99.8833
38.9424	99.8829
38.9748	99.8824
39.0083	99.8813
39.0466	99.8805
39.0898	99.8804
39.1257	99.8802
39.1604	99.88
39.1987	99.8804
39.2371	99.8806
39.2754	99.8803
39.3221	99.8802
39.3616	99.8802
39.4012	99.8802
39.4395	99.8807
39.479	99.8807
39.5269	99.8806
39.57	99.8804
39.6108	99.8794
39.6503	99.8792
39.6838	99.8788
39.7197	99.8783
39.7581	99.8779
39.7928	99.878
39.8251	99.8776
39.8527	99.877
39.8838	99.8772
39.9197	99.877
39.9581	99.877
40.0036	99.8769
40.0515	99.8771
40.091	99.8769
40.1317	99.8767
40.1748	99.8762
40.2227	99.876
40.267	99.8759
40.3113	99.8755
40.3508	99.8749
40.3939	99.8747
40.4335	99.8744
40.4658	99.8738
40.5065	99.8736
40.5508	99.8729
40.5891	99.8728
40.6238	99.8724
40.6681	99.8724
40.7112	99.8715
40.7567	99.8714
40.801	99.871
40.8382	99.8705
40.8873	99.8702
40.9327	99.8698
40.9782	99.8701
41.0297	99.8698
41.0836	99.8698
41.1339	99.8693
41.177	99.8692
41.2273	99.869
41.2787	99.8693
41.3362	99.869
41.3925	99.8688
41.438	99.8691
41.4847	99.8691
41.5337	99.8684
41.5816	99.8679
41.6307	99.8674
41.6858	99.8674
41.73	99.8675
41.7767	99.867
41.8174	99.8669
41.8593	99.8668
41.9132	99.8669
41.9599	99.8664
42.0054	99.8663
42.0485	99.8661
42.0927	99.866
42.1358	99.8654
42.1837	99.8653
42.2244	99.8651
42.2735	99.8647
42.3201	99.865
42.3716	99.8642
42.4207	99.8643
42.4722	99.8642
42.5236	99.8638
42.5811	99.8638
42.6337	99.8634
42.6852	99.8632
42.7426	99.8626
42.7941	99.8617
42.8468	99.8604
42.8934	99.8598
42.9509	99.859
42.9999	99.8577
43.0562	99.8575
43.1016	99.8569
43.1531	99.8569
43.2069	99.8565
43.2536	99.8561
43.3027	99.8559
43.3553	99.856
43.408	99.8555
43.4534	99.8552
43.5037	99.856
43.5552	99.8558
43.6126	99.8554
43.6617	99.855
43.7119	99.8542
43.7741	99.8538
43.8327	99.8534
43.8878	99.8528
43.9392	99.8526
43.9943	99.8522
44.0565	99.8515
44.1163	99.851
44.1701	99.8501
44.2288	99.8496
44.2874	99.8494
44.34	99.8491
44.3963	99.8491
44.4573	99.849
44.5171	99.8487
44.5793	99.8482
44.6331	99.8483
44.6857	99.8479
44.7408	99.848
44.8006	99.848
44.8568	99.8476
44.9118	99.8477
44.9704	99.8476
45.0243	99.8478
45.0769	99.8476
45.1295	99.8479
45.1893	99.8481
45.2467	99.8478
45.3077	99.8475
45.3651	99.8474
45.425	99.8474
45.4824	99.8474
45.5457	99.8476
45.6043	99.8467
45.6713	99.8461
45.7347	99.8457
45.7969	99.845
45.8543	99.845
45.9105	99.845
45.9703	99.8445
46.0289	99.8443
46.0911	99.8437
46.1473	99.8431
46.2023	99.843
46.2621	99.843
46.3243	99.8426
46.3781	99.842
46.4427	99.8415
46.5048	99.8411
46.5646	99.8411
46.6244	99.841
46.6866	99.841
46.7416	99.841
46.8038	99.841
46.8588	99.8405
46.9161	99.8402
46.9795	99.8399
47.0393	99.8394
47.0979	99.8391
47.1576	99.8386
47.221	99.8381
47.2844	99.8376
47.3561	99.837
47.4218	99.8367
47.4924	99.8367
47.5569	99.8365
47.6227	99.8364
47.6872	99.8361
47.7566	99.8359
47.8223	99.8357
47.8833	99.835
47.943	99.8346
47.9968	99.8343
48.0614	99.8335
48.1259	99.8332
48.1917	99.8329
48.2586	99.8323
48.3243	99.8321
48.3829	99.8317
48.4474	99.831
48.5108	99.8309
48.5753	99.8306
48.6446	99.8306
48.7092	99.8304
48.7737	99.8299
48.8383	99.8294
48.8956	99.8294
48.9614	99.8291
49.0318	99.8287
49.1071	99.8282
49.1788	99.8277
49.2505	99.8276
49.3186	99.8271
49.3808	99.8268
49.4453	99.8266
49.511	99.826
49.5791	99.8258
49.6461	99.8255
49.7165	99.8247
49.7763	99.8245
49.8444	99.8243
49.9053	99.8233
49.971	99.8227
50.0412	99.8226
50.107	99.822
50.1727	99.8221
50.2442	99.8218
50.3041	99.8217
50.3606	99.822
50.4217	99.8216
50.484	99.8212
50.5508	99.8211
50.6189	99.8212
50.6823	99.8208
50.7445	99.8209
50.8114	99.8209
50.8713	99.8203
50.937	99.8198
51.0096	99.8194
51.08	99.8195
51.1457	99.8193
51.2114	99.8193
51.2782	99.8189
51.3531	99.8182
51.4165	99.8176
51.4776	99.817
51.5468	99.8171
51.6136	99.8171
51.6747	99.8168
51.737	99.8164
51.8015	99.8162
51.8672	99.8159
51.9317	99.8156
51.9905	99.8156
52.0608	99.8151
52.1277	99.8144
52.191	99.8139
52.2613	99.8135
52.3374	99.8128
52.4077	99.8122
52.4745	99.8117
52.5437	99.8112
52.614	99.8108
52.6865	99.8106
52.7568	99.8105
52.8271	99.8103
52.8997	99.8098
52.9654	99.8094
53.0299	99.8095
53.091	99.8095
53.1636	99.8093
53.2327	99.8091
53.3007	99.8088
53.3675	99.8084
53.4309	99.808
53.4988	99.8078
53.5668	99.8076
53.6371	99.8071
53.7062	99.8068
53.7891	99.8067
53.8594	99.8064
53.9331	99.8061
54.0034	99.8059
54.0725	99.8054
54.1439	99.8054
54.2165	99.8053
54.2868	99.8049
54.3559	99.8049
54.4308	99.8046
54.4987	99.8044
54.569	99.8043
54.6392	99.8038
54.7118	99.8033
54.7832	99.8029
54.8558	99.8024
54.9329	99.8016
55.0101	99.8013
55.0849	99.8007
55.146	99.8005
55.2174	99.7999
55.2934	99.799
55.3579	99.7987
55.4258	99.7987
55.4938	99.7987
55.5675	99.7985
55.6388	99.7985
55.7068	99.7985
55.7851	99.7983
55.8622	99.7979
55.9313	99.7974
56.0039	99.7976
56.0879	99.7976
56.1604	99.797
56.2399	99.7967
56.3205	99.7968
56.3896	99.7967
56.4609	99.7964
56.5404	99.7966
56.6106	99.7964
56.682	99.7963
56.751	99.7958
56.8178	99.7954
56.8927	99.7952
56.9652	99.7942
57.0342	99.7934
57.1137	99.7927
57.1873	99.7924
57.2449	99.7912
57.322	99.7906
57.3991	99.7901
57.4751	99.7897
57.5488	99.7894
57.6213	99.7885
57.6949	99.7885
57.7686	99.7879
57.84	99.788
57.9136	99.7872
57.9907	99.7868
58.0632	99.7866
58.1426	99.7861
58.2163	99.7858
58.2934	99.7852
58.3659	99.7854
58.4407	99.7851
58.5086	99.7848
58.5684	99.7839
58.6409	99.7842
58.7146	99.7839
58.7916	99.7834
58.8572	99.783
58.9251	99.7825
58.9942	99.7824
59.0735	99.7823
59.146	99.7821
59.23	99.782
59.3209	99.782
59.4014	99.7812
59.482	99.781
59.5522	99.7806
59.6338	99.78
59.7167	99.7801
59.7926	99.7793
59.8651	99.7785
59.9513	99.7777
60.0261	99.7773
60.1009	99.777
60.1757	99.7762
60.2573	99.7759
60.3471	99.7756
60.4184	99.7752
60.492	99.7748
60.5748	99.7747
60.6484	99.7746
60.7128	99.7746
60.7887	99.7744
60.8623	99.7738
60.944	99.7735
61.0199	99.7731
61.09	99.7724
61.1682	99.772
61.2476	99.7715
61.3246	99.7712
61.4086	99.7709
61.4937	99.7701
61.5696	99.7694
61.6443	99.7689
61.7237	99.7687
61.7996	99.7685
61.8754	99.7684
61.9605	99.7682
62.0387	99.7678
62.1146	99.7674
62.1893	99.7665
62.2618	99.7665
62.3388	99.7662
62.4204	99.7659
62.4986	99.7657
62.5802	99.7654
62.659	99.7649
62.7343	99.7648
62.8119	99.7642
62.8895	99.7636
62.9648	99.7632
63.0468	99.7627
63.1277	99.7621
63.2096	99.7617
63.2839	99.761
63.3537	99.7607
63.4301	99.7604
63.4999	99.7593
63.573	99.7591
63.6494	99.7584
63.7281	99.7579
63.8034	99.7575
63.8787	99.7567
63.9563	99.7561
64.0349	99.756
64.1102	99.7555
64.19	99.755
64.273	99.7553
64.3528	99.7549
64.4325	99.7548
64.5067	99.7549
64.5809	99.7544
64.6596	99.7548
64.7338	99.7538
64.8102	99.7533
64.891	99.7524
64.9674	99.7514
65.0394	99.7503
65.1147	99.7496
65.1933	99.7489
65.2753	99.7482
65.3528	99.7478
65.4248	99.7473
65.4989	99.747
65.5687	99.746
65.6451	99.7462
65.7204	99.746
65.8001	99.7463
65.8765	99.7458
65.9518	99.7451
66.0293	99.7449
66.1068	99.7438
66.192	99.743
66.2784	99.7425
66.3592	99.742
66.4345	99.741
66.5075	99.7403
66.585	99.7394
66.6603	99.7388
66.7389	99.7389
66.8164	99.7383
66.9005	99.7385
66.9747	99.7382
67.0477	99.7385
67.1307	99.7385
67.2137	99.7383
67.299	99.7385
67.3786	99.7383
67.465	99.7378
67.5491	99.7373
67.6266	99.7369
67.7029	99.7361
67.7837	99.7355
67.8612	99.7345
67.9353	99.7338
68.0106	99.7331
68.0847	99.7319
68.1622	99.731
68.2352	99.7303
68.3027	99.7297
68.3868	99.7291
68.4598	99.7284
68.5328	99.728
68.6103	99.7278
68.69	99.7272
68.7707	99.7269
68.8593	99.7269
68.9356	99.7264
69.0152	99.7261
69.0971	99.7256
69.1757	99.725
69.2642	99.7242
69.3494	99.7234
69.4279	99.7221
69.5086	99.7216
69.5927	99.7212
69.669	99.7203
69.7498	99.7199
69.8305	99.7193
69.9157	99.7185
69.9976	99.7181
70.0783	99.7178
70.1568	99.7173
70.2387	99.7175
70.3272	99.7173
70.4068	99.7168
70.4931	99.7165
70.5838	99.7163
70.6711	99.7161
70.7507	99.7163
70.8315	99.716
70.9078	99.7157
70.994	99.7157
71.0781	99.7152
71.1577	99.7142
71.234	99.7138
71.3059	99.713
71.3799	99.7124
71.4618	99.712
71.548	99.7112
71.6332	99.7106
71.7216	99.7097
71.8023	99.7087
71.8863	99.7083
71.966	99.7079
72.0555	99.7074
72.1473	99.7072
72.2368	99.707
72.3197	99.7061
72.3982	99.7052
72.4822	99.7048
72.5596	99.7045
72.6436	99.7044
72.7254	99.7035
72.8072	99.7035
72.8879	99.7031
72.9631	99.7029
73.0404	99.7028
73.13	99.7028
73.2117	99.7026
73.288	99.7026
73.3654	99.7027
73.445	99.7021
73.5356	99.7019
73.6152	99.7016
73.7003	99.7018
73.7831	99.7012
73.8649	99.7003
73.9367	99.7001
74.0229	99.6999
74.1102	99.6992
74.2008	99.6983
74.2815	99.6976
74.3555	99.697
74.4395	99.6958
74.5124	99.6948
74.592	99.6939
74.6837	99.6932
74.7755	99.692
74.8542	99.6911
74.9296	99.6904
75.0114	99.6898
75.0933	99.6895
75.173	99.689
75.2581	99.6886
75.3432	99.6877
75.4315	99.6872
75.5112	99.6864
75.5844	99.6858
75.6663	99.6852
75.7471	99.6844
75.8203	99.6839
75.9	99.6837
75.9851	99.6829
76.0669	99.6826
76.1552	99.6826
76.236	99.6827
76.3102	99.683
76.391	99.684
76.4771	99.6852
76.5644	99.6859
76.6559	99.6865
76.7496	99.6865
76.8325	99.6872
76.9057	99.687
76.9821	99.6866
77.0693	99.6855
77.1598	99.6846
77.2459	99.6832
77.3234	99.6817
77.4063	99.68
77.4859	99.6784
77.5624	99.6771
77.642	99.6755
77.7314	99.6745
77.8196	99.6729
77.8971	99.6723
77.9693	99.6713
78.0478	99.6704
78.1329	99.6696
78.2061	99.6692
78.29	99.6686
78.3707	99.6681
78.4536	99.6685
78.53	99.6681
78.6097	99.6681
78.6904	99.6678
78.7754	99.6677
78.8636	99.6672
78.9465	99.6667
79.0315	99.6659
79.1111	99.6653
79.1918	99.6645
79.2779	99.6633
79.3651	99.6625
79.449	99.6615
79.534	99.6603
79.6222	99.659
79.6997	99.6579
79.7793	99.6564
79.8697	99.6551
79.9547	99.6539
80.0429	99.653
80.1258	99.6519
80.2161	99.6508
80.2947	99.6498
80.3764	99.6486
80.4592	99.6476
80.5432	99.6465
80.6281	99.6459
80.7131	99.6457
80.7938	99.6453
80.8712	99.6445
80.9616	99.6441
81.0412	99.6436
81.1261	99.6436
81.2111	99.6441
81.2939	99.6436
81.38	99.6434
81.4628	99.6433
81.5402	99.642
81.6273	99.641
81.7123	99.6404
81.7854	99.6391
81.8672	99.6382
81.9489	99.6375
82.0295	99.6361
82.1113	99.6353
82.1951	99.6349
82.2779	99.6339
82.3618	99.6339
82.4446	99.6337
82.5285	99.633
82.6123	99.6329
82.693	99.6325
82.7779	99.6311
82.8618	99.6306
82.9446	99.63
83.0273	99.6293
83.108	99.6286
83.1929	99.6278
83.2778	99.6273
83.3628	99.6267
83.4509	99.6257
83.538	99.6251
83.6229	99.6247
83.7089	99.624
83.7949	99.6236
83.8766	99.6228
83.9669	99.6224
84.0507	99.622
84.1335	99.6213
84.2151	99.6206
84.2936	99.6201
84.3796	99.6193
84.4613	99.6187
84.5483	99.6183
84.6429	99.6173
84.7375	99.6168
84.8224	99.6161
84.9073	99.6154
84.9954	99.6148
85.0889	99.6141
85.1759	99.6136
85.2619	99.6129
85.3511	99.6121
85.4306	99.6113
85.5112	99.6108
85.5907	99.6096
85.6723	99.6087
85.754	99.6075
85.8399	99.6067
85.9227	99.6054
86.0118	99.6048
86.0956	99.6043
86.1816	99.6043
86.2729	99.6041
86.361	99.6036
86.4458	99.6036
86.5345	99.6033
86.6227	99.603
86.7047	99.6021
86.7856	99.6018
86.8696	99.6014
86.9567	99.6005
87.0376	99.5999
87.1217	99.5988
87.2026	99.5981
87.2918	99.5974
87.3768	99.5961
87.4619	99.5955
87.5417	99.5952
87.6237	99.5946
87.7035	99.5937
87.7855	99.5931
87.8726	99.5917
87.9597	99.5908
88.0385	99.5898
88.1225	99.5889
88.2044	99.5882
88.2874	99.5872
88.3724	99.5865
88.4513	99.586
88.5352	99.5851
88.6161	99.5844
88.6939	99.5843
88.7748	99.5836
88.8629	99.5831
88.9365	99.5825
89.0246	99.5819
89.1034	99.5811
89.1895	99.58
89.2797	99.5794
89.3637	99.5792
89.4466	99.5784
89.5399	99.5776
89.6239	99.5773
89.7047	99.5765
89.7897	99.5758
89.8716	99.5749
89.9597	99.5746
90.0468	99.5743
90.1297	99.5732
90.2178	99.5721
90.307	99.5715
90.3878	99.5712
90.4738	99.571
90.5557	99.5713
90.6459	99.571
90.7288	99.5716
90.8107	99.5709
90.8905	99.5704
90.9796	99.57
91.0584	99.5699
91.1433	99.5691
91.2263	99.5688
91.306	99.5675
91.3952	99.5661
91.4781	99.5655
91.5579	99.5642
91.6459	99.5636
91.734	99.5627
91.8179	99.5619
91.9112	99.5607
92.0013	99.5594
92.0883	99.5576
92.1733	99.5567
92.2583	99.5555
92.3443	99.5547
92.4354	99.5536
92.5204	99.5525
92.6043	99.552
92.6882	99.5516
92.7711	99.5504
92.8529	99.5506
92.9337	99.5497
93.0176	99.5487
93.1015	99.548
93.1854	99.5467
93.2672	99.5459
93.3501	99.5453
93.435	99.5442
93.521	99.5429
93.608	99.5424
93.6908	99.5414
93.7778	99.5408
93.8658	99.5405
93.957	99.5395
94.0419	99.5387
94.1268	99.538
94.2117	99.5371
94.2956	99.5359
94.3805	99.5351
94.4603	99.5347
94.5452	99.5335
94.627	99.533
94.7139	99.532
94.7968	99.5318
94.8827	99.531
94.9718	99.5299
95.0577	99.5291
95.1436	99.5282
95.2285	99.5275
95.3124	99.5267
95.3973	99.5263
95.4915	99.5254
95.5722	99.5251
95.653	99.5237
95.7389	99.5229
95.8186	99.5224
95.9055	99.522
95.9966	99.5216
96.0825	99.521
96.1705	99.5201
96.2564	99.5193
96.3413	99.5183
96.4303	99.5172
96.5152	99.5171
96.6042	99.5164
96.6932	99.5161
96.7801	99.5152
96.8598	99.5149
96.9478	99.5141
97.0347	99.5134
97.1237	99.5129
97.2075	99.5122
97.2924	99.5116
97.3876	99.5107
97.4704	99.51
97.5573	99.509
97.6411	99.508
97.7311	99.5074
97.8191	99.5065
97.9066	99.5054
97.9904	99.5042
98.0803	99.5035
98.1681	99.5025
98.2478	99.5018
98.3377	99.501
98.4287	99.5
98.5237	99.4994
98.6074	99.4984
98.6942	99.4977
98.777	99.4976
98.8597	99.4972
98.9455	99.4967
99.0313	99.4962
99.1161	99.4954
99.1988	99.4945
99.2795	99.4935
99.3623	99.4921
99.4542	99.4912
99.541	99.4899
99.6329	99.4884
99.7218	99.4874
99.8045	99.4862
99.8954	99.4853
99.9842	99.4846
100.072	99.4839
100.163	99.4836
100.25	99.4832
100.333	99.4825
100.417	99.4822
100.5	99.4818
100.59	99.4809
100.681	99.4803
100.76	99.4793
100.843	99.478
100.928	99.4774
101.013	99.4766
101.098	99.4761
101.183	99.4756
101.267	99.4746
101.349	99.4738
101.433	99.4731
101.511	99.4723
101.596	99.472
101.684	99.4718
101.771	99.4708
101.861	99.4701
101.95	99.4689
102.03	99.4677
102.121	99.4667
102.209	99.4662
102.295	99.465
102.388	99.4642
102.479	99.463
102.572	99.4621
102.664	99.4616
102.747	99.4607
102.829	99.4602
102.923	99.4597
103.01	99.459
103.093	99.4584
103.182	99.4577
103.266	99.4571
103.357	99.4564
103.441	99.4557
103.526	99.4554
103.614	99.4547
103.698	99.4539
103.783	99.4529
103.87	99.4522
103.963	99.4513
104.046	99.4505
104.128	99.4494
104.209	99.4485
104.296	99.4475
104.378	99.4457
104.463	99.4441
104.554	99.4434
104.64	99.4424
104.722	99.4415
104.809	99.4406
104.894	99.4397
104.985	99.439
105.073	99.4382
105.157	99.4373
105.246	99.4367
105.333	99.4363
105.434	99.4351
105.503	99.4347
105.589	99.4338
105.672	99.4326
105.761	99.4321
105.866	99.4306
105.933	99.4299
106.018	99.4291
106.102	99.4281
106.183	99.4269
106.29	99.4263
106.357	99.4253
106.464	99.4244
106.536	99.4243
106.623	99.4233
106.708	99.4225
106.797	99.4221
106.886	99.4215
106.991	99.4215
107.075	99.4211
107.138	99.4205
107.244	99.4199
107.324	99.4191
107.388	99.4182
107.469	99.4174
107.571	99.4172
107.656	99.4159
107.733	99.4151
107.799	99.4146
107.896	99.414
107.978	99.413
108.044	99.4122
108.137	99.4113
108.201	99.4111
108.299	99.4103
108.359	99.4098
108.436	99.4095
108.514	99.4087
108.611	99.4073
108.677	99.4067
108.767	99.4057
108.84	99.405
108.921	99.4046
108.997	99.4034
109.072	99.4029
109.147	99.4028
109.204	99.4022
109.281	99.4013
109.368	99.4006
109.439	99.4
109.501	99.3996
109.589	99.3988
109.663	99.3977
109.736	99.3971
109.809	99.3958
109.865	99.3944
109.95	99.3927
110.021	99.3922
110.078	99.3913
110.153	99.3899
110.224	99.3887
110.31	99.3873
110.366	99.3866
110.441	99.3856
110.519	99.3851
110.574	99.3846
110.657	99.3838
110.731	99.3829
110.787	99.3824
110.855	99.3818
110.938	99.3817
111.007	99.3811
111.062	99.3808
111.14	99.3803
111.201	99.3795
111.287	99.3789
111.338	99.3784
111.398	99.3779
111.464	99.3771
111.534	99.3765
111.6	99.3753
111.677	99.3744
111.742	99.3741
111.793	99.3736
111.857	99.3734
111.932	99.3728
112.003	99.3723
112.066	99.3715
112.116	99.3711
112.187	99.3704
112.251	99.3701
112.315	99.3693
112.38	99.3679
112.448	99.3671
112.496	99.3665
112.574	99.3652
112.635	99.3644
112.687	99.3635
112.75	99.3629
112.816	99.3624
112.891	99.3612
112.953	99.3606
113.014	99.3598
113.062	99.3591
113.12	99.3589
113.194	99.3585
113.244	99.3576
113.314	99.3569
113.375	99.3564
113.421	99.3559
113.482	99.3553
113.55	99.3544
113.596	99.3541
113.653	99.3532
113.714	99.3521
113.767	99.3513
113.82	99.3512
113.877	99.3508
113.936	99.3505
113.989	99.3494
114.055	99.3483
114.1	99.3479
114.168	99.3469
114.213	99.3468
114.283	99.3461
114.337	99.3453
114.385	99.3448
114.441	99.344
114.508	99.3431
114.556	99.3427
114.624	99.3423
114.665	99.3422
114.722	99.3415
114.78	99.3408
114.82	99.3407
114.874	99.34
114.933	99.3388
114.973	99.3389
115.034	99.3384
115.081	99.3379
115.13	99.3372
115.183	99.3364
115.234	99.3364
115.274	99.3362
115.341	99.3354
115.391	99.3347
115.431	99.3349
115.484	99.3345
115.541	99.3341
115.58	99.3336
115.632	99.3332
115.695	99.3319
115.738	99.3311
115.793	99.3307
115.84	99.3302
115.879	99.3303
115.941	99.3293
115.982	99.3286
116.032	99.328
116.093	99.3274
116.134	99.3268
116.175	99.3268
116.218	99.3257
116.271	99.3245
116.321	99.323
116.37	99.3218
116.418	99.3206
116.466	99.3197
116.512	99.3184
116.56	99.3173
116.612	99.3163
116.664	99.3154
116.715	99.3146
116.757	99.3138
116.798	99.3131
116.838	99.3122
116.883	99.3113
116.924	99.3109
116.968	99.3106
117.011	99.31
117.052	99.3096
117.094	99.3085
117.137	99.3081
117.179	99.3074
117.224	99.3074
117.268	99.3067
117.309	99.306
117.349	99.305
117.39	99.3043
117.43	99.3037
117.472	99.3028
117.511	99.3024
117.547	99.3015
117.59	99.3006
117.628	99.2999
117.666	99.2994
117.704	99.2993
117.746	99.2988
117.785	99.2981
117.824	99.2978
117.857	99.2974
117.897	99.297
117.943	99.2969
117.977	99.2969
118.017	99.2964
118.054	99.2959
118.095	99.2953
118.131	99.2947
118.169	99.2941
118.207	99.293
118.249	99.2925
118.29	99.2915
118.323	99.2908
118.366	99.2902
118.403	99.2896
118.445	99.2892
118.482	99.2886
118.52	99.2881
118.558	99.2879
118.595	99.2876
118.633	99.2867
118.665	99.2866
118.702	99.2861
118.737	99.2851
118.769	99.2843
118.799	99.2834
118.832	99.2829
118.866	99.2821
118.901	99.2813
118.937	99.281
118.971	99.281
119.006	99.2805
119.033	99.2796
119.061	99.2796
119.099	99.2793
119.134	99.2787
119.167	99.278
119.201	99.278
119.235	99.2775
119.262	99.2772
119.296	99.2766
119.326	99.2758
119.361	99.2758
119.396	99.275
119.427	99.2746
119.46	99.2747
119.495	99.2746
119.522	99.2745
119.549	99.2742
119.586	99.2736
119.612	99.273
119.642	99.2729
119.67	99.2728
119.697	99.2722
119.727	99.2719
119.754	99.2712
119.78	99.2706
119.81	99.2695
119.84	99.269
119.864	99.2683
119.892	99.2676
119.92	99.2668
119.95	99.2657
119.977	99.2651
119.999	99.2642
120.026	99.2635
120.055	99.2631
120.083	99.2627
120.109	99.2622
120.139	99.2618
120.169	99.2615
120.197	99.2612
120.224	99.2607
120.257	99.2602
120.287	99.26
120.313	99.2592
120.337	99.2584
120.364	99.2578
120.389	99.2576
120.414	99.2572
120.441	99.257
120.465	99.2566
120.49	99.2565
120.511	99.2564
120.535	99.2565
120.559	99.2567
120.588	99.2567
120.616	99.2564
120.643	99.2556
120.669	99.2555
120.693	99.2551
120.72	99.2549
120.746	99.2544
120.771	99.2537
120.798	99.2529
120.825	99.2523
120.845	99.2518
120.865	99.2513
120.889	99.2511
120.917	99.25
120.94	99.2494
120.963	99.2489
120.99	99.2483
121.015	99.248
121.041	99.2474
121.069	99.2469
121.095	99.2469
121.118	99.2469
121.141	99.2469
121.158	99.2467
121.179	99.2463
121.203	99.2456
121.222	99.2452
121.243	99.2449
121.264	99.2448
121.281	99.2445
121.299	99.2434
121.321	99.2427
121.34	99.2415
121.359	99.2416
121.382	99.2412
121.398	99.2411
121.423	99.2409
121.444	99.2401
121.46	99.2397
121.481	99.239
121.503	99.2389
121.519	99.2385
121.539	99.2384
121.563	99.2374
121.577	99.2371
121.601	99.2366
121.618	99.2364
121.634	99.236
121.66	99.236
121.679	99.2358
121.701	99.2357
121.727	99.2355
121.751	99.2349
121.77	99.2348
121.795	99.2348
121.813	99.2351
121.831	99.2349
121.855	99.2354
121.87	99.2354
121.887	99.2361
121.905	99.2365
121.923	99.2369
121.94	99.2374
121.957	99.2375
121.978	99.2375
121.995	99.2371
122.019	99.237
122.036	99.236
122.055	99.2352
122.075	99.234
122.093	99.2327
122.11	99.2316
122.129	99.2304
122.149	99.2297
122.168	99.2289
122.188	99.2281
122.206	99.2271
122.228	99.2266
122.247	99.2259
122.263	99.2251
122.28	99.2248
122.296	99.2244
122.312	99.2243
122.329	99.2239
122.344	99.2232
122.361	99.2227
122.377	99.2221
122.391	99.2219
122.408	99.2216
122.428	99.2215
122.446	99.221
122.459	99.2208
122.475	99.2203
122.489	99.2196
122.507	99.2192
122.523	99.2187
122.537	99.2184
122.549	99.218
122.567	99.2175
122.582	99.2167
122.598	99.2164
122.622	99.216
122.64	99.2155
122.658	99.2153
122.669	99.2152
122.687	99.2147
122.702	99.2143
122.719	99.214
122.733	99.214
122.748	99.2137
122.765	99.2133
122.776	99.2124
122.791	99.2124
122.805	99.2124
122.822	99.2122
122.834	99.2122
122.85	99.2124
122.864	99.2123
122.879	99.2123
122.891	99.2119
122.899	99.2117
122.911	99.212
122.92	99.2119
122.929	99.2115
122.937	99.2112
122.951	99.211
122.964	99.2106
122.981	99.2101
122.995	99.2097
123.007	99.21
123.022	99.2094
123.042	99.2087
123.06	99.2081
123.077	99.2077
123.093	99.2075
123.104	99.2071
123.117	99.2067
123.128	99.2061
123.137	99.2058
123.151	99.2054
123.161	99.2052
123.168	99.2048
123.178	99.205
123.191	99.2049
123.208	99.2047
123.222	99.204
123.23	99.2039
123.245	99.2035
123.262	99.2036
123.275	99.203
123.287	99.2029
123.304	99.2028
123.318	99.2024
123.33	99.2021
123.341	99.2018
123.352	99.2019
123.367	99.2014
123.376	99.201
123.386	99.2003
123.401	99.2001
123.416	99.2001
123.423	99.1996
123.433	99.1993
123.443	99.1987
123.458	99.1981
123.473	99.1976
123.484	99.1975
123.496	99.1973
123.504	99.1971
123.511	99.1966
123.523	99.1964
123.536	99.1964
123.542	99.1957
123.555	99.1957
123.561	99.1954
123.572	99.195
123.581	99.1948
123.59	99.1948
123.598	99.1942
123.614	99.1943
123.62	99.194
123.629	99.194
123.646	99.1941
123.657	99.1939
123.666	99.1937
123.675	99.1935
123.688	99.1931
123.704	99.1924
123.721	99.1923
123.731	99.1915
123.74	99.1911
123.753	99.1905
123.766	99.1902
123.777	99.1896
123.796	99.1893
123.808	99.1894
123.818	99.1894
123.826	99.1899
123.835	99.1899
123.845	99.1898
123.858	99.1897
123.873	99.1893
123.883	99.1891
123.894	99.1892
123.902	99.1891
123.91	99.1881
123.923	99.1878
123.927	99.1877
123.936	99.1869
123.943	99.1869
123.951	99.1866
123.956	99.1864
123.962	99.186
123.972	99.186
123.981	99.1859
123.996	99.186
124.001	99.1857
124.012	99.1851
124.023	99.1854
124.036	99.1851
124.044	99.1847
124.053	99.1845
124.062	99.184
124.065	99.1834
124.07	99.1831
124.076	99.1828
124.087	99.1824
124.098	99.1821
124.11	99.1821
124.12	99.1817
124.133	99.1817
124.144	99.1813
124.155	99.1813
124.171	99.1812
124.188	99.1807
124.2	99.1804
124.208	99.1804
124.215	99.1804
124.223	99.1798
124.235	99.1799
124.244	99.1798
124.253	99.1799
124.257	99.1797
124.262	99.1798
124.272	99.1797
124.276	99.1799
124.284	99.1795
124.291	99.1787
124.298	99.1786
124.299	99.1782
124.3	99.1777
124.308	99.1773
124.316	99.1769
124.324	99.1768
124.324	99.1769
124.33	99.1765
124.339	99.1765
124.347	99.1768
124.352	99.1769
124.361	99.1769
124.372	99.1766
124.376	99.1767
124.383	99.1765
124.389	99.1758
124.396	99.1754
124.404	99.175
124.412	99.1741
124.418	99.1731
124.426	99.1724
124.433	99.1719
124.44	99.1717
124.451	99.1712
124.465	99.1709
124.475	99.1706
124.479	99.1703
124.486	99.1696
124.492	99.1696
124.494	99.1696
124.499	99.1699
124.503	99.1703
124.507	99.1698
124.511	99.1699
124.515	99.1699
124.519	99.1697
124.528	99.1695
124.537	99.1699
124.543	99.17
124.555	99.1698
124.564	99.1691
124.572	99.1687
124.583	99.1684
124.591	99.1678
124.594	99.1674
124.602	99.1675
124.61	99.1674
124.614	99.1673
124.622	99.1673
124.628	99.1673
124.634	99.1673
124.641	99.167
124.646	99.1671
124.655	99.1673
124.657	99.1671
124.662	99.1666
124.671	99.1659
124.678	99.1655
124.686	99.1646
124.694	99.1647
124.698	99.1644
124.701	99.1638
124.709	99.1639
124.714	99.1633
124.725	99.163
124.732	99.1625
124.736	99.163
124.741	99.1628
124.739	99.1632
124.743	99.1628
124.753	99.1626
124.763	99.1626
124.767	99.1618
124.772	99.1615
124.774	99.1616
124.777	99.1618
124.784	99.1611
124.794	99.1607
124.806	99.1602
124.813	99.16
124.817	99.1595
124.819	99.1593
124.821	99.1594
124.824	99.1594
124.831	99.1591
124.836	99.1588
124.839	99.1584
124.845	99.1581
124.848	99.1581
124.853	99.1583
124.854	99.1587
124.859	99.1585
124.87	99.1587
124.874	99.159
124.88	99.1593
124.888	99.1593
124.894	99.1597
124.895	99.1604
124.903	99.1604
124.908	99.1598
124.918	99.16
124.924	99.1604
124.926	99.16
124.93	99.1594
124.933	99.1588
124.937	99.1587
124.941	99.1586
124.946	99.1584
124.95	99.1585
124.956	99.1586
124.961	99.1581
124.969	99.1578
124.975	99.158
124.982	99.1578
124.989	99.1576
124.994	99.157
125.001	99.1565
125.009	99.156
125.012	99.1554
125.014	99.1546
125.018	99.1537
125.021	99.1531
125.026	99.1523
125.032	99.1516
125.036	99.1511
125.037	99.151
125.038	99.1508
125.036	99.1503
125.038	99.1494
125.04	99.1494
125.047	99.1491
125.054	99.1493
125.057	99.1488
125.059	99.149
125.062	99.1491
125.069	99.149
125.071	99.1491
125.08	99.1489
125.085	99.149
125.089	99.1491
125.088	99.1493
125.088	99.149
125.093	99.1488
125.099	99.1483
125.106	99.1481
125.109	99.1478
125.113	99.1474
125.118	99.1472
125.122	99.1474
125.129	99.1468
125.143	99.1462
125.152	99.1461
125.156	99.1465
125.16	99.1466
125.165	99.1466
125.172	99.1468
125.181	99.1469
125.183	99.1471
125.193	99.1474
125.196	99.1474
125.191	99.1474
125.189	99.1473
125.196	99.1471
125.201	99.147
125.202	99.1469
125.205	99.1463
125.206	99.1461
125.212	99.1455
125.208	99.1446
125.21	99.1444
125.217	99.1445
125.223	99.144
125.226	99.1434
125.227	99.1434
125.228	99.1433
125.232	99.1434
125.238	99.1433
125.239	99.1435
125.246	99.1439
125.247	99.144
125.247	99.144
125.246	99.1443
125.248	99.1444
125.25	99.1441
125.252	99.1441
125.251	99.1439
125.254	99.1433
125.256	99.1435
125.259	99.1433
125.264	99.1432
125.27	99.1428
125.276	99.1427
125.281	99.1428
125.284	99.143
125.297	99.1429
125.306	99.143
125.305	99.1428
125.315	99.1422
125.321	99.1415
125.329	99.1412
125.332	99.1408
125.339	99.1406
125.344	99.14
125.352	99.1394
125.353	99.1389
125.359	99.1386
125.37	99.1385
125.373	99.1388
125.377	99.1388
125.378	99.1388
125.384	99.1388
125.389	99.1379
125.388	99.1377
125.392	99.1374
125.4	99.1372
125.4	99.1371
125.401	99.1369
125.404	99.1361
125.404	99.1362
125.411	99.1353
125.41	99.1348
125.408	99.1351
125.415	99.1348
125.413	99.1349
125.407	99.135
125.411	99.1343
125.411	99.134
125.413	99.134
125.416	99.1334
125.417	99.134
125.423	99.1343
125.43	99.134
125.43	99.1338
125.435	99.1338
125.441	99.1334
125.443	99.1332
125.447	99.1327
125.454	99.1328
125.459	99.1328
125.461	99.1324
125.466	99.1318
125.464	99.132
125.466	99.1317
125.469	99.1313
125.474	99.1309
125.474	99.1309
125.477	99.1313
125.476	99.1307
125.477	99.1307
125.478	99.1308
125.478	99.1312
125.482	99.1303
125.485	99.1306
125.485	99.1305
125.489	99.1304
125.494	99.1302
125.498	99.1301
125.496	99.1303
125.5	99.1303
125.505	99.13
125.507	99.1295
125.509	99.13
125.513	99.1295
125.52	99.1291
125.518	99.1292
125.521	99.1293
125.519	99.1289
125.525	99.1285
125.526	99.1281
125.526	99.1277
125.525	99.1272
125.527	99.1266
125.526	99.1265
125.526	99.1266
125.53	99.1263
125.532	99.1259
125.537	99.1255
125.537	99.1256
125.538	99.1256
125.54	99.1256
125.543	99.1257
125.544	99.1258
125.545	99.1255
125.546	99.1256
125.546	99.1256
125.551	99.1257
125.553	99.1261
125.553	99.126
125.555	99.1259
125.559	99.1261
125.56	99.1265
125.565	99.1271
125.571	99.1274
125.575	99.1275
125.583	99.1276
125.584	99.1273
125.587	99.1268
125.593	99.1267
125.593	99.1267
125.59	99.1265
125.596	99.1257
125.598	99.1249
125.598	99.1248
125.6	99.124
125.598	99.1238
125.596	99.1243
125.594	99.1246
125.597	99.1244
125.6	99.1235
125.609	99.1226
125.61	99.1225
125.614	99.1224
125.618	99.1225
125.622	99.1222
125.628	99.1218
125.633	99.1214
125.641	99.1208
125.641	99.1206
125.647	99.121
125.654	99.1213
125.658	99.1214
125.662	99.1213
125.665	99.1214
125.667	99.1214
125.67	99.1214
125.671	99.1211
125.675	99.1212
125.681	99.121
125.681	99.1207
125.679	99.1209
125.68	99.1204
125.68	99.1199
125.681	99.1191
125.681	99.1188
125.68	99.1185
125.686	99.1183
125.688	99.118
125.691	99.1176
125.694	99.1176
125.695	99.1174
125.704	99.1175
125.704	99.1174
125.706	99.1173
125.71	99.1175
125.714	99.1174
125.714	99.1175
125.714	99.1175
125.71	99.1174
125.711	99.1169
125.713	99.1166
125.713	99.1163
125.715	99.1162
125.72	99.1159
125.726	99.1158
125.722	99.1156
125.721	99.1149
125.723	99.1146
125.726	99.1146
125.732	99.1146
[truncated: 8,116 more rows]
