# Supplementary material for: Ultralow-temperature-driven water-based sorption refrigeration enabled by low-cost zeolite-like porous aluminophosphate
Source: Nat Commun. 2022 Jan 11;13:193. doi: 10.1038/s41467-021-27883-4 (PMC8752593; doi:10.1038/s41467-021-27883-4)
Supplement: Supplementary file 3 — Source Data [file 41467_2021_27883_MOESM3_ESM.zip › Source Data/Supplementary Information-Figure6.xls]

## Sheet: SI-Figure6a
Fresh		Hydrothermal treatment
2θ(°)	Intensity(a.u.)	2θ(°)	Intensity(a.u.)
5	271	5	273
5.01998	271	5.01998	273
5.03997	271	5.03997	273
5.05995	264	5.05995	269
5.07993	260	5.07993	269
5.09992	256	5.09992	269
5.1199	254	5.1199	269
5.13988	249	5.13988	265
5.15986	245	5.15986	260
5.17985	247	5.17985	260
5.19983	249	5.19983	260
5.21981	251	5.21981	263
5.2398	255	5.2398	268
5.25978	262	5.25978	272
5.27976	265	5.27976	274
5.29974	265	5.29974	276
5.31973	267	5.31973	276
5.33971	265	5.33971	271
5.35969	264	5.35969	272
5.37967	263	5.37967	271
5.39966	259	5.39966	268
5.41964	255	5.41964	268
5.43962	255	5.43962	269
5.45961	257	5.45961	267
5.47959	256	5.47959	264
5.49957	258	5.49957	266
5.51956	260	5.51956	270
5.53954	260	5.53954	272
5.55952	260	5.55952	275
5.5795	258	5.5795	277
5.59949	256	5.59949	275
5.61947	254	5.61947	274
5.63945	255	5.63945	273
5.65944	257	5.65944	269
5.67942	257	5.67942	269
5.6994	257	5.6994	272
5.71938	256	5.71938	272
5.73937	258	5.73937	274
5.75935	259	5.75935	275
5.77933	259	5.77933	272
5.79932	259	5.79932	265
5.8193	257	5.8193	261
5.83928	259	5.83928	260
5.85926	261	5.85926	260
5.87925	259	5.87925	265
5.89923	261	5.89923	271
5.91921	267	5.91921	273
5.9392	276	5.9392	278
5.95918	284	5.95918	283
5.97916	287	5.97916	279
5.99915	287	5.99915	278
6.01913	287	6.01913	281
6.03911	286	6.03911	281
6.05909	282	6.05909	281
6.07908	277	6.07908	288
6.09906	277	6.09906	292
6.11904	277	6.11904	290
6.13903	277	6.13903	289
6.15901	277	6.15901	288
6.17899	275	6.17899	286
6.19897	273	6.19897	287
6.21896	271	6.21896	288
6.23894	268	6.23894	282
6.25892	268	6.25892	279
6.27891	270	6.27891	281
6.29889	268	6.29889	280
6.31887	263	6.31887	275
6.33885	258	6.33885	272
6.35884	256	6.35884	272
6.37882	255	6.37882	274
6.3988	253	6.3988	275
6.41879	252	6.41879	276
6.43877	256	6.43877	277
6.45875	262	6.45875	278
6.47873	267	6.47873	275
6.49872	270	6.49872	271
6.5187	270	6.5187	268
6.53868	271	6.53868	264
6.55867	270	6.55867	264
6.57865	264	6.57865	268
6.59863	258	6.59863	272
6.61862	253	6.61862	275
6.6386	254	6.6386	281
6.65858	256	6.65858	287
6.67856	259	6.67856	286
6.69855	264	6.69855	284
6.71853	267	6.71853	281
6.73851	267	6.73851	277
6.75849	269	6.75849	273
6.77848	266	6.77848	270
6.79846	264	6.79846	268
6.81844	265	6.81844	266
6.83843	268	6.83843	267
6.85841	270	6.85841	269
6.87839	273	6.87839	271
6.89838	278	6.89838	275
6.91836	280	6.91836	277
6.93834	285	6.93834	282
6.95832	295	6.95832	285
6.97831	297	6.97831	290
6.99829	300	6.99829	299
7.01827	306	7.01827	307
7.03826	313	7.03826	316
7.05824	318	7.05824	325
7.07822	325	7.07822	336
7.09821	334	7.09821	348
7.11819	346	7.11819	356
7.13817	361	7.13817	366
7.15815	373	7.15815	381
7.17814	385	7.17814	398
7.19812	400	7.19812	412
7.2181	419	7.2181	423
7.23808	441	7.23808	442
7.25807	465	7.25807	467
7.27805	495	7.27805	499
7.29803	529	7.29803	533
7.31802	569	7.31802	568
7.338	613	7.338	615
7.35798	660	7.35798	673
7.37796	712	7.37796	735
7.39795	767	7.39795	805
7.41793	832	7.41793	887
7.43791	911	7.43791	983
7.4579	1000	7.4579	1088
7.47788	1106	7.47788	1198
7.49786	1225	7.49786	1310
7.51785	1359	7.51785	1421
7.53783	1499	7.53783	1532
7.55781	1633	7.55781	1629
7.57779	1762	7.57779	1710
7.59778	1873	7.59778	1784
7.61776	1955	7.61776	1859
7.63774	2012	7.63774	1940
7.65773	2051	7.65773	2012
7.67771	2058	7.67771	2079
7.69769	2033	7.69769	2144
7.71767	1990	7.71767	2188
7.73766	1922	7.73766	2197
7.75764	1830	7.75764	2166
7.77762	1739	7.77762	2097
7.79761	1646	7.79761	1995
7.81759	1557	7.81759	1884
7.83757	1487	7.83757	1778
7.85755	1436	7.85755	1673
7.87754	1388	7.87754	1583
7.89752	1366	7.89752	1529
7.9175	1376	7.9175	1488
7.93749	1389	7.93749	1461
7.95747	1404	7.95747	1460
7.97745	1429	7.97745	1459
7.99744	1443	7.99744	1457
8.01742	1424	8.01742	1451
8.0374	1370	8.0374	1442
8.05738	1275	8.05738	1422
8.07737	1154	8.07737	1383
8.09735	1026	8.09735	1332
8.11733	901	8.11733	1257
8.13732	784	8.13732	1170
8.1573	686	8.1573	1075
8.17728	617	8.17728	969
8.19726	561	8.19726	865
8.21725	511	8.21725	768
8.23723	473	8.23723	685
8.25721	443	8.25721	620
8.2772	414	8.2772	566
8.29718	394	8.29718	525
8.31716	380	8.31716	488
8.33714	370	8.33714	459
8.35713	361	8.35713	438
8.37711	350	8.37711	424
8.39709	337	8.39709	411
8.41708	326	8.41708	399
8.43706	317	8.43706	392
8.45704	310	8.45704	383
8.47702	305	8.47702	372
8.49701	306	8.49701	358
8.51699	306	8.51699	343
8.53697	309	8.53697	335
8.55696	309	8.55696	334
8.57694	304	8.57694	336
8.59692	299	8.59692	333
8.6169	294	8.6169	329
8.63689	288	8.63689	330
8.65687	285	8.65687	322
8.67685	284	8.67685	313
8.69684	280	8.69684	306
8.71682	279	8.71682	303
8.7368	282	8.7368	303
8.75679	278	8.75679	298
8.77677	272	8.77677	293
8.79675	269	8.79675	289
8.81673	266	8.81673	287
8.83672	261	8.83672	286
8.8567	255	8.8567	285
8.87668	255	8.87668	283
8.89667	254	8.89667	280
8.91665	256	8.91665	277
8.93663	258	8.93663	272
8.95661	253	8.95661	263
8.9766	250	8.9766	259
8.99658	251	8.99658	257
9.01656	252	9.01656	257
9.03655	250	9.03655	257
9.05653	247	9.05653	263
9.07651	251	9.07651	263
9.0965	257	9.0965	260
9.11648	259	9.11648	257
9.13646	257	9.13646	257
9.15644	255	9.15644	257
9.17643	253	9.17643	258
9.19641	248	9.19641	259
9.21639	245	9.21639	261
9.23638	240	9.23638	265
9.25636	237	9.25636	271
9.27634	239	9.27634	272
9.29632	243	9.29632	267
9.31631	240	9.31631	258
9.33629	237	9.33629	250
9.35627	241	9.35627	247
9.37626	247	9.37626	243
9.39624	249	9.39624	240
9.41622	249	9.41622	242
9.4362	246	9.4362	250
9.45619	245	9.45619	252
9.47617	243	9.47617	252
9.49615	241	9.49615	251
9.51614	233	9.51614	248
9.53612	230	9.53612	245
9.5561	231	9.5561	243
9.57608	231	9.57608	243
9.59607	231	9.59607	240
9.61605	233	9.61605	240
9.63603	235	9.63603	241
9.65602	241	9.65602	241
9.676	248	9.676	242
9.69598	254	9.69598	244
9.71596	258	9.71596	247
9.73595	259	9.73595	247
9.75593	257	9.75593	244
9.77591	250	9.77591	244
9.7959	244	9.7959	236
9.81588	238	9.81588	234
9.83586	231	9.83586	238
9.85584	229	9.85584	243
9.87583	229	9.87583	242
9.89581	229	9.89581	238
9.91579	231	9.91579	238
9.93578	234	9.93578	238
9.95576	238	9.95576	233
9.97574	236	9.97574	228
9.99573	231	9.99573	222
10.0157	227	10.0157	221
10.0357	223	10.0357	224
10.0557	220	10.0557	226
10.0757	218	10.0757	223
10.0956	213	10.0956	222
10.1156	213	10.1156	223
10.1356	215	10.1356	227
10.1556	216	10.1556	226
10.1756	217	10.1756	230
10.1956	220	10.1956	234
10.2155	225	10.2155	236
10.2355	231	10.2355	239
10.2555	237	10.2555	238
10.2755	240	10.2755	234
10.2955	241	10.2955	231
10.3155	238	10.3155	226
10.3354	231	10.3354	227
10.3554	224	10.3554	224
10.3754	222	10.3754	226
10.3954	221	10.3954	226
10.4154	222	10.4154	227
10.4353	221	10.4353	227
10.4553	220	10.4553	226
10.4753	220	10.4753	227
10.4953	222	10.4953	227
10.5153	221	10.5153	229
10.5353	215	10.5353	231
10.5552	213	10.5552	228
10.5752	214	10.5752	223
10.5952	215	10.5952	220
10.6152	219	10.6152	218
10.6352	216	10.6352	212
10.6552	218	10.6552	212
10.6751	220	10.6751	214
10.6951	221	10.6951	217
10.7151	220	10.7151	219
10.7351	217	10.7351	222
10.7551	216	10.7551	226
10.7751	213	10.7751	225
10.795	209	10.795	225
10.815	209	10.815	222
10.835	209	10.835	222
10.855	211	10.855	223
10.875	209	10.875	224
10.895	208	10.895	223
10.9149	211	10.9149	220
10.9349	211	10.9349	217
10.9549	206	10.9549	215
10.9749	199	10.9749	212
10.9949	199	10.9949	210
11.0148	201	11.0148	210
11.0348	202	11.0348	213
11.0548	202	11.0548	216
11.0748	200	11.0748	217
11.0948	202	11.0948	217
11.1148	203	11.1148	215
11.1348	199	11.1348	215
11.1547	194	11.1547	212
11.1747	193	11.1747	210
11.1947	196	11.1947	206
11.2147	195	11.2147	206
11.2347	189	11.2347	209
11.2546	188	11.2546	210
11.2746	187	11.2746	208
11.2946	190	11.2946	205
11.3146	192	11.3146	202
11.3346	194	11.3346	201
11.3546	196	11.3546	201
11.3745	198	11.3745	199
11.3945	202	11.3945	198
11.4145	201	11.4145	200
11.4345	197	11.4345	204
11.4545	195	11.4545	205
11.4745	195	11.4745	204
11.4944	196	11.4944	202
11.5144	195	11.5144	201
11.5344	195	11.5344	201
11.5544	194	11.5544	201
11.5744	193	11.5744	198
11.5944	196	11.5944	197
11.6143	199	11.6143	197
11.6343	197	11.6343	198
11.6543	197	11.6543	199
11.6743	198	11.6743	199
11.6943	199	11.6943	200
11.7142	198	11.7142	202
11.7342	199	11.7342	201
11.7542	196	11.7542	200
11.7742	196	11.7742	194
11.7942	201	11.7942	191
11.8142	205	11.8142	193
11.8341	210	11.8341	196
11.8541	213	11.8541	201
11.8741	215	11.8741	203
11.8941	219	11.8941	205
11.9141	220	11.9141	213
11.9341	221	11.9341	216
11.9541	224	11.9541	214
11.974	228	11.974	206
11.994	233	11.994	205
12.014	241	12.014	208
12.034	251	12.034	209
12.054	261	12.054	211
12.0739	275	12.0739	213
12.0939	298	12.0939	217
12.1139	327	12.1139	223
12.1339	358	12.1339	226
12.1539	394	12.1539	228
12.1739	428	12.1739	236
12.1938	456	12.1938	248
12.2138	477	12.2138	265
12.2338	485	12.2338	282
12.2538	484	12.2538	299
12.2738	469	12.2738	320
12.2938	447	12.2938	342
12.3137	420	12.3137	362
12.3337	384	12.3337	380
12.3537	352	12.3537	397
12.3737	329	12.3737	416
12.3937	308	12.3937	427
12.4137	293	12.4137	433
12.4336	283	12.4336	426
12.4536	276	12.4536	413
12.4736	267	12.4736	401
12.4936	258	12.4936	386
12.5136	246	12.5136	371
12.5335	234	12.5335	361
12.5535	224	12.5535	355
12.5735	219	12.5735	359
12.5935	217	12.5935	367
12.6135	218	12.6135	373
12.6335	218	12.6335	382
12.6534	216	12.6534	393
12.6734	211	12.6734	398
12.6934	204	12.6934	396
12.7134	195	12.7134	391
12.7334	189	12.7334	382
12.7534	184	12.7534	368
12.7734	185	12.7734	350
12.7933	188	12.7933	334
12.8133	195	12.8133	316
12.8333	200	12.8333	301
12.8533	205	12.8533	285
12.8733	208	12.8733	269
12.8933	208	12.8933	255
12.9132	207	12.9132	247
12.9332	206	12.9332	243
12.9532	208	12.9532	243
12.9732	210	12.9732	245
12.9932	215	12.9932	246
13.0131	219	13.0131	244
13.0331	227	13.0331	243
13.0531	235	13.0531	244
13.0731	251	13.0731	245
13.0931	264	13.0931	250
13.1131	275	13.1131	258
13.133	289	13.133	265
13.153	301	13.153	278
13.173	312	13.173	290
13.193	316	13.193	298
13.213	312	13.213	303
13.233	304	13.233	304
13.2529	292	13.2529	302
13.2729	282	13.2729	300
13.2929	271	13.2929	298
13.3129	262	13.3129	290
13.3329	256	13.3329	286
13.3529	252	13.3529	282
13.3728	256	13.3728	284
13.3928	263	13.3928	288
13.4128	271	13.4128	293
13.4328	281	13.4328	300
13.4528	292	13.4528	305
13.4727	309	13.4727	315
13.4927	318	13.4927	329
13.5127	326	13.5127	340
13.5327	331	13.5327	354
13.5527	335	13.5527	359
13.5727	343	13.5727	367
13.5927	353	13.5927	374
13.6126	362	13.6126	384
13.6326	370	13.6326	391
13.6526	376	13.6526	389
13.6726	382	13.6726	390
13.6926	385	13.6926	391
13.7125	386	13.7125	396
13.7325	387	13.7325	399
13.7525	386	13.7525	394
13.7725	389	13.7725	396
13.7925	394	13.7925	397
13.8125	398	13.8125	395
13.8324	402	13.8324	389
13.8524	406	13.8524	377
13.8724	422	13.8724	367
13.8924	433	13.8924	358
13.9124	437	13.9124	358
13.9324	447	13.9324	360
13.9523	453	13.9523	363
13.9723	461	13.9723	375
13.9923	466	13.9923	388
14.0123	466	14.0123	404
14.0323	472	14.0323	422
14.0523	476	14.0523	439
14.0722	485	14.0722	459
14.0922	487	14.0922	481
14.1122	484	14.1122	506
14.1322	478	14.1322	531
14.1522	466	14.1522	556
14.1722	458	14.1722	578
14.1921	447	14.1921	600
14.2121	432	14.2121	617
14.2321	417	14.2321	627
14.2521	400	14.2521	626
14.2721	384	14.2721	620
14.292	366	14.292	606
14.312	340	14.312	571
14.332	318	14.332	523
14.352	302	14.352	472
14.372	290	14.372	419
14.392	281	14.392	369
14.4119	270	14.4119	330
14.4319	263	14.4319	303
14.4519	260	14.4519	285
14.4719	254	14.4719	279
14.4919	243	14.4919	273
14.5119	233	14.5119	263
14.5318	229	14.5318	259
14.5518	229	14.5518	255
14.5718	226	14.5718	252
14.5918	223	14.5918	247
14.6118	226	14.6118	242
14.6318	230	14.6318	234
14.6517	233	14.6517	228
14.6717	234	14.6717	229
14.6917	227	14.6917	228
14.7117	224	14.7117	226
14.7317	223	14.7317	225
14.7517	222	14.7517	224
14.7716	224	14.7716	231
14.7916	222	14.7916	231
14.8116	222	14.8116	227
14.8316	219	14.8316	222
14.8516	220	14.8516	226
14.8715	226	14.8715	230
14.8915	223	14.8915	230
14.9115	222	14.9115	229
14.9315	222	14.9315	230
14.9515	225	14.9515	237
14.9715	228	14.9715	245
14.9915	226	14.9915	245
15.0114	222	15.0114	248
15.0314	221	15.0314	248
15.0514	224	15.0514	248
15.0714	225	15.0714	239
15.0914	220	15.0914	235
15.1113	214	15.1113	230
15.1313	209	15.1313	227
15.1513	204	15.1513	229
15.1713	200	15.1713	231
15.1913	200	15.1913	230
15.2113	199	15.2113	237
15.2312	199	15.2312	241
15.2512	199	15.2512	238
15.2712	198	15.2712	238
15.2912	200	15.2912	243
15.3112	204	15.3112	247
15.3312	208	15.3312	242
15.3511	215	15.3511	239
15.3711	220	15.3711	236
15.3911	224	15.3911	233
15.4111	223	15.4111	239
15.4311	223	15.4311	239
15.4511	219	15.4511	235
15.471	214	15.471	241
15.491	211	15.491	244
15.511	208	15.511	244
15.531	205	15.531	236
15.551	203	15.551	232
15.5709	201	15.5709	230
15.5909	201	15.5909	230
15.6109	202	15.6109	228
15.6309	209	15.6309	228
15.6509	209	15.6509	229
15.6709	208	15.6709	227
15.6908	206	15.6908	222
15.7108	201	15.7108	219
15.7308	196	15.7308	214
15.7508	189	15.7508	214
15.7708	191	15.7708	215
15.7908	193	15.7908	216
15.8108	196	15.8108	218
15.8307	202	15.8307	226
15.8507	204	15.8507	231
15.8707	206	15.8707	232
15.8907	207	15.8907	233
15.9107	204	15.9107	235
15.9306	198	15.9306	234
15.9506	193	15.9506	239
15.9706	195	15.9706	239
15.9906	195	15.9906	237
16.0106	195	16.0106	239
16.0306	199	16.0306	238
16.0505	204	16.0505	232
16.0705	206	16.0705	226
16.0905	204	16.0905	219
16.1105	204	16.1105	216
16.1305	202	16.1305	214
16.1505	199	16.1505	215
16.1704	198	16.1704	211
16.1904	193	16.1904	211
16.2104	194	16.2104	216
16.2304	195	16.2304	213
16.2504	195	16.2504	212
16.2704	193	16.2704	215
16.2903	194	16.2903	217
16.3103	200	16.3103	219
16.3303	199	16.3303	220
16.3503	196	16.3503	217
16.3703	193	16.3703	213
16.3903	190	16.3903	215
16.4102	192	16.4102	214
16.4302	190	16.4302	212
16.4502	188	16.4502	214
16.4702	191	16.4702	215
16.4902	197	16.4902	215
16.5101	201	16.5101	217
16.5301	195	16.5301	218
16.5501	196	16.5501	218
16.5701	198	16.5701	214
16.5901	200	16.5901	216
16.6101	202	16.6101	211
16.6301	200	16.6301	210
16.65	199	16.65	210
16.67	201	16.67	206
16.69	202	16.69	205
16.71	201	16.71	207
16.73	192	16.73	207
16.7499	194	16.7499	209
16.7699	198	16.7699	210
16.7899	200	16.7899	214
16.8099	207	16.8099	215
16.8299	211	16.8299	219
16.8499	211	16.8499	222
16.8698	211	16.8698	217
16.8898	208	16.8898	220
16.9098	207	16.9098	220
16.9298	198	16.9298	215
16.9498	198	16.9498	210
16.9698	203	16.9698	211
16.9897	207	16.9897	212
17.0097	212	17.0097	214
17.0297	212	17.0297	213
17.0497	210	17.0497	210
17.0697	209	17.0697	208
17.0896	209	17.0896	211
17.1096	213	17.1096	216
17.1296	207	17.1296	218
17.1496	206	17.1496	223
17.1696	206	17.1696	232
17.1896	207	17.1896	240
17.2096	209	17.2096	244
17.2295	209	17.2295	247
17.2495	209	17.2495	249
17.2695	211	17.2695	252
17.2895	215	17.2895	255
17.3095	222	17.3095	261
17.3295	221	17.3295	263
17.3494	222	17.3494	266
17.3694	222	17.3694	263
17.3894	225	17.3894	259
17.4094	228	17.4094	254
17.4294	225	17.4294	250
17.4493	224	17.4493	244
17.4693	224	17.4693	238
17.4893	225	17.4893	233
17.5093	228	17.5093	232
17.5293	231	17.5293	229
17.5493	236	17.5493	231
17.5692	235	17.5692	227
17.5892	234	17.5892	234
17.6092	231	17.6092	234
17.6292	226	17.6292	232
17.6492	225	17.6492	229
17.6692	218	17.6692	231
17.6891	218	17.6891	232
17.7091	223	17.7091	232
17.7291	230	17.7291	233
17.7491	237	17.7491	238
17.7691	242	17.7691	236
17.7891	244	17.7891	236
17.809	246	17.809	229
17.829	248	17.829	227
17.849	249	17.849	231
17.869	246	17.869	236
17.889	249	17.889	237
17.909	255	17.909	236
17.9289	256	17.9289	237
17.9489	259	17.9489	238
17.9689	263	17.9689	234
17.9889	258	17.9889	241
18.0089	258	18.0089	244
18.0288	255	18.0288	253
18.0488	254	18.0488	260
18.0688	256	18.0688	261
18.0888	254	18.0888	258
18.1088	258	18.1088	252
18.1288	254	18.1288	248
18.1487	257	18.1487	247
18.1687	261	18.1687	243
18.1887	260	18.1887	250
18.2087	258	18.2087	253
18.2287	249	18.2287	259
18.2487	242	18.2487	263
18.2687	235	18.2687	261
18.2886	229	18.2886	258
18.3086	228	18.3086	254
18.3286	226	18.3286	250
18.3486	233	18.3486	251
18.3686	238	18.3686	248
18.3885	244	18.3885	253
18.4085	249	18.4085	260
18.4285	254	18.4285	272
18.4485	259	18.4485	275
18.4685	266	18.4685	281
18.4885	271	18.4885	282
18.5084	276	18.5084	282
18.5284	282	18.5284	282
18.5484	289	18.5484	287
18.5684	293	18.5684	288
18.5884	301	18.5884	296
18.6084	306	18.6084	301
18.6283	312	18.6283	312
18.6483	313	18.6483	316
18.6683	320	18.6683	334
18.6883	323	18.6883	341
18.7083	329	18.7083	359
18.7282	336	18.7282	371
18.7482	346	18.7482	386
18.7682	353	18.7682	408
18.7882	362	18.7882	422
18.8082	364	18.8082	435
18.8282	369	18.8282	453
18.8482	371	18.8482	462
18.8681	383	18.8681	478
18.8881	394	18.8881	481
18.9081	401	18.9081	484
18.9281	405	18.9281	473
18.9481	410	18.9481	475
18.9681	407	18.9681	479
18.988	413	18.988	475
19.008	417	19.008	473
19.028	417	19.028	468
19.048	418	19.048	461
19.068	428	19.068	458
19.0879	427	19.0879	452
19.1079	427	19.1079	441
19.1279	424	19.1279	437
19.1479	429	19.1479	438
19.1679	427	19.1679	434
19.1879	423	19.1879	425
19.2078	422	19.2078	411
19.2278	419	19.2278	402
19.2478	417	19.2478	394
19.2678	423	19.2678	394
19.2878	419	19.2878	396
19.3078	431	19.3078	399
19.3277	438	19.3277	404
19.3477	445	19.3477	403
19.3677	440	19.3677	400
19.3877	436	19.3877	392
19.4077	432	19.4077	385
19.4276	427	19.4276	377
19.4476	427	19.4476	366
19.4676	429	19.4676	366
19.4876	433	19.4876	372
19.5076	443	19.5076	379
19.5276	444	19.5276	387
19.5476	444	19.5476	402
19.5675	442	19.5675	412
19.5875	437	19.5875	425
19.6075	434	19.6075	433
19.6275	431	19.6275	444
19.6475	425	19.6475	467
19.6674	418	19.6674	487
19.6874	414	19.6874	524
19.7074	409	19.7074	556
19.7274	409	19.7274	591
19.7474	406	19.7474	608
19.7674	401	19.7674	615
19.7873	396	19.7873	616
19.8073	397	19.8073	608
19.8273	395	19.8273	594
19.8473	384	19.8473	578
19.8673	375	19.8673	553
19.8873	362	19.8873	533
19.9072	355	19.9072	510
19.9272	359	19.9272	489
19.9472	362	19.9472	456
19.9672	365	19.9672	434
19.9872	370	19.9872	413
20.0072	378	20.0072	399
20.0271	398	20.0271	383
20.0471	409	20.0471	380
20.0671	429	20.0671	379
20.0871	446	20.0871	391
20.1071	467	20.1071	408
20.1271	486	20.1271	428
20.147	504	20.147	445
20.167	520	20.167	470
20.187	538	20.187	494
20.207	551	20.207	510
20.227	566	20.227	521
20.2469	572	20.2469	535
20.2669	577	20.2669	540
20.2869	575	20.2869	545
20.3069	565	20.3069	540
20.3269	550	20.3269	533
20.3469	538	20.3469	522
20.3668	524	20.3668	516
20.3868	513	20.3868	499
20.4068	496	20.4068	480
20.4268	485	20.4268	475
20.4468	471	20.4468	470
20.4668	452	20.4668	461
20.4868	435	20.4868	442
20.5067	421	20.5067	433
20.5267	414	20.5267	427
20.5467	399	20.5467	423
20.5667	385	20.5667	415
20.5867	377	20.5867	399
20.6066	365	20.6066	392
20.6266	364	20.6266	396
20.6466	353	20.6466	396
20.6666	343	20.6666	392
20.6866	337	20.6866	384
20.7066	333	20.7066	379
20.7265	334	20.7265	374
20.7465	324	20.7465	374
20.7665	320	20.7665	370
20.7865	325	20.7865	367
20.8065	324	20.8065	362
20.8265	331	20.8265	362
20.8464	330	20.8464	364
20.8664	326	20.8664	371
20.8864	325	20.8864	369
20.9064	320	20.9064	365
20.9264	324	20.9264	363
20.9463	322	20.9463	364
20.9663	325	20.9663	365
20.9863	333	20.9863	358
21.0063	338	21.0063	352
21.0263	351	21.0263	348
21.0463	356	21.0463	347
21.0663	356	21.0663	347
21.0862	358	21.0862	342
21.1062	353	21.1062	347
21.1262	349	21.1262	348
21.1462	340	21.1462	349
21.1662	337	21.1662	349
21.1862	326	21.1862	337
21.2061	317	21.2061	334
21.2261	312	21.2261	326
21.2461	316	21.2461	320
21.2661	315	21.2661	314
21.2861	319	21.2861	312
21.306	318	21.306	316
21.326	315	21.326	316
21.346	320	21.346	319
21.366	324	21.366	318
21.386	318	21.386	312
21.406	314	21.406	311
21.4259	309	21.4259	305
21.4459	310	21.4459	303
21.4659	305	21.4659	295
21.4859	306	21.4859	291
21.5059	303	21.5059	286
21.5259	298	21.5259	287
21.5458	299	21.5458	281
21.5658	297	21.5658	283
21.5858	294	21.5858	284
21.6058	292	21.6058	290
21.6258	290	21.6258	289
21.6458	292	21.6458	289
21.6657	291	21.6657	289
21.6857	295	21.6857	290
21.7057	291	21.7057	285
21.7257	280	21.7257	282
21.7457	274	21.7457	277
21.7657	275	21.7657	282
21.7856	271	21.7856	286
21.8056	275	21.8056	289
21.8256	280	21.8256	287
21.8456	287	21.8456	291
21.8656	291	21.8656	297
21.8855	294	21.8855	298
21.9055	287	21.9055	296
21.9255	278	21.9255	296
21.9455	275	21.9455	294
21.9655	273	21.9655	290
21.9855	275	21.9855	292
22.0054	279	22.0054	286
22.0254	280	22.0254	285
22.0454	281	22.0454	289
22.0654	287	22.0654	292
22.0854	288	22.0854	292
22.1054	286	22.1054	296
22.1254	281	22.1254	299
22.1453	280	22.1453	299
22.1653	277	22.1653	294
22.1853	284	22.1853	295
22.2053	283	22.2053	294
22.2253	283	22.2253	292
22.2452	287	22.2452	293
22.2652	287	22.2652	295
22.2852	290	22.2852	297
22.3052	284	22.3052	299
22.3252	281	22.3252	292
22.3452	282	22.3452	292
22.3651	275	22.3651	293
22.3851	273	22.3851	291
22.4051	273	22.4051	290
22.4251	274	22.4251	283
22.4451	279	22.4451	283
22.4651	283	22.4651	285
22.485	289	22.485	285
22.505	289	22.505	282
22.525	294	22.525	282
22.545	292	22.545	290
22.565	284	22.565	302
22.5849	280	22.5849	308
22.6049	279	22.6049	314
22.6249	282	22.6249	320
22.6449	287	22.6449	327
22.6649	296	22.6649	332
22.6849	304	22.6849	341
22.7049	310	22.7049	348
22.7248	308	22.7248	355
22.7448	303	22.7448	359
22.7648	300	22.7648	365
22.7848	302	22.7848	365
22.8048	306	22.8048	363
22.8248	310	22.8248	362
22.8447	317	22.8447	359
22.8647	327	22.8647	353
22.8847	343	22.8847	348
22.9047	354	22.9047	349
22.9247	355	22.9247	350
22.9446	356	22.9446	352
22.9646	364	22.9646	352
22.9846	372	22.9846	347
23.0046	381	23.0046	348
23.0246	381	23.0246	350
23.0446	385	23.0446	348
23.0645	385	23.0645	349
23.0845	386	23.0845	345
23.1045	382	23.1045	358
23.1245	382	23.1245	362
23.1445	372	23.1445	367
23.1645	371	23.1645	367
23.1844	365	23.1844	370
23.2044	371	23.2044	370
23.2244	370	23.2244	375
23.2444	365	23.2444	380
23.2644	356	23.2644	394
23.2843	351	23.2843	398
23.3043	351	23.3043	411
23.3243	349	23.3243	411
23.3443	343	23.3443	408
23.3643	341	23.3643	403
23.3843	347	23.3843	394
23.4043	358	23.4043	379
23.4242	370	23.4242	364
23.4442	370	23.4442	349
23.4642	373	23.4642	346
23.4842	373	23.4842	342
23.5042	372	23.5042	346
23.5241	364	23.5241	345
23.5441	360	23.5441	350
23.5641	355	23.5641	354
23.5841	365	23.5841	353
23.6041	368	23.6041	342
23.6241	371	23.6241	330
23.6441	368	23.6441	318
23.664	368	23.664	317
23.684	363	23.684	310
23.704	354	23.704	301
23.724	344	23.724	297
23.744	329	23.744	299
23.7639	327	23.7639	299
23.7839	327	23.7839	305
23.8039	319	23.8039	304
23.8239	320	23.8239	312
23.8439	325	23.8439	316
23.8639	328	23.8639	318
23.8838	329	23.8838	312
23.9038	329	23.9038	302
23.9238	323	23.9238	294
23.9438	317	23.9438	288
23.9638	317	23.9638	278
23.9838	313	23.9838	280
24.0037	304	24.0037	280
24.0237	302	24.0237	286
24.0437	298	24.0437	293
24.0637	291	24.0637	297
24.0837	290	24.0837	301
24.1036	290	24.1036	297
24.1236	290	24.1236	296
24.1436	295	24.1436	301
24.1636	298	24.1636	290
24.1836	304	24.1836	287
24.2036	303	24.2036	282
24.2235	303	24.2235	283
24.2435	304	24.2435	287
24.2635	303	24.2635	285
24.2835	304	24.2835	282
24.3035	308	24.3035	276
24.3235	315	24.3235	280
24.3435	311	24.3435	283
24.3634	314	24.3634	282
24.3834	316	24.3834	280
24.4034	314	24.4034	282
24.4234	315	24.4234	281
24.4434	315	24.4434	284
24.4633	312	24.4633	279
24.4833	312	24.4833	279
24.5033	314	24.5033	276
24.5233	321	24.5233	280
24.5433	320	24.5433	281
24.5633	326	24.5633	286
24.5832	324	24.5832	283
24.6032	323	24.6032	284
24.6232	323	24.6232	290
24.6432	321	24.6432	294
24.6632	322	24.6632	297
24.6832	323	24.6832	298
24.7031	323	24.7031	293
24.7231	327	24.7231	294
24.7431	326	24.7431	284
24.7631	325	24.7631	282
24.7831	326	24.7831	277
24.803	330	24.803	280
24.823	335	24.823	288
24.843	338	24.843	292
24.863	342	24.863	293
24.883	349	24.883	289
24.903	352	24.903	286
24.923	357	24.923	289
24.9429	361	24.9429	291
24.9629	361	24.9629	301
24.9829	368	24.9829	303
25.0029	368	25.0029	307
25.0229	367	25.0229	311
25.0429	361	25.0429	313
25.0628	362	25.0628	313
25.0828	364	25.0828	312
25.1028	362	25.1028	310
25.1228	366	25.1228	312
25.1428	375	25.1428	318
25.1627	383	25.1627	325
25.1827	389	25.1827	332
25.2027	388	25.2027	347
25.2227	396	25.2227	362
25.2427	397	25.2427	370
25.2627	399	25.2627	385
25.2826	395	25.2826	393
25.3026	392	25.3026	402
25.3226	397	25.3226	412
25.3426	407	25.3426	425
25.3626	413	25.3626	438
25.3826	412	25.3826	456
25.4025	414	25.4025	472
25.4225	428	25.4225	481
25.4425	431	25.4425	483
25.4625	439	25.4625	481
25.4825	448	25.4825	478
25.5025	456	25.5025	479
25.5224	461	25.5224	470
25.5424	468	25.5424	467
25.5624	469	25.5624	462
25.5824	465	25.5824	460
25.6024	464	25.6024	454
25.6224	465	25.6224	457
25.6423	463	25.6423	458
25.6623	455	25.6623	454
25.6823	446	25.6823	457
25.7023	439	25.7023	452
25.7223	434	25.7223	443
25.7422	427	25.7422	448
25.7622	426	25.7622	452
25.7822	422	25.7822	448
25.8022	421	25.8022	453
25.8222	420	25.8222	466
25.8422	416	25.8422	477
25.8621	403	25.8621	487
25.8821	396	25.8821	495
25.9021	389	25.9021	498
25.9221	385	25.9221	507
25.9421	373	25.9421	506
25.9621	370	25.9621	499
25.9821	360	25.9821	479
26.002	348	26.002	462
26.022	345	26.022	442
26.042	346	26.042	425
26.062	340	26.062	413
26.082	344	26.082	414
26.1019	347	26.1019	409
26.1219	343	26.1219	410
26.1419	338	26.1419	405
26.1619	336	26.1619	399
26.1819	334	26.1819	392
26.2019	329	26.2019	385
26.2218	336	26.2218	378
26.2418	347	26.2418	367
26.2618	349	26.2618	357
26.2818	360	26.2818	353
26.3018	370	26.3018	349
26.3218	369	26.3218	352
26.3417	378	26.3417	360
26.3617	400	26.3617	363
26.3817	420	26.3817	378
26.4017	443	26.4017	395
26.4217	476	26.4217	406
26.4416	505	26.4416	417
26.4616	539	26.4616	425
26.4816	573	26.4816	445
26.5016	611	26.5016	471
26.5216	643	26.5216	496
26.5416	677	26.5416	518
26.5616	707	26.5616	536
26.5815	724	26.5815	557
26.6015	729	26.6015	572
26.6215	721	26.6215	566
26.6415	699	26.6415	565
26.6615	667	26.6615	545
26.6815	624	26.6815	527
26.7014	571	26.7014	502
26.7214	524	26.7214	469
26.7414	478	26.7414	432
26.7614	434	26.7614	399
26.7814	403	26.7814	372
26.8013	375	26.8013	347
26.8213	358	26.8213	324
26.8413	353	26.8413	317
26.8613	346	26.8613	305
26.8813	344	26.8813	304
26.9013	342	26.9013	309
26.9212	353	26.9212	314
26.9412	355	26.9412	311
26.9612	349	26.9612	313
26.9812	343	26.9812	317
27.0012	345	27.0012	312
27.0212	342	27.0212	313
27.0411	341	27.0411	313
27.0611	334	27.0611	316
27.0811	335	27.0811	320
27.1011	337	27.1011	328
27.1211	342	27.1211	331
27.141	343	27.141	328
27.161	339	27.161	337
27.181	336	27.181	340
27.201	340	27.201	340
27.221	337	27.221	344
27.241	338	27.241	351
27.261	331	27.261	360
27.2809	337	27.2809	369
27.3009	344	27.3009	367
27.3209	347	27.3209	362
27.3409	355	27.3409	359
27.3609	361	27.3609	349
27.3808	367	27.3808	339
27.4008	368	27.4008	334
27.4208	368	27.4208	330
27.4408	374	27.4408	325
27.4608	372	27.4608	329
27.4808	377	27.4808	333
27.5008	378	27.5008	330
27.5207	370	27.5207	331
27.5407	378	27.5407	337
27.5607	380	27.5607	335
27.5807	386	27.5807	339
27.6007	390	27.6007	341
27.6206	399	27.6206	344
27.6406	409	27.6406	345
27.6606	414	27.6606	346
27.6806	417	27.6806	353
27.7006	415	27.7006	358
27.7206	411	27.7206	365
27.7405	410	27.7405	376
27.7605	407	27.7605	379
27.7805	402	27.7805	387
27.8005	393	27.8005	389
27.8205	397	27.8205	387
27.8405	394	27.8405	387
27.8604	390	27.8604	383
27.8804	381	27.8804	394
27.9004	379	27.9004	399
27.9204	373	27.9204	402
27.9404	373	27.9404	404
27.9603	377	27.9603	406
27.9803	368	27.9803	409
28.0003	366	28.0003	401
28.0203	374	28.0203	399
28.0403	371	28.0403	397
28.0603	366	28.0603	390
28.0802	353	28.0802	391
28.1002	347	28.1002	390
28.1202	334	28.1202	381
28.1402	325	28.1402	366
28.1602	322	28.1602	356
28.1802	313	28.1802	345
28.2002	318	28.2002	336
28.2201	314	28.2201	332
28.2401	314	28.2401	326
28.2601	306	28.2601	315
28.2801	297	28.2801	309
28.3001	297	28.3001	309
28.32	292	28.32	301
28.34	296	28.34	291
28.36	309	28.36	293
28.38	320	28.38	291
28.4	335	28.4	288
28.42	336	28.42	289
28.4399	341	28.4399	293
28.4599	333	28.4599	291
28.4799	328	28.4799	291
28.4999	324	28.4999	295
28.5199	320	28.5199	299
28.5399	319	28.5399	311
28.5598	322	28.5598	317
28.5798	323	28.5798	316
28.5998	326	28.5998	310
28.6198	329	28.6198	312
28.6398	330	28.6398	314
28.6597	325	28.6597	314
28.6797	321	28.6797	314
28.6997	317	28.6997	318
28.7197	317	28.7197	329
28.7397	318	28.7397	337
28.7597	320	28.7597	339
28.7797	326	28.7797	344
28.7996	330	28.7996	342
28.8196	342	28.8196	342
28.8396	344	28.8396	340
28.8596	340	28.8596	346
28.8796	333	28.8796	342
28.8996	327	28.8996	336
28.9195	322	28.9195	334
28.9395	315	28.9395	326
28.9595	308	28.9595	324
28.9795	302	28.9795	317
28.9995	297	28.9995	310
29.0194	303	29.0194	308
29.0394	298	29.0394	306
29.0594	296	29.0594	316
29.0794	291	29.0794	310
29.0994	295	29.0994	303
29.1194	295	29.1194	301
29.1393	294	29.1393	293
29.1593	300	29.1593	296
29.1793	298	29.1793	288
29.1993	296	29.1993	285
29.2193	294	29.2193	285
29.2393	290	29.2393	281
29.2592	286	29.2592	287
29.2792	282	29.2792	283
29.2992	285	29.2992	282
29.3192	284	29.3192	279
29.3392	285	29.3392	272
29.3592	294	29.3592	283
29.3791	294	29.3791	281
29.3991	288	29.3991	284
29.4191	281	29.4191	287
29.4391	283	29.4391	287
29.4591	280	29.4591	289
29.4791	283	29.4791	286
29.499	277	29.499	289
29.519	272	29.519	285
29.539	271	29.539	281
29.559	274	29.559	287
29.579	268	29.579	288
29.5989	261	29.5989	286
29.6189	257	29.6189	282
29.6389	257	29.6389	278
29.6589	253	29.6589	277
29.6789	252	29.6789	273
29.6989	245	29.6989	276
29.7188	248	29.7188	271
29.7388	255	29.7388	269
29.7588	269	29.7588	272
29.7788	267	29.7788	273
29.7988	275	29.7988	271
29.8188	274	29.8188	268
29.8388	270	29.8388	267
29.8587	269	29.8587	267
29.8787	264	29.8787	261
29.8987	264	29.8987	261
29.9187	269	29.9187	255
29.9387	277	29.9387	257
29.9586	292	29.9586	257
29.9786	294	29.9786	255
29.9986	307	29.9986	258
30.0186	310	30.0186	255
30.0386	317	30.0386	258
30.0586	319	30.0586	264
30.0785	316	30.0785	271
30.0985	317	30.0985	272
30.1185	318	30.1185	273
30.1385	326	30.1385	280
30.1585	333	30.1585	282
30.1785	343	30.1785	279
30.1984	351	30.1984	282
30.2184	361	30.2184	274
30.2384	365	30.2384	270
30.2584	359	30.2584	269
30.2784	351	30.2784	263
30.2983	338	30.2983	255
30.3183	331	30.3183	250
30.3383	325	30.3383	256
30.3583	316	30.3583	261
30.3783	311	30.3783	263
30.3983	309	30.3983	270
30.4183	309	30.4183	270
30.4382	309	30.4382	274
30.4582	304	30.4582	276
30.4782	295	30.4782	269
30.4982	283	30.4982	270
30.5182	277	30.5182	267
30.5382	267	30.5382	270
30.5581	257	30.5581	268
30.5781	252	30.5781	268
30.5981	253	30.5981	268
30.6181	254	30.6181	272
30.6381	263	30.6381	273
30.658	262	30.658	268
30.678	263	30.678	263
30.698	262	30.698	258
30.718	259	30.718	257
30.738	252	30.738	249
30.758	249	30.758	247
30.7779	249	30.7779	246
30.7979	246	30.7979	246
30.8179	245	30.8179	250
30.8379	250	30.8379	248
30.8579	252	30.8579	250
30.8779	257	30.8779	248
30.8978	263	30.8978	243
30.9178	261	30.9178	240
30.9378	261	30.9378	232
30.9578	265	30.9578	234
30.9778	267	30.9778	228
30.9977	262	30.9977	230
31.0177	261	31.0177	226
31.0377	263	31.0377	220
31.0577	263	31.0577	216
31.0777	263	31.0777	216
31.0977	266	31.0977	220
31.1177	257	31.1177	222
31.1376	252	31.1376	224
31.1576	246	31.1576	228
31.1776	239	31.1776	226
31.1976	230	31.1976	231
31.2176	226	31.2176	224
31.2375	224	31.2375	214
31.2575	218	31.2575	210
31.2775	220	31.2775	206
31.2975	223	31.2975	208
31.3175	218	31.3175	204
31.3375	214	31.3375	201
31.3575	215	31.3575	199
31.3774	214	31.3774	203
31.3974	218	31.3974	206
31.4174	223	31.4174	208
31.4374	220	31.4374	208
31.4574	219	31.4574	213
31.4773	225	31.4773	213
31.4973	222	31.4973	218
31.5173	218	31.5173	216
31.5373	211	31.5373	213
31.5573	212	31.5573	207
31.5773	209	31.5773	204
31.5972	214	31.5972	202
31.6172	218	31.6172	202
31.6372	215	31.6372	204
31.6572	221	31.6572	202
31.6772	229	31.6772	209
31.6972	228	31.6972	208
31.7171	233	31.7171	205
31.7371	227	31.7371	199
31.7571	225	31.7571	198
31.7771	221	31.7771	201
31.7971	218	31.7971	202
31.817	211	31.817	210
31.837	209	31.837	216
31.857	212	31.857	216
31.877	212	31.877	225
31.897	210	31.897	221
31.917	215	31.917	219
31.9369	213	31.9369	216
31.9569	209	31.9569	218
31.9769	204	31.9769	213
31.9969	206	31.9969	212
32.0169	203	32.0169	214
32.0369	209	32.0369	213
32.0568	206	32.0568	213
32.0768	200	32.0768	215
32.0968	200	32.0968	210
32.1168	203	32.1168	210
32.1368	205	32.1368	209
32.1568	198	32.1568	210
32.1767	194	32.1767	207
32.1967	194	32.1967	211
32.2167	192	32.2167	216
32.2367	192	32.2367	217
32.2567	188	32.2567	215
32.2767	191	32.2767	217
32.2966	195	32.2966	220
32.3166	196	32.3166	221
32.3366	196	32.3366	221
32.3566	192	32.3566	219
32.3766	191	32.3766	217
32.3966	190	32.3966	216
32.4165	192	32.4165	210
32.4365	192	32.4365	204
32.4565	191	32.4565	196
32.4765	191	32.4765	195
32.4965	185	32.4965	195
32.5164	179	32.5164	193
32.5364	180	32.5364	192
32.5564	179	32.5564	194
32.5764	182	32.5764	193
32.5964	189	32.5964	194
32.6164	194	32.6164	190
32.6364	192	32.6364	194
32.6563	190	32.6563	194
32.6763	184	32.6763	195
32.6963	175	32.6963	193
32.7163	172	32.7163	194
32.7363	175	32.7363	194
32.7563	178	32.7563	191
32.7762	183	32.7762	189
32.7962	187	32.7962	188
32.8162	190	32.8162	191
32.8362	190	32.8362	193
32.8562	192	32.8562	197
32.8761	193	32.8761	197
32.8961	193	32.8961	193
32.9161	195	32.9161	193
32.9361	200	32.9361	189
32.9561	199	32.9561	183
32.9761	197	32.9761	183
32.996	192	32.996	181
33.016	186	33.016	187
33.036	183	33.036	187
33.056	179	33.056	191
33.076	180	33.076	192
33.096	181	33.096	193
33.1159	185	33.1159	191
33.1359	189	33.1359	188
33.1559	190	33.1559	187
33.1759	192	33.1759	187
33.1959	187	33.1959	188
33.2159	186	33.2159	187
33.2358	185	33.2358	187
33.2558	183	33.2558	184
33.2758	184	33.2758	180
33.2958	187	33.2958	179
33.3158	186	33.3158	174
33.3357	187	33.3357	170
33.3557	190	33.3557	172
33.3757	189	33.3757	176
33.3957	188	33.3957	182
33.4157	195	33.4157	183
33.4357	200	33.4357	191
33.4556	202	33.4556	188
33.4756	203	33.4756	187
33.4956	203	33.4956	186
33.5156	196	33.5156	181
33.5356	195	33.5356	177
33.5556	188	33.5556	177
33.5755	181	33.5755	174
33.5955	181	33.5955	174
33.6155	187	33.6155	171
33.6355	188	33.6355	175
33.6555	189	33.6555	175
33.6755	195	33.6755	180
33.6955	203	33.6955	182
33.7154	207	33.7154	181
33.7354	207	33.7354	184
33.7554	203	33.7554	186
33.7754	198	33.7754	186
33.7954	197	33.7954	181
33.8153	196	33.8153	181
33.8353	197	33.8353	184
33.8553	198	33.8553	184
33.8753	205	33.8753	181
33.8953	207	33.8953	178
33.9153	202	33.9153	177
33.9352	198	33.9352	176
33.9552	193	33.9552	178
33.9752	187	33.9752	178
33.9952	179	33.9952	173
34.0152	173	34.0152	173
34.0352	172	34.0352	174
34.0551	167	34.0551	170
34.0751	163	34.0751	169
34.0951	159	34.0951	172
34.1151	158	34.1151	178
34.1351	162	34.1351	179
34.1551	165	34.1551	186
34.175	168	34.175	184
34.195	166	34.195	181
34.215	165	34.215	177
34.235	164	34.235	173
34.255	164	34.255	173
34.2749	163	34.2749	174
34.2949	164	34.2949	173
34.3149	168	34.3149	175
34.3349	171	34.3349	172
34.3549	171	34.3549	172
34.3749	176	34.3749	164
34.3948	176	34.3948	162
34.4148	170	34.4148	160
34.4348	174	34.4348	158
34.4548	170	34.4548	163
34.4748	166	34.4748	163
34.4948	162	34.4948	165
34.5147	164	34.5147	165
34.5347	167	34.5347	163
34.5547	170	34.5547	162
34.5747	177	34.5747	165
34.5947	173	34.5947	169
34.6147	170	34.6147	167
34.6346	168	34.6346	171
34.6546	159	34.6546	171
34.6746	155	34.6746	169
34.6946	153	34.6946	172
34.7146	156	34.7146	169
34.7345	158	34.7345	168
34.7545	165	34.7545	167
34.7745	171	34.7745	171
34.7945	171	34.7945	168
34.8145	174	34.8145	169
34.8345	173	34.8345	175
34.8544	175	34.8544	177
34.8744	177	34.8744	179
34.8944	180	34.8944	183
34.9144	174	34.9144	186
34.9344	168	34.9344	189
34.9544	169	34.9544	191
34.9744	171	34.9744	199
34.9943	169	34.9943	204
35.0143	166	35.0143	210
35.0343	167	35.0343	219
35.0543	172	35.0543	221
35.0743	177	35.0743	219
35.0943	177	35.0943	215
35.1142	173	35.1142	210
35.1342	173	35.1342	204
35.1542	172	35.1542	198
35.1742	170	35.1742	195
35.1942	169	35.1942	194
35.2141	168	35.2141	190
35.2341	171	35.2341	189
35.2541	173	35.2541	187
35.2741	179	35.2741	185
35.2941	181	35.2941	185
35.3141	183	35.3141	184
35.334	186	35.334	186
35.354	183	35.354	187
35.374	181	35.374	188
35.394	177	35.394	192
35.414	175	35.414	195
35.434	176	35.434	200
35.4539	177	35.4539	205
35.4739	184	35.4739	210
35.4939	190	35.4939	219
35.5139	197	35.5139	215
35.5339	205	35.5339	217
35.5539	208	35.5539	221
35.5738	210	35.5738	220
35.5938	210	35.5938	222
35.6138	214	35.6138	218
35.6338	212	35.6338	221
35.6538	213	35.6538	222
35.6737	216	35.6737	222
35.6937	223	35.6937	219
35.7137	228	35.7137	212
35.7337	241	35.7337	217
35.7537	246	35.7537	219
35.7737	254	35.7737	218
35.7936	259	35.7936	221
35.8136	259	35.8136	223
35.8336	252	35.8336	233
35.8536	253	35.8536	236
35.8736	252	35.8736	236
35.8936	249	35.8936	234
35.9136	248	35.9136	233
35.9335	249	35.9335	229
35.9535	242	35.9535	221
35.9735	236	35.9735	215
35.9935	225	35.9935	214
36.0135	217	36.0135	212
36.0334	209	36.0334	213
36.0534	211	36.0534	211
36.0734	212	36.0734	210
36.0934	210	36.0934	208
36.1134	211	36.1134	206
36.1334	212	36.1334	200
36.1533	212	36.1533	200
36.1733	211	36.1733	198
36.1933	206	36.1933	200
36.2133	207	36.2133	196
36.2333	207	36.2333	198
36.2533	213	36.2533	195
36.2732	208	36.2732	193
36.2932	202	36.2932	191
36.3132	200	36.3132	189
36.3332	200	36.3332	187
36.3532	196	36.3532	187
36.3732	191	36.3732	182
36.3931	186	36.3931	179
36.4131	181	36.4131	175
36.4331	178	36.4331	175
36.4531	178	36.4531	177
36.4731	175	36.4731	180
36.493	174	36.493	183
36.513	178	36.513	188
36.533	180	36.533	190
36.553	180	36.553	186
36.573	178	36.573	182
36.593	176	36.593	176
36.6129	172	36.6129	169
36.6329	170	36.6329	167
36.6529	172	36.6529	169
36.6729	173	36.6729	168
36.6929	172	36.6929	167
36.7129	169	36.7129	171
36.7328	168	36.7328	175
36.7528	164	36.7528	176
36.7728	162	36.7728	177
36.7928	164	36.7928	175
36.8128	167	36.8128	174
36.8328	164	36.8328	173
36.8528	168	36.8528	174
36.8727	168	36.8727	174
36.8927	170	36.8927	171
36.9127	171	36.9127	172
36.9327	171	36.9327	172
36.9527	168	36.9527	167
36.9726	168	36.9726	167
36.9926	171	36.9926	165
37.0126	170	37.0126	168
37.0326	167	37.0326	169
37.0526	169	37.0526	172
37.0726	170	37.0726	167
37.0925	178	37.0925	167
37.1125	186	37.1125	163
37.1325	187	37.1325	162
37.1525	189	37.1525	158
37.1725	188	37.1725	159
37.1925	185	37.1925	160
37.2124	184	37.2124	166
37.2324	180	37.2324	170
37.2524	182	37.2524	172
37.2724	178	37.2724	169
37.2924	177	37.2924	174
37.3124	176	37.3124	170
37.3323	173	37.3323	169
37.3523	172	37.3523	162
37.3723	171	37.3723	159
37.3923	170	37.3923	158
37.4123	173	37.4123	159
37.4323	174	37.4323	162
37.4522	177	37.4522	161
37.4722	174	37.4722	161
37.4922	174	37.4922	161
37.5122	169	37.5122	156
37.5322	173	37.5322	154
37.5521	174	37.5521	149
37.5721	177	37.5721	149
37.5921	179	37.5921	150
37.6121	181	37.6121	152
37.6321	178	37.6321	154
37.6521	177	37.6521	151
37.672	174	37.672	152
37.692	173	37.692	153
37.712	173	37.712	154
37.732	175	37.732	155
37.752	174	37.752	157
37.772	175	37.772	157
37.7919	172	37.7919	159
37.8119	168	37.8119	161
37.8319	165	37.8319	162
37.8519	166	37.8519	160
37.8719	163	37.8719	161
37.8918	165	37.8918	163
37.9118	165	37.9118	163
37.9318	160	37.9318	163
37.9518	158	37.9518	162
37.9718	156	37.9718	161
37.9918	155	37.9918	161
38.0117	154	38.0117	154
38.0317	158	38.0317	154
38.0517	159	38.0517	151
38.0717	156	38.0717	155
38.0917	155	38.0917	157
38.1117	151	38.1117	153
38.1317	150	38.1317	153
38.1516	148	38.1516	152
38.1716	146	38.1716	152
38.1916	146	38.1916	147
38.2116	145	38.2116	145
38.2316	148	38.2316	149
38.2515	148	38.2515	146
38.2715	146	38.2715	153
38.2915	148	38.2915	154
38.3115	149	38.3115	157
38.3315	152	38.3315	155
38.3515	154	38.3515	155
38.3714	157	38.3714	158
38.3914	154	38.3914	160
38.4114	155	38.4114	166
38.4314	155	38.4314	164
38.4514	152	38.4514	165
38.4714	153	38.4714	169
38.4913	150	38.4913	167
38.5113	154	38.5113	168
38.5313	159	38.5313	161
38.5513	164	38.5513	161
38.5713	166	38.5713	165
38.5913	164	38.5913	172
38.6112	164	38.6112	172
38.6312	162	38.6312	169
38.6512	157	38.6512	170
38.6712	154	38.6712	166
38.6912	145	38.6912	159
38.7112	146	38.7112	158
38.7311	146	38.7311	154
38.7511	144	38.7511	157
38.7711	142	38.7711	159
38.7911	147	38.7911	160
38.8111	150	38.8111	157
38.831	151	38.831	155
38.851	153	38.851	158
38.871	149	38.871	159
38.891	142	38.891	158
38.911	141	38.911	161
38.931	141	38.931	165
38.9509	142	38.9509	166
38.9709	145	38.9709	165
38.9909	146	38.9909	161
39.0109	149	39.0109	158
39.0309	150	39.0309	157
39.0509	154	39.0509	156
39.0709	151	39.0709	152
39.0908	150	39.0908	146
39.1108	152	39.1108	144
39.1308	153	39.1308	146
39.1508	152	39.1508	149
39.1708	149	39.1708	153
39.1907	142	39.1907	153
39.2107	141	39.2107	153
39.2307	142	39.2307	157
39.2507	139	39.2507	157
39.2707	141	39.2707	156
39.2907	144	39.2907	154
39.3106	143	39.3106	156
39.3306	140	39.3306	157
39.3506	139	39.3506	157
39.3706	142	39.3706	153
39.3906	135	39.3906	150
39.4106	138	39.4106	147
39.4305	138	39.4305	145
39.4505	137	39.4505	143
39.4705	141	39.4705	142
39.4905	142	39.4905	146
39.5105	140	39.5105	149
39.5305	140	39.5305	145
39.5504	145	39.5504	144
39.5704	147	39.5704	141
39.5904	142	39.5904	138
39.6104	142	39.6104	136
39.6304	140	39.6304	135
39.6504	139	39.6504	134
39.6703	136	39.6703	132
39.6903	138	39.6903	134
39.7103	139	39.7103	138
39.7303	143	39.7303	137
39.7503	145	39.7503	137
39.7702	144	39.7702	135
39.7902	141	39.7902	130
39.8102	137	39.8102	127
39.8302	134	39.8302	130
39.8502	132	39.8502	129
39.8702	134	39.8702	127
39.8901	142	39.8901	129
39.9101	147	39.9101	135
39.9301	151	39.9301	132
39.9501	154	39.9501	131
39.9701	156	39.9701	131
39.9901	152	39.9901	127
40.01	148	40.01	124
40.03	137	40.03	130
40.05	132	40.05	132
40.07	133	40.07	136
40.09	137	40.09	142
40.1099	140	40.1099	148
40.1299	143	40.1299	150
40.1499	147	40.1499	154
40.1699	150	40.1699	154
40.1899	145	40.1899	153
40.2099	145	40.2099	148
40.2298	136	40.2298	148
40.2498	137	40.2498	150
40.2698	139	40.2698	149
40.2898	144	40.2898	146
40.3098	147	40.3098	151
40.3298	146	40.3298	153
40.3498	150	40.3498	153
40.3697	150	40.3697	152
40.3897	145	40.3897	150
40.4097	146	40.4097	145
40.4297	145	40.4297	148
40.4497	150	40.4497	149
40.4697	147	40.4697	149
40.4896	145	40.4896	149
40.5096	141	40.5096	153
40.5296	136	40.5296	152
40.5496	137	40.5496	156
40.5696	137	40.5696	154
40.5896	137	40.5896	150
40.6095	140	40.6095	147
40.6295	142	40.6295	145
40.6495	143	40.6495	140
40.6695	140	40.6695	135
40.6895	139	40.6895	132
40.7094	135	40.7094	132
40.7294	133	40.7294	132
40.7494	130	40.7494	136
40.7694	128	40.7694	136
40.7894	124	40.7894	139
40.8094	124	40.8094	145
40.8293	125	40.8293	146
40.8493	125	40.8493	148
40.8693	129	40.8693	149
40.8893	132	40.8893	152
40.9093	134	40.9093	151
40.9293	136	40.9293	149
40.9492	131	40.9492	147
40.9692	130	40.9692	144
40.9892	129	40.9892	140
41.0092	130	41.0092	137
41.0292	133	41.0292	134
41.0491	134	41.0491	135
41.0691	138	41.0691	134
41.0891	139	41.0891	132
41.1091	136	41.1091	131
41.1291	134	41.1291	132
41.1491	130	41.1491	133
41.169	130	41.169	130
41.189	131	41.189	129
41.209	132	41.209	128
41.229	134	41.229	126
41.249	137	41.249	126
41.269	140	41.269	126
41.2889	143	41.2889	129
41.3089	140	41.3089	133
41.3289	135	41.3289	133
41.3489	129	41.3489	131
41.3689	127	41.3689	130
41.3889	126	41.3889	131
41.4088	123	41.4088	128
41.4288	122	41.4288	122
41.4488	127	41.4488	122
41.4688	133	41.4688	125
41.4888	138	41.4888	131
41.5088	138	41.5088	135
41.5287	137	41.5287	138
41.5487	139	41.5487	138
41.5687	140	41.5687	138
41.5887	136	41.5887	141
41.6087	132	41.6087	135
41.6287	128	41.6287	127
41.6486	127	41.6486	127
41.6686	124	41.6686	126
41.6886	122	41.6886	129
41.7086	123	41.7086	132
41.7286	126	41.7286	136
41.7486	129	41.7486	140
41.7685	129	41.7685	144
41.7885	132	41.7885	149
41.8085	132	41.8085	147
41.8285	129	41.8285	145
41.8485	129	41.8485	147
41.8685	126	41.8685	146
41.8884	126	41.8884	145
41.9084	127	41.9084	145
41.9284	130	41.9284	146
41.9484	130	41.9484	145
41.9684	130	41.9684	143
41.9883	131	41.9883	139
42.0083	130	42.0083	135
42.0283	128	42.0283	129
42.0483	127	42.0483	127
42.0683	128	42.0683	126
42.0883	128	42.0883	128
42.1082	128	42.1082	129
42.1282	130	42.1282	130
42.1482	129	42.1482	132
42.1682	128	42.1682	136
42.1882	126	42.1882	134
42.2082	128	42.2082	136
42.2281	128	42.2281	138
42.2481	128	42.2481	139
42.2681	129	42.2681	141
42.2881	128	42.2881	140
42.3081	130	42.3081	137
42.3281	131	42.3281	135
42.348	129	42.348	137
42.368	128	42.368	138
42.388	129	42.388	134
42.408	131	42.408	138
42.428	129	42.428	137
42.448	130	42.448	137
42.4679	130	42.4679	140
42.4879	131	42.4879	140
42.5079	133	42.5079	143
42.5279	133	42.5279	146
42.5479	131	42.5479	150
42.5678	130	42.5678	149
42.5878	130	42.5878	145
42.6078	130	42.6078	144
42.6278	131	42.6278	135
42.6478	134	42.6478	133
42.6678	133	42.6678	132
42.6878	133	42.6878	134
42.7077	133	42.7077	138
42.7277	134	42.7277	139
42.7477	134	42.7477	144
42.7677	133	42.7677	147
42.7877	128	42.7877	151
42.8077	127	42.8077	151
42.8276	127	42.8276	147
42.8476	127	42.8476	146
42.8676	130	42.8676	144
42.8876	131	42.8876	141
42.9076	138	42.9076	137
42.9275	141	42.9275	136
42.9475	144	42.9475	135
42.9675	142	42.9675	131
42.9875	138	42.9875	131
43.0075	140	43.0075	128
43.0275	140	43.0275	127
43.0474	139	43.0474	126
43.0674	139	43.0674	124
43.0874	136	43.0874	123
43.1074	136	43.1074	122
43.1274	134	43.1274	125
43.1474	134	43.1474	124
43.1673	135	43.1673	127
43.1873	139	43.1873	131
43.2073	147	43.2073	133
43.2273	150	43.2273	137
43.2473	152	43.2473	140
43.2672	152	43.2672	141
43.2872	149	43.2872	144
43.3072	148	43.3072	139
43.3272	146	43.3272	139
43.3472	141	43.3472	137
43.3672	137	43.3672	142
43.3871	133	43.3871	139
43.4071	132	43.4071	137
43.4271	131	43.4271	138
43.4471	132	43.4471	140
43.4671	133	43.4671	140
43.4871	135	43.4871	138
43.507	140	43.507	134
43.527	141	43.527	130
43.547	139	43.547	127
43.567	138	43.567	131
43.587	138	43.587	129
43.607	136	43.607	130
43.627	138	43.627	132
43.6469	141	43.6469	136
43.6669	141	43.6669	140
43.6869	142	43.6869	140
43.7069	141	43.7069	141
43.7269	136	43.7269	138
43.7469	137	43.7469	137
43.7668	133	43.7668	138
43.7868	132	43.7868	139
43.8068	129	43.8068	139
43.8268	129	43.8268	138
43.8468	127	43.8468	137
43.8667	126	43.8667	134
43.8867	127	43.8867	131
43.9067	126	43.9067	130
43.9267	130	43.9267	126
43.9467	133	43.9467	126
43.9667	134	43.9667	127
43.9866	134	43.9866	128
44.0066	134	44.0066	127
44.0266	134	44.0266	127
44.0466	128	44.0466	125
44.0666	127	44.0666	126
44.0866	128	44.0866	129
44.1065	128	44.1065	129
44.1265	132	44.1265	128
44.1465	131	44.1465	130
44.1665	134	44.1665	129
44.1865	133	44.1865	128
44.2064	136	44.2064	125
44.2264	135	44.2264	121
44.2464	133	44.2464	121
44.2664	131	44.2664	122
44.2864	131	44.2864	127
44.3064	130	44.3064	128
44.3263	131	44.3263	130
44.3463	134	44.3463	132
44.3663	134	44.3663	136
44.3863	134	44.3863	135
44.4063	134	44.4063	132
44.4263	133	44.4263	131
44.4462	134	44.4462	132
44.4662	130	44.4662	131
44.4862	130	44.4862	129
44.5062	130	44.5062	124
44.5262	131	44.5262	124
44.5462	134	44.5462	124
44.5661	134	44.5661	125
44.5861	135	44.5861	122
44.6061	130	44.6061	119
44.6261	129	44.6261	123
44.6461	126	44.6461	125
44.6661	123	44.6661	128
44.686	125	44.686	132
44.706	126	44.706	135
44.726	129	44.726	141
44.746	130	44.746	142
44.766	136	44.766	142
44.7859	138	44.7859	137
44.8059	137	44.8059	131
44.8259	139	44.8259	134
44.8459	137	44.8459	134
44.8659	134	44.8659	137
44.8859	135	44.8859	139
44.9059	133	44.9059	138
[truncated: 255 more rows]

## Sheet: SI-Figure6b
Fresh				Hydrothermal treatment
adsorption		desorption		adsorption		desorption
P/P0	∑V/(ml/g)	P/P0	∑V/(ml/g)	P/P0	∑V/(ml/g)	P/P0	∑V/(ml/g)
3.592e-05	15.1785	0.99373	458.548	3.9137e-05	32.0048	0.99311	356.635
9.4845e-05	30.1953	0.97554	349.686	9.0038e-05	63.8045	0.96299	291.241
0.000140308	45.4146	0.95118	281.991	0.000135056	95.671	0.94436	268.074
0.000185771	60.6039	0.92785	260.233	0.000360149	128.241	0.9223	254.753
0.000228921	75.8832	0.89389	248.247	0.00329	157.22	0.90037	247.424
0.000255234	91.1099	0.86598	243.633	0.01261	176.821	0.87314	241.675
0.000276696	106.284	0.84248	240.986	0.04867	188.351	0.84347	237.241
0.000367622	121.436	0.81433	238.555	0.08423	191.498	0.81984	234.398
0.00050401	136.581	0.79151	236.907	0.10732	192.857	0.79237	231.758
0.00119	151.216	0.76251	235.186	0.12776	193.859	0.76406	229.326
0.0025	165.358	0.7405	233.96	0.14825	194.737	0.74137	227.474
0.00491	178.602	0.71232	232.601	0.17094	195.577	0.71382	225.383
0.00946	190.014	0.68958	231.584	0.19457	196.508	0.69194	223.886
0.02196	199.935	0.66208	230.489	0.21893	197.413	0.66529	222.064
0.03556	203.813	0.63316	229.368	0.24328	198.345	0.63728	220.344
0.05338	206.358	0.59057	227.864	0.26836	199.252	0.61554	219.019
0.07556	208.222	0.56379	226.921	0.29334	200.217	0.58862	217.453
0.10693	209.927	0.5311	225.919	0.31819	201.2	0.5667	216.271
0.12416	210.708	0.49196	224.813	0.34291	202.201	0.54103	214.961
0.14276	211.401	0.46741	224.062	0.3669	203.174	0.50448	213.16
0.16472	212.193	0.44549	223.287	0.39175	204.239	0.46599	211.304
0.18181	212.756	0.41622	222.42	0.41656	205.264	0.441	209.874
0.1989	213.258	0.38694	221.673	0.43479	206.194	0.41912	208.868
0.21732	213.787	0.36339	221.074	0.45293	207.126	0.39175	207.7
0.24041	214.423	0.33607	220.355	0.47112	207.961	0.36366	206.53
0.25737	214.873	0.3137	219.818	0.49349	208.963	0.34133	205.649
0.27433	215.263	0.28569	219.105	0.51654	210.201	0.31387	204.621
0.29251	215.784	0.2641	218.593	0.53424	211.177	0.2915	203.837
0.31542	216.344	0.23632	217.842	0.55202	212.094	0.26484	202.972
0.33229	216.794	0.21368	217.23	0.57088	213.111	0.23711	202.117
0.34911	217.176	0.18667	216.428	0.59249	214.345	0.21438	201.237
0.36712	217.651	0.15785	215.548	0.61613	215.876	0.18782	200.204
0.38976	218.227	0.11589	214	0.63346	216.946	0.16643	199.385
0.40635	218.661	0.09025	212.707	0.6507	218.019	0.14014	198.261
0.42276	219.155			0.67015	219.275	0.11318	196.956
0.44168	219.692			0.69221	220.848	0.09152	195.764
0.464	220.274			0.7221	223.047
0.48027	220.775			0.7429	224.637
0.49646	221.276			0.7655	226.683
0.51619	221.919			0.78193	228.085
0.53206	222.457			0.79818	229.603
0.54783	223.025			0.81749	231.478
0.56602	223.635			0.84622	234.674
0.58156	224.269			0.86679	237.27
0.59716	224.806			0.89461	241.481
0.61621	225.531			0.91518	245.634
0.63153	226.203			0.92941	249.313
0.64676	226.874			0.94796	256.255
0.66553	227.673			0.96813	271.5
0.68058	228.374			0.98312	299.425
0.69554	229.105			0.99311	356.635
0.71509	230.063
0.72982	230.861
0.7445	231.651
0.76373	232.721
0.77819	233.593
0.79251	234.503
0.81224	235.867
0.82625	236.978
0.84134	238.196
0.85493	239.464
0.86834	240.851
0.8868	243.022
0.89944	244.911
0.91453	247.779
0.92608	250.475
0.94154	255.79
0.95941	266.353
0.97227	284.661
0.98296	318.356
0.9895	371.762
0.99373	458.548
