# Supplementary material for: Ultralow-temperature-driven water-based sorption refrigeration enabled by low-cost zeolite-like porous aluminophosphate
Source: Nat Commun. 2022 Jan 11;13:193. doi: 10.1038/s41467-021-27883-4 (PMC8752593; doi:10.1038/s41467-021-27883-4)
Supplement: Supplementary file 3 — Source Data [file 41467_2021_27883_MOESM3_ESM.zip › Source Data/Supplementary Information-Figure8.xls]

## Sheet: SI-Figure8b
50ml		2L
2θ(°)	Intensity(a.u.)	2θ(°)	Intensity(a.u.)
5	276	5.01998	269
5.01998	287	5.03997	265
5.03997	289	5.05995	257
5.05995	317	5.07993	257
5.07993	293	5.09992	251
5.09992	270	5.1199	255
5.1199	273	5.13988	264
5.13988	307	5.15986	253
5.15986	309	5.17985	241
5.17985	270	5.19983	242
5.19983	264	5.21981	255
5.21981	294	5.23979	251
5.23979	302	5.25978	248
5.25978	259	5.27976	250
5.27976	275	5.29974	249
5.29974	273	5.31973	243
5.31973	270	5.33971	243
5.33971	281	5.35969	232
5.35969	280	5.37967	223
5.37967	289	5.39966	237
5.39966	279	5.41964	241
5.41964	259	5.43962	258
5.43962	278	5.45961	266
5.45961	275	5.47959	261
5.47959	266	5.49957	252
5.49957	271	5.51956	245
5.51956	247	5.53954	259
5.53954	284	5.55952	265
5.55952	276	5.5795	253
5.5795	273	5.59949	262
5.59949	273	5.61947	255
5.61947	266	5.63945	240
5.63945	262	5.65944	248
5.65944	279	5.67942	246
5.67942	272	5.6994	254
5.6994	262	5.71938	253
5.71938	284	5.73937	248
5.73937	261	5.75935	265
5.75935	283	5.77933	262
5.77933	266	5.79932	254
5.79932	265	5.8193	258
5.8193	265	5.83928	257
5.83928	263	5.85926	257
5.85926	260	5.87925	237
5.87925	269	5.89923	234
5.89923	262	5.91921	250
5.91921	284	5.9392	264
5.9392	245	5.95918	265
5.95918	279	5.97916	258
5.97916	281	5.99915	234
5.99915	268	6.01913	233
6.01913	277	6.03911	264
6.03911	273	6.05909	281
6.05909	270	6.07908	277
6.07908	280	6.09906	244
6.09906	261	6.11904	249
6.11904	277	6.13903	256
6.13903	277	6.15901	249
6.15901	270	6.17899	247
6.17899	270	6.19897	255
6.19897	287	6.21896	260
6.21896	293	6.23894	255
6.23894	290	6.25892	249
6.25892	267	6.27891	251
6.27891	287	6.29889	266
6.29889	264	6.31887	262
6.31887	273	6.33885	252
6.33885	293	6.35884	253
6.35884	309	6.37882	256
6.37882	302	6.3988	255
6.3988	295	6.41879	258
6.41879	271	6.43877	249
6.43877	308	6.45875	238
6.45875	286	6.47873	246
6.47873	291	6.49872	260
6.49872	260	6.5187	271
6.5187	263	6.53868	250
6.53868	295	6.55867	246
6.55867	270	6.57865	257
6.57865	270	6.59863	266
6.59863	328	6.61862	262
6.61862	275	6.6386	249
6.6386	270	6.65858	252
6.65858	275	6.67856	250
6.67856	263	6.69855	257
6.69855	273	6.71853	262
6.71853	287	6.73851	255
6.73851	286	6.75849	249
6.75849	289	6.77848	237
6.77848	295	6.79846	253
6.79846	290	6.81844	268
6.81844	291	6.83843	259
6.83843	284	6.85841	264
6.85841	272	6.87839	259
6.87839	278	6.89838	247
6.89838	282	6.91836	242
6.91836	286	6.93834	269
6.93834	303	6.95832	278
6.95832	275	6.97831	267
6.97831	311	6.99829	253
6.99829	311	7.01827	257
7.01827	309	7.03826	274
7.03826	284	7.05824	288
7.05824	319	7.07822	280
7.07822	290	7.09821	287
7.09821	334	7.11819	292
7.11819	330	7.13817	285
7.13817	348	7.15815	298
7.15815	339	7.17814	316
7.17814	335	7.19812	314
7.19812	321	7.2181	284
7.2181	376	7.23808	310
7.23808	401	7.25807	339
7.25807	411	7.27805	313
7.27805	425	7.29803	323
7.29803	425	7.31802	353
7.31802	437	7.338	356
7.338	445	7.35798	380
7.35798	469	7.37796	383
7.37796	523	7.39795	389
7.39795	581	7.41793	429
7.41793	588	7.43791	466
7.43791	579	7.4579	472
7.4579	654	7.47788	511
7.47788	744	7.49786	579
7.49786	760	7.51785	608
7.51785	777	7.53783	639
7.53783	834	7.55781	666
7.55781	931	7.57779	686
7.57779	933	7.59778	756
7.59778	1011	7.61776	769
7.61776	1014	7.63774	728
7.63774	1068	7.65773	671
7.65773	1039	7.67771	616
7.67771	963	7.69769	574
7.69769	912	7.71767	517
7.71767	901	7.73766	463
7.73766	832	7.75764	472
7.75764	734	7.77762	486
7.77762	701	7.79761	470
7.79761	732	7.81759	478
7.81759	652	7.83757	485
7.83757	706	7.85755	506
7.85755	707	7.87754	539
7.87754	738	7.89752	563
7.89752	777	7.9175	556
7.9175	805	7.93749	594
7.93749	787	7.95747	643
7.95747	809	7.97745	677
7.97745	914	7.99744	716
7.99744	956	8.01742	802
8.01742	1016	8.0374	872
8.0374	1049	8.05738	925
8.05738	1140	8.07737	1002
8.07737	1169	8.09735	1098
8.09735	1284	8.11733	1121
8.11733	1379	8.13732	1191
8.13732	1417	8.1573	1283
8.1573	1447	8.17728	1327
8.17728	1475	8.19726	1281
8.19726	1503	8.21725	1233
8.21725	1430	8.23723	1150
8.23723	1419	8.25721	1063
8.25721	1322	8.2772	934
8.2772	1190	8.29718	827
8.29718	1081	8.31716	697
8.31716	949	8.33714	594
8.33714	909	8.35713	546
8.35713	764	8.37711	506
8.37711	750	8.39709	444
8.39709	618	8.41708	414
8.41708	597	8.43706	415
8.43706	534	8.45704	409
8.45704	512	8.47702	366
8.47702	489	8.49701	311
8.49701	477	8.51699	301
8.51699	448	8.53697	330
8.53697	443	8.55696	321
8.55696	440	8.57694	322
8.57694	369	8.59692	305
8.59692	352	8.6169	288
8.6169	365	8.63689	283
8.63689	363	8.65687	272
8.65687	352	8.67685	285
8.67685	305	8.69684	291
8.69684	310	8.71682	269
8.71682	300	8.7368	261
8.7368	304	8.75679	268
8.75679	298	8.77677	259
8.77677	316	8.79675	269
8.79675	312	8.81673	267
8.81673	281	8.83672	266
8.83672	276	8.8567	247
8.8567	278	8.87668	259
8.87668	313	8.89667	252
8.89667	272	8.91665	247
8.91665	285	8.93663	250
8.93663	263	8.95661	245
8.95661	247	8.9766	236
8.9766	264	8.99658	246
8.99658	246	9.01656	250
9.01656	284	9.03655	258
9.03655	263	9.05653	240
9.05653	253	9.07651	226
9.07651	257	9.0965	251
9.0965	233	9.11648	262
9.11648	261	9.13646	254
9.13646	262	9.15644	250
9.15644	237	9.17643	245
9.17643	272	9.19641	239
9.19641	269	9.21639	242
9.21639	242	9.23638	252
9.23638	302	9.25636	249
9.25636	229	9.27634	241
9.27634	257	9.29632	223
9.29632	270	9.31631	225
9.31631	284	9.33629	251
9.33629	250	9.35627	271
9.35627	257	9.37626	244
9.37626	277	9.39624	240
9.39624	265	9.41622	243
9.41622	277	9.4362	261
9.4362	225	9.45619	278
9.45619	267	9.47617	253
9.47617	272	9.49615	250
9.49615	250	9.51614	232
9.51614	227	9.53612	209
9.53612	234	9.5561	225
9.5561	279	9.57608	236
9.57608	237	9.59607	236
9.59607	245	9.61605	231
9.61605	266	9.63603	231
9.63603	243	9.65602	224
9.65602	217	9.676	227
9.676	270	9.69598	244
9.69598	241	9.71596	240
9.71596	220	9.73595	240
9.73595	243	9.75593	234
9.75593	233	9.77591	224
9.77591	210	9.7959	207
9.7959	209	9.81588	200
9.81588	226	9.83586	227
9.83586	196	9.85584	234
9.85584	207	9.87583	222
9.87583	223	9.89581	222
9.89581	226	9.91579	226
9.91579	225	9.93578	217
9.93578	209	9.95576	207
9.95576	227	9.97574	219
9.97574	209	9.99573	237
9.99573	211	10.0157	244
10.0157	216	10.0357	237
10.0357	216	10.0557	249
10.0557	212	10.0756	253
10.0756	202	10.0956	257
10.0956	205	10.1156	266
10.1156	225	10.1356	278
10.1356	190	10.1556	276
10.1556	252	10.1756	247
10.1756	240	10.1956	235
10.1956	230	10.2155	229
10.2155	208	10.2355	225
10.2355	235	10.2555	223
10.2555	208	10.2755	234
10.2755	212	10.2955	243
10.2955	217	10.3155	218
10.3155	209	10.3354	197
10.3354	190	10.3554	208
10.3554	209	10.3754	208
10.3754	217	10.3954	203
10.3954	221	10.4154	214
10.4154	257	10.4353	214
10.4353	210	10.4553	190
10.4553	228	10.4753	194
10.4753	216	10.4953	193
10.4953	220	10.5153	195
10.5153	203	10.5353	206
10.5353	219	10.5552	215
10.5552	190	10.5752	196
10.5752	218	10.5952	187
10.5952	177	10.6152	206
10.6152	228	10.6352	213
10.6352	206	10.6552	203
10.6552	220	10.6751	205
10.6751	178	10.6951	217
10.6951	203	10.7151	191
10.7151	204	10.7351	190
10.7351	196	10.7551	200
10.7551	203	10.7751	204
10.7751	198	10.795	212
10.795	201	10.815	208
10.815	195	10.835	207
10.835	185	10.855	197
10.855	189	10.875	184
10.875	227	10.8949	187
10.8949	196	10.9149	171
10.9149	191	10.9349	192
10.9349	178	10.9549	198
10.9549	176	10.9749	199
10.9749	210	10.9949	206
10.9949	205	11.0148	193
11.0148	189	11.0348	204
11.0348	189	11.0548	218
11.0548	201	11.0748	230
11.0748	204	11.0948	205
11.0948	185	11.1148	191
11.1148	205	11.1348	196
11.1348	181	11.1547	222
11.1547	221	11.1747	219
11.1747	197	11.1947	189
11.1947	204	11.2147	199
11.2147	180	11.2347	202
11.2347	197	11.2546	202
11.2546	175	11.2746	203
11.2746	193	11.2946	195
11.2946	180	11.3146	196
11.3146	191	11.3346	198
11.3346	209	11.3546	195
11.3546	201	11.3745	184
11.3745	197	11.3945	184
11.3945	191	11.4145	189
11.4145	199	11.4345	199
11.4345	188	11.4545	190
11.4545	205	11.4745	215
11.4745	197	11.4944	208
11.4944	191	11.5144	194
11.5144	175	11.5344	201
11.5344	203	11.5544	186
11.5544	218	11.5744	200
11.5744	190	11.5944	202
11.5944	184	11.6143	210
11.6143	213	11.6343	208
11.6343	211	11.6543	207
11.6543	195	11.6743	200
11.6743	185	11.6943	196
11.6943	190	11.7142	200
11.7142	202	11.7342	195
11.7342	175	11.7542	182
11.7542	176	11.7742	188
11.7742	192	11.7942	221
11.7942	168	11.8142	209
11.8142	179	11.8341	217
11.8341	168	11.8541	206
11.8541	171	11.8741	205
11.8741	188	11.8941	205
11.8941	173	11.9141	189
11.9141	170	11.9341	200
11.9341	187	11.954	221
11.954	206	11.974	224
11.974	182	11.994	235
11.994	197	12.014	234
12.014	215	12.034	232
12.034	181	12.054	228
12.054	207	12.0739	229
12.0739	194	12.0939	248
12.0939	210	12.1139	292
12.1139	222	12.1339	265
12.1339	223	12.1539	260
12.1539	209	12.1739	266
12.1739	201	12.1938	262
12.1938	233	12.2138	275
12.2138	255	12.2338	269
12.2338	242	12.2538	266
12.2538	257	12.2738	267
12.2738	271	12.2937	293
12.2937	277	12.3137	326
12.3137	338	12.3337	336
12.3337	329	12.3537	346
12.3537	366	12.3737	407
12.3737	398	12.3937	462
12.3937	469	12.4137	577
12.4137	527	12.4336	665
12.4336	589	12.4536	711
12.4536	712	12.4736	807
12.4736	784	12.4936	939
12.4936	891	12.5136	1029
12.5136	990	12.5335	1011
12.5335	1167	12.5535	910
12.5535	1222	12.5735	780
12.5735	1257	12.5935	661
12.5935	1104	12.6135	491
12.6135	919	12.6335	397
12.6335	589	12.6534	333
12.6534	463	12.6734	290
12.6734	371	12.6934	259
12.6934	340	12.7134	244
12.7134	307	12.7334	247
12.7334	296	12.7534	267
12.7534	276	12.7733	254
12.7733	284	12.7933	252
12.7933	266	12.8133	245
12.8133	272	12.8333	223
12.8333	233	12.8533	227
12.8533	241	12.8733	232
12.8733	255	12.8932	229
12.8932	219	12.9132	216
12.9132	197	12.9332	184
12.9332	187	12.9532	177
12.9532	208	12.9732	199
12.9732	210	12.9932	210
12.9932	192	13.0131	223
13.0131	203	13.0331	230
13.0331	172	13.0531	215
13.0531	174	13.0731	211
13.0731	183	13.0931	230
13.0931	189	13.113	196
13.113	211	13.133	182
13.133	191	13.153	240
13.153	192	13.173	229
13.173	206	13.193	231
13.193	174	13.213	238
13.213	215	13.233	207
13.233	185	13.2529	192
13.2529	189	13.2729	193
13.2729	200	13.2929	186
13.2929	199	13.3129	206
13.3129	219	13.3329	218
13.3329	197	13.3529	208
13.3529	217	13.3728	214
13.3728	188	13.3928	225
13.3928	216	13.4128	238
13.4128	206	13.4328	238
13.4328	201	13.4528	220
13.4528	226	13.4727	217
13.4727	234	13.4927	240
13.4927	243	13.5127	256
13.5127	254	13.5327	263
13.5327	274	13.5527	239
13.5527	283	13.5727	248
13.5727	272	13.5926	278
13.5926	305	13.6126	268
13.6126	310	13.6326	312
13.6326	340	13.6526	324
13.6526	359	13.6726	379
13.6726	429	13.6926	376
13.6926	479	13.7125	423
13.7125	494	13.7325	480
13.7325	515	13.7525	532
13.7525	563	13.7725	595
13.7725	650	13.7925	735
13.7925	737	13.8125	892
13.8125	816	13.8324	1013
13.8324	910	13.8524	1127
13.8524	1111	13.8724	1236
13.8724	1243	13.8924	1416
13.8924	1396	13.9124	1514
13.9124	1608	13.9323	1664
13.9323	1697	13.9523	1635
13.9523	1805	13.9723	1521
13.9723	1836	13.9923	1433
13.9923	1717	14.0123	1420
14.0123	1611	14.0323	1361
14.0323	1502	14.0523	1388
14.0523	1487	14.0722	1354
14.0722	1509	14.0922	1308
14.0922	1644	14.1122	1232
14.1122	1673	14.1322	1103
14.1322	1768	14.1522	930
14.1522	1573	14.1722	700
14.1722	1367	14.1921	548
14.1921	1055	14.2121	435
14.2121	751	14.2321	372
14.2321	560	14.2521	343
14.2521	474	14.2721	330
14.2721	406	14.292	303
14.292	379	14.312	306
14.312	308	14.332	294
14.332	292	14.352	293
14.352	268	14.372	284
14.372	261	14.392	275
14.392	247	14.4119	286
14.4119	273	14.4319	245
14.4319	257	14.4519	242
14.4519	241	14.4719	247
14.4719	223	14.4919	235
14.4919	231	14.5119	234
14.5119	210	14.5318	217
14.5318	225	14.5518	218
14.5518	181	14.5718	228
14.5718	229	14.5918	222
14.5918	198	14.6118	205
14.6118	203	14.6318	205
14.6318	228	14.6517	224
14.6517	226	14.6717	218
14.6717	222	14.6917	236
14.6917	219	14.7117	230
14.7117	188	14.7317	218
14.7317	218	14.7516	228
14.7516	218	14.7716	236
14.7716	177	14.7916	243
14.7916	222	14.8116	245
14.8116	218	14.8316	256
14.8316	200	14.8516	253
14.8516	237	14.8715	231
14.8715	200	14.8915	222
14.8915	224	14.9115	216
14.9115	198	14.9315	232
14.9315	209	14.9515	221
14.9515	219	14.9715	236
14.9715	237	14.9915	232
14.9915	246	15.0114	227
15.0114	243	15.0314	240
15.0314	247	15.0514	267
15.0514	269	15.0714	260
15.0714	282	15.0914	267
15.0914	274	15.1113	278
15.1113	266	15.1313	314
15.1313	297	15.1513	348
15.1513	309	15.1713	346
15.1713	334	15.1913	329
15.1913	329	15.2113	324
15.2113	340	15.2312	332
15.2312	360	15.2512	343
15.2512	336	15.2712	323
15.2712	345	15.2912	324
15.2912	291	15.3112	284
15.3112	293	15.3312	266
15.3312	258	15.3511	252
15.3511	225	15.3711	242
15.3711	241	15.3911	224
15.3911	212	15.4111	209
15.4111	202	15.4311	235
15.4311	214	15.4511	208
15.4511	196	15.471	219
15.471	233	15.491	238
15.491	205	15.511	231
15.511	182	15.531	203
15.531	173	15.551	221
15.551	198	15.5709	230
15.5709	187	15.5909	234
15.5909	201	15.6109	221
15.6109	194	15.6309	222
15.6309	195	15.6509	214
15.6509	189	15.6709	229
15.6709	200	15.6908	214
15.6908	215	15.7108	216
15.7108	221	15.7308	236
15.7308	177	15.7508	247
15.7508	194	15.7708	251
15.7708	196	15.7908	271
15.7908	197	15.8107	272
15.8107	200	15.8307	254
15.8307	204	15.8507	246
15.8507	188	15.8707	243
15.8707	203	15.8907	248
15.8907	197	15.9107	230
15.9107	200	15.9306	228
15.9306	203	15.9506	240
15.9506	216	15.9706	239
15.9706	198	15.9906	247
15.9906	209	16.0106	233
16.0106	232	16.0306	266
16.0306	225	16.0505	266
16.0505	232	16.0705	246
16.0705	231	16.0905	236
16.0905	204	16.1105	226
16.1105	199	16.1305	267
16.1305	206	16.1504	240
16.1504	220	16.1704	245
16.1704	203	16.1904	245
16.1904	219	16.2104	213
16.2104	224	16.2304	209
16.2304	204	16.2504	243
16.2504	217	16.2704	235
16.2704	206	16.2903	211
16.2903	194	16.3103	234
16.3103	181	16.3303	233
16.3303	205	16.3503	233
16.3503	200	16.3703	235
16.3703	213	16.3903	230
16.3903	216	16.4102	256
16.4102	192	16.4302	260
16.4302	224	16.4502	253
16.4502	225	16.4702	265
16.4702	240	16.4902	285
16.4902	231	16.5101	293
16.5101	243	16.5301	277
16.5301	225	16.5501	291
16.5501	226	16.5701	318
16.5701	236	16.5901	282
16.5901	217	16.6101	284
16.6101	243	16.63	257
16.63	242	16.65	248
16.65	227	16.67	241
16.67	213	16.69	226
16.69	185	16.71	224
16.71	204	16.73	215
16.73	215	16.7499	223
16.7499	221	16.7699	244
16.7699	231	16.7899	209
16.7899	204	16.8099	214
16.8099	222	16.8299	227
16.8299	196	16.8498	228
16.8498	198	16.8698	212
16.8698	200	16.8898	220
16.8898	198	16.9098	217
16.9098	187	16.9298	232
16.9298	187	16.9498	224
16.9498	197	16.9698	220
16.9698	215	16.9897	251
16.9897	186	17.0097	229
17.0097	182	17.0297	239
17.0297	204	17.0497	244
17.0497	181	17.0697	214
17.0697	196	17.0896	222
17.0896	180	17.1096	225
17.1096	196	17.1296	220
17.1296	211	17.1496	204
17.1496	199	17.1696	193
17.1696	189	17.1896	197
17.1896	217	17.2096	249
17.2096	202	17.2295	232
17.2295	205	17.2495	231
17.2495	208	17.2695	233
17.2695	194	17.2895	260
17.2895	193	17.3095	231
17.3095	190	17.3294	220
17.3294	219	17.3494	235
17.3494	211	17.3694	239
17.3694	203	17.3894	219
17.3894	175	17.4094	240
17.4094	209	17.4294	228
17.4294	216	17.4493	239
17.4493	211	17.4693	228
17.4693	221	17.4893	224
17.4893	256	17.5093	208
17.5093	213	17.5293	222
17.5293	205	17.5493	215
17.5493	208	17.5692	232
17.5692	192	17.5892	212
17.5892	205	17.6092	211
17.6092	210	17.6292	204
17.6292	221	17.6492	237
17.6492	198	17.6691	192
17.6691	202	17.6891	214
17.6891	196	17.7091	203
17.7091	192	17.7291	224
17.7291	170	17.7491	205
17.7491	210	17.7691	238
17.7691	208	17.789	233
17.789	204	17.809	230
17.809	211	17.829	226
17.829	209	17.849	209
17.849	193	17.869	234
17.869	214	17.889	234
17.889	191	17.909	234
17.909	190	17.9289	208
17.9289	175	17.9489	216
17.9489	214	17.9689	246
17.9689	200	17.9889	212
17.9889	202	18.0089	232
18.0089	204	18.0288	228
18.0288	226	18.0488	209
18.0488	211	18.0688	205
18.0688	200	18.0888	259
18.0888	204	18.1088	245
18.1088	207	18.1288	243
18.1288	223	18.1487	224
18.1487	211	18.1687	229
18.1687	208	18.1887	259
18.1887	200	18.2087	227
18.2087	209	18.2287	251
18.2287	217	18.2487	244
18.2487	233	18.2686	248
18.2686	212	18.2886	243
18.2886	202	18.3086	248
18.3086	197	18.3286	239
18.3286	209	18.3486	227
18.3486	202	18.3686	245
18.3686	221	18.3885	267
18.3885	206	18.4085	248
18.4085	237	18.4285	263
18.4285	240	18.4485	260
18.4485	248	18.4685	259
18.4685	231	18.4885	245
18.4885	226	18.5084	254
18.5084	228	18.5284	258
18.5284	231	18.5484	269
18.5484	252	18.5684	291
18.5684	284	18.5884	300
18.5884	269	18.6084	301
18.6084	291	18.6283	299
18.6283	274	18.6483	321
18.6483	282	18.6683	329
18.6683	309	18.6883	360
18.6883	297	18.7083	382
18.7083	334	18.7282	415
18.7282	407	18.7482	451
18.7482	418	18.7682	477
18.7682	428	18.7882	501
18.7882	472	18.8082	566
18.8082	533	18.8282	640
18.8282	622	18.8482	662
18.8482	643	18.8681	691
18.8681	737	18.8881	783
18.8881	802	18.9081	842
18.9081	888	18.9281	838
18.9281	882	18.9481	863
18.9481	924	18.968	845
18.968	936	18.988	881
18.988	925	19.008	837
19.008	930	19.028	867
19.028	919	19.048	836
19.048	852	19.068	876
19.068	908	19.0879	918
19.0879	843	19.1079	895
19.1079	908	19.1279	844
19.1279	925	19.1479	806
19.1479	943	19.1679	678
19.1679	900	19.1879	600
19.1879	883	19.2078	533
19.2078	770	19.2278	477
19.2278	702	19.2478	434
19.2478	672	19.2678	418
19.2678	559	19.2878	370
19.2878	494	19.3077	364
19.3077	456	19.3277	364
19.3277	406	19.3477	343
19.3477	408	19.3677	334
19.3677	368	19.3877	333
19.3877	393	19.4077	340
19.4077	351	19.4276	358
19.4276	409	19.4476	361
19.4476	392	19.4676	349
19.4676	401	19.4876	399
19.4876	447	19.5076	437
19.5076	429	19.5276	433
19.5276	461	19.5476	472
19.5476	542	19.5675	482
19.5675	573	19.5875	582
19.5875	620	19.6075	657
19.6075	736	19.6275	723
19.6275	802	19.6475	783
19.6475	911	19.6674	829
19.6674	985	19.6874	889
19.6874	1070	19.7074	896
19.7074	1118	19.7274	911
19.7274	1143	19.7474	886
19.7474	1176	19.7674	794
19.7674	990	19.7873	746
19.7873	938	19.8073	664
19.8073	788	19.8273	564
19.8273	672	19.8473	525
19.8473	568	19.8673	456
19.8673	491	19.8873	488
19.8873	507	19.9072	479
19.9072	487	19.9272	508
19.9272	440	19.9472	517
19.9472	502	19.9672	548
19.9672	497	19.9872	575
19.9872	554	20.0071	576
20.0071	585	20.0271	661
20.0271	585	20.0471	627
20.0471	573	20.0671	699
20.0671	735	20.0871	753
20.0871	746	20.1071	761
20.1071	774	20.1271	786
20.1271	726	20.147	654
20.147	747	20.167	683
20.167	687	20.187	626
20.187	669	20.207	543
20.207	617	20.227	517
20.227	562	20.2469	457
20.2469	479	20.2669	446
20.2669	485	20.2869	420
20.2869	436	20.3069	411
20.3069	409	20.3269	375
20.3269	372	20.3469	357
20.3469	389	20.3668	385
20.3668	368	20.3868	404
20.3868	345	20.4068	379
20.4068	379	20.4268	394
20.4268	391	20.4468	415
20.4468	357	20.4668	416
20.4668	404	20.4867	434
20.4867	401	20.5067	453
20.5067	496	20.5267	517
20.5267	462	20.5467	479
20.5467	515	20.5667	558
20.5667	544	20.5867	532
20.5867	576	20.6066	608
20.6066	635	20.6266	619
20.6266	654	20.6466	615
20.6466	667	20.6666	515
20.6666	517	20.6866	478
20.6866	514	20.7066	486
20.7066	461	20.7265	461
20.7265	447	20.7465	422
20.7465	434	20.7665	390
20.7665	379	20.7865	379
20.7865	338	20.8065	387
20.8065	338	20.8265	384
20.8265	370	20.8464	330
20.8464	353	20.8664	388
20.8664	355	20.8864	367
20.8864	358	20.9064	367
20.9064	411	20.9264	405
20.9264	375	20.9463	439
20.9463	379	20.9663	431
20.9663	385	20.9863	445
20.9863	399	21.0063	416
21.0063	392	21.0263	428
21.0263	391	21.0463	397
21.0463	432	21.0663	381
21.0663	386	21.0862	403
21.0862	383	21.1062	405
21.1062	375	21.1262	360
21.1262	368	21.1462	360
21.1462	340	21.1662	361
21.1662	336	21.1862	340
21.1862	302	21.2061	343
21.2061	294	21.2261	359
21.2261	294	21.2461	321
21.2461	319	21.2661	339
21.2661	306	21.2861	327
21.2861	288	21.306	342
21.306	296	21.326	315
21.326	278	21.346	312
21.346	272	21.366	304
21.366	259	21.386	270
21.386	244	21.406	310
21.406	255	21.4259	323
21.4259	272	21.4459	297
21.4459	253	21.4659	320
21.4659	256	21.4859	327
21.4859	237	21.5059	280
21.5059	265	21.5258	280
21.5258	269	21.5458	289
21.5458	269	21.5658	277
21.5658	277	21.5858	307
21.5858	257	21.6058	291
21.6058	250	21.6258	262
21.6258	267	21.6457	318
21.6457	264	21.6657	332
21.6657	277	21.6857	313
21.6857	257	21.7057	302
21.7057	248	21.7257	294
21.7257	240	21.7457	299
21.7457	233	21.7657	282
21.7657	258	21.7856	294
21.7856	239	21.8056	311
21.8056	281	21.8256	277
21.8256	276	21.8456	271
21.8456	250	21.8656	257
21.8656	259	21.8855	262
21.8855	234	21.9055	251
21.9055	255	21.9255	277
21.9255	248	21.9455	285
21.9455	260	21.9655	265
21.9655	253	21.9855	290
21.9855	236	22.0054	261
22.0054	268	22.0254	243
22.0254	234	22.0454	252
22.0454	217	22.0654	267
22.0654	226	22.0854	281
22.0854	241	22.1054	250
22.1054	240	22.1253	258
22.1253	224	22.1453	269
22.1453	243	22.1653	281
22.1653	243	22.1853	270
22.1853	247	22.2053	268
22.2053	231	22.2253	284
22.2253	225	22.2452	292
22.2452	222	22.2652	294
22.2652	241	22.2852	282
22.2852	249	22.3052	260
22.3052	250	22.3252	301
22.3252	232	22.3452	286
22.3452	256	22.3651	288
22.3651	292	22.3851	279
22.3851	245	22.4051	293
22.4051	269	22.4251	283
22.4251	244	22.4451	294
22.4451	278	22.4651	311
22.4651	247	22.485	318
22.485	245	22.505	299
22.505	263	22.525	294
22.525	276	22.545	311
22.545	306	22.565	294
22.565	237	22.5849	322
22.5849	305	22.6049	309
22.6049	307	22.6249	348
22.6249	299	22.6449	362
22.6449	317	22.6649	359
22.6649	340	22.6849	360
22.6849	327	22.7048	334
22.7048	346	22.7248	350
22.7248	328	22.7448	370
22.7448	306	22.7648	408
22.7648	312	22.7848	391
22.7848	310	22.8048	400
22.8048	356	22.8247	408
22.8247	363	22.8447	425
22.8447	361	22.8647	433
22.8647	379	22.8847	458
22.8847	419	22.9047	475
22.9047	428	22.9247	516
22.9247	506	22.9446	537
22.9446	505	22.9646	505
22.9646	507	22.9846	537
22.9846	569	23.0046	582
23.0046	547	23.0246	563
23.0246	496	23.0446	546
23.0446	472	23.0645	518
23.0645	478	23.0845	516
23.0845	465	23.1045	511
23.1045	412	23.1245	490
23.1245	392	23.1445	437
23.1445	370	23.1644	411
23.1644	404	23.1844	397
23.1844	378	23.2044	375
23.2044	351	23.2244	385
23.2244	358	23.2444	344
23.2444	348	23.2644	343
23.2644	372	23.2843	343
23.2843	332	23.3043	383
23.3043	349	23.3243	350
23.3243	343	23.3443	353
23.3443	313	23.3643	330
23.3643	313	23.3843	312
23.3843	323	23.4043	299
23.4043	296	23.4242	287
23.4242	290	23.4442	268
23.4442	280	23.4642	287
23.4642	258	23.4842	268
23.4842	269	23.5042	321
23.5042	280	23.5241	278
23.5241	244	23.5441	268
23.5441	236	23.5641	298
23.5641	268	23.5841	310
23.5841	272	23.6041	261
23.6041	228	23.6241	268
23.6241	236	23.644	255
23.644	235	23.664	258
23.664	246	23.684	278
23.684	237	23.704	258
23.704	200	23.724	245
23.724	204	23.744	251
23.744	226	23.7639	250
23.7639	217	23.7839	254
23.7839	226	23.8039	237
23.8039	209	23.8239	226
23.8239	226	23.8439	272
23.8439	195	23.8638	250
23.8638	222	23.8838	224
23.8838	193	23.9038	245
23.9038	226	23.9238	235
23.9238	207	23.9438	209
23.9438	191	23.9638	225
23.9638	191	23.9838	220
23.9838	210	24.0037	219
24.0037	220	24.0237	256
24.0237	211	24.0437	207
24.0437	182	24.0637	215
24.0637	173	24.0837	234
24.0837	189	24.1036	237
24.1036	188	24.1236	222
24.1236	187	24.1436	234
24.1436	184	24.1636	215
24.1636	196	24.1836	231
24.1836	200	24.2036	230
24.2036	177	24.2235	207
24.2235	205	24.2435	222
24.2435	170	24.2635	212
24.2635	197	24.2835	247
24.2835	194	24.3035	250
24.3035	205	24.3235	238
24.3235	185	24.3434	191
24.3434	202	24.3634	233
24.3634	201	24.3834	272
24.3834	201	24.4034	284
24.4034	203	24.4234	235
24.4234	195	24.4434	261
24.4434	192	24.4633	261
24.4633	205	24.4833	236
24.4833	192	24.5033	242
24.5033	164	24.5233	239
24.5233	181	24.5433	254
24.5433	187	24.5633	199
24.5633	200	24.5832	231
24.5832	197	24.6032	227
24.6032	181	24.6232	183
24.6232	178	24.6432	248
24.6432	190	24.6632	215
24.6632	214	24.6832	205
24.6832	230	24.7031	213
24.7031	202	24.7231	258
24.7231	222	24.7431	235
24.7431	209	24.7631	258
24.7631	207	24.7831	248
24.7831	226	24.803	228
24.803	243	24.823	255
24.823	223	24.843	262
24.843	224	24.863	270
24.863	246	24.883	319
24.883	279	24.903	353
24.903	249	24.923	352
24.923	249	24.9429	353
24.9429	257	24.9629	359
24.9629	270	24.9829	487
24.9829	261	25.0029	585
25.0029	257	25.0229	592
25.0229	296	25.0428	484
25.0428	309	25.0628	513
25.0628	284	25.0828	471
25.0828	301	25.1028	440
25.1028	267	25.1228	422
25.1228	318	25.1428	425
25.1428	350	25.1627	433
25.1627	379	25.1827	467
25.1827	431	25.2027	485
25.2027	451	25.2227	513
25.2227	442	25.2427	469
25.2427	504	25.2627	546
25.2627	539	25.2826	535
25.2826	584	25.3026	498
25.3026	542	25.3226	443
25.3226	578	25.3426	446
25.3426	578	25.3626	407
25.3626	560	25.3825	361
25.3825	479	25.4025	360
25.4025	458	25.4225	351
25.4225	435	25.4425	369
25.4425	402	25.4625	334
25.4625	435	25.4825	413
25.4825	419	25.5024	409
25.5024	399	25.5224	434
25.5224	390	25.5424	475
25.5424	509	25.5624	533
25.5624	483	25.5824	576
25.5824	542	25.6024	674
25.6024	687	25.6224	696
25.6224	755	25.6423	819
25.6423	870	25.6623	919
25.6623	987	25.6823	1042
25.6823	1070	25.7023	1217
25.7023	1279	25.7223	1257
25.7223	1381	25.7422	1273
25.7422	1586	25.7622	1328
25.7622	1620	25.7822	1301
25.7822	1784	25.8022	1237
25.8022	1660	25.8222	1194
25.8222	1769	25.8422	1167
25.8422	1519	25.8621	983
25.8621	1303	25.8821	892
25.8821	1212	25.9021	854
25.9021	998	25.9221	850
25.9221	855	25.9421	772
25.9421	816	25.9621	766
25.9621	817	25.982	779
25.982	790	26.002	771
26.002	805	26.022	725
26.022	758	26.042	743
26.042	745	26.062	737
26.062	723	26.082	665
26.082	742	26.1019	636
26.1019	770	26.1219	500
26.1219	684	26.1419	533
26.1419	575	26.1619	417
26.1619	572	26.1819	395
26.1819	515	26.2019	301
26.2019	448	26.2218	369
26.2218	434	26.2418	309
26.2418	381	26.2618	283
26.2618	343	26.2818	292
26.2818	348	26.3018	286
26.3018	312	26.3218	267
26.3218	326	26.3417	267
26.3417	309	26.3617	277
26.3617	279	26.3817	273
26.3817	275	26.4017	295
26.4017	277	26.4217	267
26.4217	286	26.4416	310
26.4416	290	26.4616	292
26.4616	284	26.4816	294
26.4816	275	26.5016	319
26.5016	223	26.5216	349
26.5216	293	26.5416	354
26.5416	274	26.5616	335
26.5616	316	26.5815	320
26.5815	304	26.6015	325
26.6015	305	26.6215	389
26.6215	346	26.6415	345
26.6415	338	26.6615	366
26.6615	380	26.6814	376
26.6814	364	26.7014	390
26.7014	396	26.7214	397
26.7214	432	26.7414	412
26.7414	425	26.7614	476
26.7614	398	26.7814	462
26.7814	414	26.8013	421
26.8013	436	26.8213	465
26.8213	443	26.8413	441
26.8413	394	26.8613	415
26.8613	425	26.8813	415
26.8813	383	26.9013	394
26.9013	373	26.9212	392
26.9212	389	26.9412	394
26.9412	406	26.9612	427
26.9612	424	26.9812	409
26.9812	380	27.0012	406
27.0012	427	27.0211	412
27.0211	423	27.0411	431
27.0411	472	27.0611	420
27.0611	477	27.0811	399
27.0811	437	27.1011	421
27.1011	468	27.1211	387
27.1211	445	27.141	344
27.141	423	27.161	320
27.161	405	27.181	318
27.181	340	27.201	277
27.201	363	27.221	279
27.221	332	27.241	302
27.241	317	27.261	256
27.261	284	27.2809	253
27.2809	287	27.3009	228
27.3009	296	27.3209	254
27.3209	283	27.3409	210
27.3409	250	27.3609	197
27.3609	216	27.3808	212
27.3808	216	27.4008	218
27.4008	208	27.4208	202
27.4208	194	27.4408	229
27.4408	203	27.4608	225
27.4608	212	27.4808	254
27.4808	206	27.5007	264
27.5007	229	27.5207	228
27.5207	243	27.5407	227
27.5407	223	27.5607	252
27.5607	232	27.5807	275
27.5807	231	27.6007	266
27.6007	241	27.6206	267
27.6206	250	27.6406	272
27.6406	272	27.6606	282
27.6606	260	27.6806	272
27.6806	274	27.7006	301
27.7006	283	27.7205	322
27.7205	293	27.7405	341
27.7405	360	27.7605	347
27.7605	352	27.7805	355
27.7805	370	27.8005	371
27.8005	389	27.8205	410
27.8205	447	27.8405	408
27.8405	460	27.8604	441
27.8604	492	27.8804	457
27.8804	526	27.9004	459
27.9004	533	27.9204	437
27.9204	421	27.9404	400
27.9404	463	27.9603	366
27.9603	468	27.9803	393
27.9803	425	28.0003	342
28.0003	416	28.0203	343
28.0203	400	28.0403	330
28.0403	382	28.0603	292
28.0603	385	28.0802	324
28.0802	369	28.1002	300
28.1002	348	28.1202	286
28.1202	309	28.1402	297
28.1402	315	28.1602	315
28.1602	345	28.1802	284
28.1802	291	28.2001	260
28.2001	267	28.2201	277
28.2201	233	28.2401	253
28.2401	249	28.2601	240
28.2601	233	28.2801	277
28.2801	248	28.3001	271
28.3001	237	28.32	261
28.32	218	28.34	285
28.34	240	28.36	262
28.36	244	28.38	253
28.38	229	28.4	262
28.4	254	28.42	266
28.42	246	28.4399	240
28.4399	239	28.4599	251
28.4599	253	28.4799	229
28.4799	267	28.4999	225
28.4999	224	28.5199	217
28.5199	210	28.5399	214
28.5399	225	28.5598	183
28.5598	207	28.5798	202
28.5798	221	28.5998	190
28.5998	186	28.6198	175
28.6198	167	28.6398	194
28.6398	173	28.6597	188
28.6597	198	28.6797	205
28.6797	209	28.6997	183
28.6997	180	28.7197	185
28.7197	203	28.7397	183
28.7397	208	28.7597	211
28.7597	205	28.7797	216
28.7797	221	28.7996	219
28.7996	197	28.8196	223
28.8196	207	28.8396	185
28.8396	219	28.8596	191
28.8596	224	28.8796	185
28.8796	205	28.8995	190
28.8995	173	28.9195	197
28.9195	183	28.9395	200
28.9395	203	28.9595	219
28.9595	172	28.9795	208
28.9795	191	28.9995	207
28.9995	187	29.0194	203
29.0194	211	29.0394	222
29.0394	212	29.0594	221
29.0594	227	29.0794	242
29.0794	228	29.0994	230
29.0994	227	29.1194	231
29.1194	235	29.1393	226
29.1393	229	29.1593	221
29.1593	237	29.1793	227
29.1793	226	29.1993	240
29.1993	244	29.2193	248
29.2193	260	29.2392	261
29.2392	250	29.2592	266
29.2592	274	29.2792	228
29.2792	274	29.2992	234
29.2992	304	29.3192	270
29.3192	302	29.3392	275
29.3392	289	29.3591	273
29.3591	287	29.3791	293
29.3791	324	29.3991	279
29.3991	340	29.4191	293
29.4191	327	29.4391	299
29.4391	360	29.4591	282
29.4591	303	29.4791	277
29.4791	294	29.499	271
29.499	285	29.519	247
29.519	285	29.539	258
29.539	268	29.559	242
29.559	233	29.579	230
29.579	232	29.5989	201
29.5989	248	29.6189	191
29.6189	245	29.6389	214
29.6389	220	29.6589	233
29.6589	217	29.6789	247
29.6789	210	29.6989	222
29.6989	277	29.7188	246
29.7188	249	29.7388	216
29.7388	276	29.7588	272
29.7588	237	29.7788	270
29.7788	249	29.7988	243
29.7988	280	29.8188	258
29.8188	290	29.8387	258
29.8387	246	29.8587	252
29.8587	261	29.8787	215
29.8787	227	29.8987	230
29.8987	209	29.9187	225
29.9187	223	29.9387	209
29.9387	190	29.9586	163
29.9586	203	29.9786	174
29.9786	165	29.9986	180
29.9986	183	30.0186	155
30.0186	185	30.0386	163
30.0386	173	30.0586	165
30.0586	167	30.0785	162
30.0785	158	30.0985	167
30.0985	173	30.1185	186
30.1185	182	30.1385	163
30.1385	156	30.1585	173
30.1585	150	30.1785	162
30.1785	153	30.1984	164
30.1984	162	30.2184	163
30.2184	177	30.2384	161
30.2384	174	30.2584	168
30.2584	158	30.2784	177
30.2784	149	30.2983	195
30.2983	179	30.3183	202
30.3183	177	30.3383	200
30.3383	203	30.3583	205
30.3583	221	30.3783	222
30.3783	209	30.3983	204
30.3983	187	30.4182	261
30.4182	208	30.4382	244
30.4382	252	30.4582	262
30.4582	267	30.4782	271
30.4782	270	30.4982	308
30.4982	284	30.5182	293
30.5182	312	30.5381	310
30.5381	342	30.5581	352
30.5581	297	30.5781	336
30.5781	366	30.5981	324
30.5981	363	30.6181	378
30.6181	369	30.6381	368
30.6381	368	30.658	332
30.658	354	30.678	318
30.678	342	30.698	317
30.698	345	30.718	316
30.718	364	30.738	297
30.738	370	30.758	327
30.758	348	30.7779	303
30.7779	334	30.7979	318
30.7979	371	30.8179	291
30.8179	285	30.8379	283
30.8379	327	30.8579	275
30.8579	348	30.8778	261
30.8778	346	30.8978	258
30.8978	274	30.9178	237
30.9178	284	30.9378	211
30.9378	287	30.9578	201
30.9578	279	30.9778	186
30.9778	223	30.9977	180
30.9977	206	31.0177	163
31.0177	182	31.0377	174
31.0377	203	31.0577	154
31.0577	193	31.0777	133
31.0777	174	31.0977	170
31.0977	178	31.1177	159
31.1177	176	31.1376	154
31.1376	150	31.1576	146
31.1576	145	31.1776	151
31.1776	146	31.1976	139
31.1976	156	31.2176	158
31.2176	138	31.2375	133
31.2375	144	31.2575	150
31.2575	169	31.2775	137
31.2775	139	31.2975	151
31.2975	127	31.3175	137
31.3175	132	31.3375	124
31.3375	135	31.3574	148
31.3574	153	31.3774	167
31.3774	135	31.3974	144
31.3974	144	31.4174	136
31.4174	115	31.4374	150
31.4374	143	31.4574	155
31.4574	157	31.4773	161
31.4773	162	31.4973	156
31.4973	158	31.5173	163
31.5173	153	31.5373	151
31.5373	136	31.5573	185
31.5573	149	31.5772	165
31.5772	156	31.5972	165
31.5972	164	31.6172	184
31.6172	195	31.6372	183
31.6372	178	31.6572	164
31.6572	171	31.6772	196
31.6772	185	31.6972	188
31.6972	175	31.7171	185
31.7171	168	31.7371	183
31.7371	217	31.7571	203
31.7571	220	31.7771	185
31.7771	179	31.7971	166
31.7971	193	31.817	141
31.817	171	31.837	148
31.837	162	31.857	138
31.857	172	31.877	169
31.877	136	31.897	151
31.897	130	31.917	149
31.917	145	31.9369	155
31.9369	163	31.9569	172
31.9569	154	31.9769	142
31.9769	148	31.9969	160
31.9969	146	32.0169	155
32.0169	147	32.0369	148
32.0369	176	32.0568	163
32.0568	146	32.0768	144
32.0768	148	32.0968	157
32.0968	145	32.1168	159
32.1168	185	32.1368	161
32.1368	146	32.1568	175
32.1568	169	32.1767	168
32.1767	172	32.1967	174
32.1967	169	32.2167	185
32.2167	159	32.2367	185
32.2367	176	32.2567	210
32.2567	200	32.2767	204
32.2767	224	32.2966	200
32.2966	241	32.3166	222
32.3166	211	32.3366	207
32.3366	241	32.3566	248
32.3566	242	32.3766	245
32.3766	248	32.3965	254
32.3965	274	32.4165	233
32.4165	263	32.4365	265
32.4365	267	32.4565	239
32.4565	251	32.4765	226
32.4765	235	32.4965	269
32.4965	275	32.5164	243
32.5164	228	32.5364	263
32.5364	250	32.5564	268
32.5564	240	32.5764	229
32.5764	252	32.5964	221
32.5964	237	32.6164	241
32.6164	230	32.6364	203
32.6364	219	32.6563	225
32.6563	233	32.6763	194
32.6763	196	32.6963	241
32.6963	221	32.7163	197
32.7163	186	32.7363	204
32.7363	222	32.7562	194
32.7562	188	32.7762	184
32.7762	184	32.7962	177
32.7962	200	32.8162	169
32.8162	199	32.8362	193
32.8362	184	32.8562	182
32.8562	164	32.8761	168
32.8761	166	32.8961	170
32.8961	172	32.9161	170
32.9161	156	32.9361	150
32.9361	150	32.9561	156
32.9561	147	32.9761	155
32.9761	128	32.996	139
32.996	138	33.016	153
33.016	141	33.036	145
33.036	128	33.056	146
33.056	122	33.076	158
33.076	136	33.096	160
33.096	132	33.1159	160
33.1159	135	33.1359	181
33.1359	144	33.1559	135
33.1559	124	33.1759	160
33.1759	101	33.1959	184
33.1959	135	33.2159	161
33.2159	122	33.2358	146
33.2358	117	33.2558	169
33.2558	135	33.2758	149
33.2758	130	33.2958	151
33.2958	122	33.3158	143
33.3158	138	33.3357	177
33.3357	131	33.3557	152
33.3557	132	33.3757	156
33.3757	126	33.3957	164
33.3957	134	33.4157	151
33.4157	122	33.4357	146
33.4357	154	33.4556	162
33.4556	127	33.4756	158
33.4756	129	33.4956	158
33.4956	143	33.5156	139
33.5156	131	33.5356	170
33.5356	130	33.5556	150
33.5556	130	33.5755	141
33.5755	126	33.5955	135
33.5955	117	33.6155	133
33.6155	125	33.6355	128
33.6355	126	33.6555	140
33.6555	108	33.6755	134
33.6755	115	33.6954	129
33.6954	125	33.7154	149
33.7154	126	33.7354	151
33.7354	120	33.7554	123
33.7554	131	33.7754	135
33.7754	123	33.7954	151
33.7954	137	33.8153	131
33.8153	138	33.8353	127
33.8353	148	33.8553	128
33.8553	149	33.8753	147
33.8753	135	33.8953	130
33.8953	143	33.9153	149
33.9153	136	33.9352	131
33.9352	125	33.9552	116
33.9552	142	33.9752	143
33.9752	125	33.9952	157
33.9952	137	34.0152	129
34.0152	136	34.0352	150
34.0352	145	34.0551	157
34.0551	145	34.0751	156
34.0751	159	34.0951	146
34.0951	137	34.1151	152
34.1151	174	34.1351	167
34.1351	158	34.1551	173
34.1551	175	34.175	161
34.175	156	34.195	143
34.195	144	34.215	159
34.215	153	34.235	160
34.235	193	34.255	183
34.255	162	34.2749	163
34.2749	167	34.2949	175
34.2949	163	34.3149	172
34.3149	182	34.3349	172
34.3349	184	34.3549	181
34.3549	199	34.3749	197
34.3749	205	34.3948	192
34.3948	170	34.4148	157
34.4148	223	34.4348	184
34.4348	218	34.4548	196
34.4548	198	34.4748	163
34.4748	196	34.4948	180
34.4948	181	34.5147	166
34.5147	211	34.5347	172
34.5347	203	34.5547	180
34.5547	171	34.5747	170
34.5747	160	34.5947	179
34.5947	169	34.6146	159
34.6146	173	34.6346	147
34.6346	178	34.6546	179
34.6546	146	34.6746	184
34.6746	169	34.6946	197
34.6946	218	34.7146	200
34.7146	208	34.7345	186
34.7345	232	34.7545	215
34.7545	235	34.7745	215
34.7745	276	34.7945	245
34.7945	278	34.8145	234
34.8145	311	34.8345	247
34.8345	295	34.8544	281
34.8544	333	34.8744	282
34.8744	353	34.8944	281
34.8944	358	34.9144	289
34.9144	308	34.9344	291
34.9344	371	34.9544	276
34.9544	303	34.9744	242
34.9744	280	34.9943	261
34.9943	247	35.0143	214
35.0143	273	35.0343	202
35.0343	237	35.0543	182
35.0543	190	35.0743	201
35.0743	219	35.0943	211
35.0943	212	35.1142	192
35.1142	191	35.1342	188
35.1342	178	35.1542	160
35.1542	185	35.1742	182
35.1742	185	35.1942	192
35.1942	203	35.2141	170
35.2141	219	35.2341	191
35.2341	211	35.2541	218
35.2541	257	35.2741	184
35.2741	232	35.2941	195
35.2941	237	35.3141	225
35.3141	271	35.334	234
35.334	239	35.354	226
35.354	301	35.374	194
35.374	286	35.394	232
35.394	283	35.414	245
35.414	275	35.434	212
35.434	244	35.4539	226
35.4539	233	35.4739	182
35.4739	211	35.4939	190
35.4939	203	35.5139	209
35.5139	202	35.5339	166
35.5339	169	35.5538	151
35.5538	180	35.5738	159
35.5738	168	35.5938	157
35.5938	156	35.6138	159
35.6138	170	35.6338	153
35.6338	170	35.6538	161
35.6538	179	35.6737	171
35.6737	163	35.6937	165
35.6937	181	35.7137	176
35.7137	175	35.7337	161
35.7337	171	35.7537	177
35.7537	190	35.7737	194
35.7737	197	35.7936	206
35.7936	195	35.8136	190
35.8136	190	35.8336	210
35.8336	200	35.8536	199
35.8536	221	35.8736	201
35.8736	195	35.8936	192
35.8936	246	35.9135	197
35.9135	192	35.9335	204
35.9335	205	35.9535	179
35.9535	196	35.9735	191
35.9735	214	35.9935	209
35.9935	217	36.0135	208
36.0135	235	36.0334	176
36.0334	206	36.0534	196
36.0534	241	36.0734	202
36.0734	224	36.0934	208
36.0934	234	36.1134	180
36.1134	222	36.1334	217
36.1334	211	36.1533	228
36.1533	243	36.1733	216
36.1733	247	36.1933	239
36.1933	251	36.2133	233
36.2133	240	36.2333	204
36.2333	217	36.2533	201
36.2533	194	36.2732	179
36.2732	227	36.2932	204
36.2932	191	36.3132	182
36.3132	177	36.3332	160
36.3332	192	36.3532	201
36.3532	185	36.3732	152
36.3732	190	36.3931	168
36.3931	187	36.4131	158
36.4131	164	36.4331	161
36.4331	181	36.4531	152
36.4531	154	36.4731	162
36.4731	159	36.493	131
36.493	142	36.513	145
36.513	171	36.533	149
36.533	148	36.553	144
36.553	115	36.573	122
36.573	144	36.593	161
36.593	116	36.6129	151
36.6129	119	36.6329	111
36.6329	134	36.6529	109
36.6529	140	36.6729	134
36.6729	118	36.6929	112
36.6929	133	36.7129	136
36.7129	124	36.7328	147
36.7328	148	36.7528	140
36.7528	124	36.7728	135
36.7728	132	36.7928	151
36.7928	132	36.8128	144
36.8128	155	36.8328	122
36.8328	151	36.8527	155
36.8527	139	36.8727	148
36.8727	160	36.8927	173
36.8927	157	36.9127	131
36.9127	176	36.9327	144
36.9327	163	36.9527	174
36.9527	164	36.9726	161
36.9726	154	36.9926	178
36.9926	190	37.0126	170
37.0126	159	37.0326	164
37.0326	163	37.0526	158
37.0526	180	37.0725	155
37.0725	161	37.0925	166
37.0925	137	37.1125	176
37.1125	153	37.1325	150
37.1325	155	37.1525	121
37.1525	137	37.1725	125
37.1725	130	37.1925	139
37.1925	145	37.2124	132
37.2124	119	37.2324	113
37.2324	116	37.2524	124
37.2524	117	37.2724	147
37.2724	103	37.2924	134
37.2924	116	37.3124	125
37.3124	130	37.3323	125
37.3323	117	37.3523	151
37.3523	123	37.3723	142
37.3723	112	37.3923	124
37.3923	119	37.4123	144
37.4123	101	37.4322	147
37.4322	126	37.4522	155
37.4522	141	37.4722	133
37.4722	124	37.4922	128
37.4922	146	37.5122	153
37.5122	132	37.5322	135
37.5322	127	37.5521	134
37.5521	110	37.5721	166
37.5721	131	37.5921	134
37.5921	129	37.6121	145
37.6121	108	37.6321	145
37.6321	124	37.6521	128
37.6521	134	37.672	133
37.672	138	37.692	148
37.692	118	37.712	143
37.712	150	37.732	144
37.732	148	37.752	139
37.752	144	37.7719	185
37.7719	146	37.7919	138
37.7919	148	37.8119	146
37.8119	140	37.8319	142
37.8319	136	37.8519	146
37.8519	183	37.8719	142
37.8719	156	37.8918	153
37.8918	158	37.9118	139
37.9118	162	37.9318	152
37.9318	136	37.9518	133
37.9518	167	37.9718	131
37.9718	146	37.9918	138
37.9918	157	38.0117	121
38.0117	130	38.0317	135
38.0317	162	38.0517	142
38.0517	142	38.0717	138
38.0717	136	38.0917	153
38.0917	156	38.1117	173
38.1117	133	38.1316	157
38.1316	163	38.1516	189
38.1516	148	38.1716	150
38.1716	166	38.1916	174
38.1916	147	38.2116	192
38.2116	179	38.2316	199
38.2316	185	38.2515	213
38.2515	213	38.2715	201
38.2715	239	38.2915	228
38.2915	213	38.3115	231
38.3115	208	38.3315	233
38.3315	236	38.3515	225
38.3515	248	38.3714	209
38.3714	270	38.3914	234
38.3914	256	38.4114	237
38.4114	276	38.4314	237
38.4314	255	38.4514	207
38.4514	221	38.4714	183
38.4714	232	38.4913	160
38.4913	183	38.5113	159
38.5113	177	38.5313	146
38.5313	168	38.5513	130
38.5513	172	38.5713	132
38.5713	175	38.5913	113
38.5913	135	38.6112	119
38.6112	139	38.6312	122
38.6312	130	38.6512	119
38.6512	128	38.6712	110
38.6712	134	38.6912	114
38.6912	132	38.7112	116
38.7112	103	38.7311	145
38.7311	117	38.7511	121
38.7511	119	38.7711	123
38.7711	113	38.7911	110
38.7911	135	38.8111	113
38.8111	128	38.831	110
38.831	115	38.851	121
38.851	113	38.871	121
38.871	94	38.891	106
38.891	115	38.911	109
38.911	134	38.931	127
38.931	121	38.9509	132
38.9509	118	38.9709	123
38.9709	141	38.9909	124
38.9909	126	39.0109	122
39.0109	114	39.0309	118
39.0309	122	39.0509	119
39.0509	103	39.0708	125
39.0708	153	39.0908	134
39.0908	130	39.1108	144
39.1108	146	39.1308	156
39.1308	139	39.1508	127
39.1508	149	39.1708	143
39.1708	143	39.1907	127
39.1907	123	39.2107	117
39.2107	137	39.2307	147
39.2307	132	39.2507	153
39.2507	123	39.2707	134
39.2707	136	39.2906	125
39.2906	137	39.3106	113
39.3106	126	39.3306	107
39.3306	109	39.3506	118
39.3506	124	39.3706	106
39.3706	126	39.3906	111
39.3906	96	39.4106	118
39.4106	99	39.4305	109
39.4305	123	39.4505	121
39.4505	122	39.4705	111
39.4705	126	39.4905	117
39.4905	148	39.5105	133
39.5105	121	39.5305	124
39.5305	106	39.5504	123
39.5504	95	39.5704	140
39.5704	134	39.5904	127
39.5904	146	39.6104	140
39.6104	128	39.6304	142
39.6304	134	39.6503	148
39.6503	137	39.6703	146
39.6703	156	39.6903	150
39.6903	140	39.7103	146
39.7103	141	39.7303	167
39.7303	158	39.7503	181
39.7503	166	39.7702	135
39.7702	160	39.7902	164
39.7902	164	39.8102	176
39.8102	177	39.8302	174
39.8302	169	39.8502	185
39.8502	176	39.8702	202
39.8702	195	39.8901	185
39.8901	162	39.9101	186
39.9101	166	39.9301	176
39.9301	157	39.9501	163
39.9501	182	39.9701	171
39.9701	179	39.99	175
39.99	181	40.01	171
40.01	182	40.03	160
40.03	166	40.05	166
40.05	180	40.07	163
40.07	161	40.09	164
40.09	122	40.1099	158
40.1099	163	40.1299	166
40.1299	143	40.1499	147
40.1499	141	40.1699	153
40.1699	135	40.1899	144
40.1899	158	40.2099	147
40.2099	131	40.2298	136
40.2298	122	40.2498	131
40.2498	119	40.2698	145
40.2698	115	40.2898	140
40.2898	137	40.3098	143
40.3098	123	40.3298	128
40.3298	131	40.3498	141
40.3498	154	40.3697	129
40.3697	143	40.3897	145
40.3897	138	40.4097	146
40.4097	156	40.4297	135
40.4297	140	40.4497	157
40.4497	157	40.4696	154
40.4696	147	40.4896	155
40.4896	149	40.5096	131
40.5096	160	40.5296	166
40.5296	187	40.5496	151
40.5496	189	40.5696	147
40.5696	153	40.5895	149
40.5895	162	40.6095	141
40.6095	164	40.6295	147
40.6295	157	40.6495	139
40.6495	170	40.6695	150
40.6695	155	40.6895	140
40.6895	140	40.7094	148
40.7094	131	40.7294	133
40.7294	146	40.7494	137
40.7494	134	40.7694	134
40.7694	144	40.7894	136
40.7894	133	40.8094	160
40.8094	133	40.8293	136
40.8293	127	40.8493	155
40.8493	134	40.8693	139
40.8693	150	40.8893	141
40.8893	154	40.9093	124
40.9093	139	40.9293	116
40.9293	125	40.9492	133
40.9492	103	40.9692	130
40.9692	120	40.9892	139
40.9892	128	41.0092	138
41.0092	121	41.0292	140
41.0292	114	41.0491	132
41.0491	144	41.0691	125
41.0691	142	41.0891	143
41.0891	154	41.1091	137
41.1091	144	41.1291	129
41.1291	156	41.1491	133
41.1491	121	41.169	127
41.169	139	41.189	124
41.189	158	41.209	129
41.209	122	41.229	149
41.229	111	41.249	129
41.249	138	41.269	130
41.269	119	41.2889	123
41.2889	112	41.3089	118
41.3089	127	41.3289	128
41.3289	121	41.3489	137
41.3489	132	41.3689	145
41.3689	124	41.3889	129
41.3889	126	41.4088	132
41.4088	115	41.4288	156
41.4288	132	41.4488	132
41.4488	111	41.4688	160
41.4688	135	41.4888	139
41.4888	117	41.5087	119
41.5087	120	41.5287	115
41.5287	146	41.5487	121
41.5487	154	41.5687	129
41.5687	112	41.5887	129
41.5887	153	41.6087	112
41.6087	120	41.6287	148
41.6287	110	41.6486	118
41.6486	103	41.6686	114
41.6686	129	41.6886	130
41.6886	145	41.7086	123
41.7086	108	41.7286	126
41.7286	119	41.7486	132
41.7486	112	41.7685	112
41.7685	150	41.7885	120
41.7885	131	41.8085	151
41.8085	133	41.8285	127
41.8285	121	41.8485	133
41.8485	115	41.8685	132
41.8685	113	41.8884	147
41.8884	142	41.9084	140
41.9084	142	41.9284	164
41.9284	154	41.9484	130
41.9484	160	41.9684	184
41.9684	131	41.9883	161
41.9883	141	42.0083	179
42.0083	156	42.0283	175
42.0283	142	42.0483	183
42.0483	160	42.0683	181
42.0683	171	42.0883	163
42.0883	165	42.1082	178
42.1082	172	42.1282	156
42.1282	165	42.1482	154
42.1482	157	42.1682	168
42.1682	161	42.1882	159
42.1882	160	42.2082	166
42.2082	129	42.2281	148
42.2281	126	42.2481	150
42.2481	150	42.2681	152
42.2681	148	42.2881	167
42.2881	142	42.3081	156
42.3081	143	42.328	151
42.328	162	42.348	160
42.348	144	42.368	147
42.368	153	42.388	152
42.388	146	42.408	145
42.408	142	42.428	134
42.428	137	42.4479	169
42.4479	162	42.4679	163
42.4679	176	42.4879	148
42.4879	179	42.5079	153
42.5079	141	42.5279	176
42.5279	173	42.5479	185
42.5479	177	42.5678	176
42.5678	175	42.5878	191
42.5878	178	42.6078	175
42.6078	183	42.6278	205
42.6278	189	42.6478	190
42.6478	198	42.6678	187
42.6678	215	42.6878	197
42.6878	195	42.7077	212
42.7077	187	42.7277	216
42.7277	197	42.7477	200
42.7477	183	42.7677	169
42.7677	179	42.7877	178
42.7877	216	42.8076	187
42.8076	162	42.8276	169
42.8276	158	42.8476	157
42.8476	168	42.8676	171
42.8676	186	42.8876	148
42.8876	191	42.9076	158
42.9076	148	42.9275	142
42.9275	140	42.9475	126
42.9475	137	42.9675	119
42.9675	123	42.9875	132
42.9875	142	43.0075	123
43.0075	117	43.0275	131
43.0275	122	43.0474	118
43.0474	133	43.0674	130
43.0674	137	43.0874	108
43.0874	95	43.1074	103
43.1074	94	43.1274	117
43.1274	111	43.1474	120
43.1474	110	43.1673	121
43.1673	104	43.1873	111
43.1873	82	43.2073	113
43.2073	102	43.2273	121
43.2273	96	43.2473	112
43.2473	109	43.2672	120
43.2672	91	43.2872	101
43.2872	128	43.3072	114
43.3072	87	43.3272	112
43.3272	99	43.3472	102
43.3472	112	43.3672	109
43.3672	113	43.3871	115
43.3871	96	43.4071	123
43.4071	114	43.4271	117
43.4271	102	43.4471	101
43.4471	113	43.4671	106
43.4671	122	43.4871	128
43.4871	108	43.507	116
43.507	107	43.527	99
43.527	120	43.547	125
43.547	107	43.567	101
43.567	113	43.587	111
43.587	109	43.607	106
43.607	123	43.6269	113
43.6269	110	43.6469	120
43.6469	107	43.6669	114
43.6669	129	43.6869	103
43.6869	129	43.7069	129
43.7069	139	43.7269	126
43.7269	122	43.7468	124
43.7468	119	43.7668	130
43.7668	133	43.7868	121
43.7868	132	43.8068	143
43.8068	124	43.8268	124
43.8268	100	43.8468	126
43.8468	136	43.8667	138
43.8667	132	43.8867	125
43.8867	163	43.9067	139
43.9067	140	43.9267	152
43.9267	157	43.9467	142
43.9467	160	43.9667	133
43.9667	146	43.9866	157
43.9866	156	44.0066	155
44.0066	174	44.0266	143
44.0266	153	44.0466	164
44.0466	164	44.0666	183
44.0666	157	44.0866	181
44.0866	161	44.1065	166
44.1065	189	44.1265	171
44.1265	150	44.1465	171
44.1465	199	44.1665	175
44.1665	167	44.1865	159
44.1865	150	44.2064	168
44.2064	172	44.2264	163
44.2264	180	44.2464	152
44.2464	158	44.2664	167
44.2664	161	44.2864	153
44.2864	155	44.3064	141
44.3064	159	44.3263	136
44.3263	162	44.3463	141
44.3463	136	44.3663	147
44.3663	139	44.3863	151
44.3863	142	44.4063	126
44.4063	135	44.4263	138
44.4263	134	44.4462	148
44.4462	130	44.4662	139
44.4662	145	44.4862	127
44.4862	148	44.5062	132
44.5062	140	44.5262	149
44.5262	130	44.5462	135
44.5462	141	44.5661	147
44.5661	135	44.5861	110
44.5861	114	44.6061	140
44.6061	143	44.6261	151
44.6261	159	44.6461	156
44.6461	135	44.666	145
44.666	152	44.686	131
44.686	145	44.706	143
44.706	164	44.726	126
44.726	156	44.746	126
44.746	177	44.766	147
44.766	159	44.7859	158
44.7859	158	44.8059	141
44.8059	146	44.8259	129
44.8259	126	44.8459	146
44.8459	150	44.8659	143
44.8659	164	44.8859	130
44.8859	161	44.9059	136
44.9059	150	44.9258	130
[truncated: 255 more rows]

## Sheet: SI-Figure8c
50ml				2L						50ml		2L
P/P0	∑V/(ml/g)	P/P0	∑V/(ml/g)	P/P0	∑V/(ml/g)	P/P0	∑V/(ml/g)			D/nm	dV/dD/(ml/g/nm)	D/nm	dV/dD/(ml/g/nm)
3.592e-05	15.1785	0.99373	458.548	2.83e-07	4.0614	0.99014	295.324			0.5822	0.04033	0.4506	0.01394
9.4845e-05	30.1953	0.975545	349.686	1.264e-06	8.0299	0.958839	264.028			0.6224	0.57767	0.483	0.18987
0.000140308	45.4146	0.951177	281.991	3.072e-06	16.3011	0.945604	254.503			0.6409	1.27664	0.505	0.58128
0.000185771	60.6039	0.927854	260.233	5.498e-06	24.5718	0.922659	244.999			0.655	1.66041	0.5208	0.80714
0.000228921	75.8832	0.893894	248.247	8.162e-06	32.7963	0.896327	239.159			0.6661	2.13303	0.5323	1.10431
0.000255234	91.1099	0.86598	243.633	1.1088e-05	40.733	0.871304	235.559			0.6766	5.18137	0.5499	1.52751
0.000276696	106.284	0.842475	240.986	1.43e-05	48.7616	0.846281	233.109			0.6932	1.41101	0.5645	1.82753
0.000367622	121.436	0.814334	238.555	1.8011e-05	56.9854	0.821394	231.223			0.713	1.1837	0.5781	1.90688
0.00050401	136.581	0.791511	236.907	2.2055e-05	65.2204	0.79357	229.398			0.7753	0.36361	0.5924	1.71837
0.00118595	151.216	0.762506	235.186	2.6837e-05	73.4435	0.770535	228.068			0.8432	0.32207	0.6115	1.17876
0.00250437	165.358	0.740502	233.96	3.219e-05	81.6662	0.744021	226.735			0.9199	0.26717	0.6271	0.81909
0.0049139	178.602	0.712315	232.601	3.8589e-05	89.8766	0.719044	225.612			1.0146	0.18637	0.6531	0.48969
0.00946018	190.014	0.689584	231.584	4.6653e-05	98.0974	0.694653	224.523			1.1822	0.09156	0.6947	0.30202
0.0219625	199.935	0.662079	230.489	5.7383e-05	106.339	0.670624	223.519			1.315	0.04518	0.7437	0.25271
0.0355558	203.813	0.633164	229.368	7.4131e-05	114.577	0.641355	222.469			1.4601	0.02713	0.7904	0.25956
0.0533773	206.358	0.590566	227.864	0.000105033	122.817	0.616107	221.59			1.6198	0.01805	0.8357	0.26137
0.0755631	208.222	0.563788	226.921	0.000178922	131.038	0.592529	220.759			1.8283	0.01265	0.8776	0.27772
0.106932	209.927	0.5311	225.919	0.000376945	139.175	0.569223	220.006			1.9391	0.0109	0.9253	0.23185
0.124163	210.708	0.491957	224.813	0.000786478	147.166	0.544968	219.284			2.0868	0.0128	1.0122	0.16944
0.142757	211.401	0.467407	224.062	0.00142078	155.002	0.520532	218.571			2.2185	0.0128	1.2247	0.08076
0.164716	212.193	0.445494	223.287	0.00232413	162.665	0.491083	217.749			2.3377	0.0102	1.4627	0.03061
0.18181	212.756	0.416216	222.42	0.00345332	170.184	0.470667	217.092			2.4624	0.0102	1.6732	0.01651
0.198904	213.258	0.386938	221.673	0.00512452	177.331	0.442211	216.173			2.5882	0.0069	1.8388	0.01193
0.217316	213.787	0.363388	221.074	0.00932511	186.858	0.417053	215.485			2.7204	0.0081	1.9439	0.01105
0.240411	214.423	0.336065	220.355	0.025992	197.953	0.39334	214.897			2.8603	0.0065	2.0147	0.01634
0.257369	214.873	0.313697	219.818	0.0537249	202.662	0.369672	214.301			3.0064	0.0077	2.1269	0.01642
0.274327	215.263	0.285692	219.105	0.0834	204.908	0.345643	213.745			3.1639	0.0065	2.2409	0.01271
0.292512	215.784	0.264097	218.593	0.108558	206.185	0.320846	213.2			3.3393	0.0059	2.359	0.01089
0.315425	216.344	0.23632	217.842	0.124909	206.936	0.291532	212.55			3.5481	0.0073	2.4924	0.00968
0.332292	216.794	0.213679	217.23	0.149435	207.727	0.270575	212.035			3.7446	0.0092	2.6204	0.01029
0.349113	217.176	0.186674	216.428	0.17378	208.54	0.241758	211.353			3.9384	0.0063	2.7561	0.00785
0.367116	217.651	0.157851	215.548	0.198623	209.218	0.216961	210.739			4.2333	0.0044	2.9086	0.00723
0.389757	218.227	0.115889	214	0.223284	209.905	0.192841	210.096			4.6028	0.0042	3.0543	0.00752
0.406351	218.661	0.0902476	212.707	0.248262	210.559	0.168767	209.365			4.9508	0.0046	3.2048	0.00829
0.422763	219.155			0.273149	211.125	0.144963	208.62					3.3635	0.00743
0.441675	219.692			0.297811	211.767	0.121025	207.738					3.5384	0.00808
0.463997	220.274			0.320665	212.223	0.0940144	206.586					3.7455	0.00953
0.480273	220.775			0.349076	212.911							3.9481	0.00863
0.496458	221.276			0.372563	213.473							4.1757	0.00613
0.516189	221.919			0.399754	214.136							4.4423	0.00577
0.532055	222.457			0.422835	214.69							4.709	0.00523
0.547831	223.025			0.449258	215.352							4.9962	0.00519
0.566016	223.635			0.472203	215.953
0.581564	224.269			0.498355	216.686
0.597158	224.806			0.52401	217.403
0.616207	225.531			0.545871	218.059
0.631528	226.203			0.572294	218.882
0.646758	226.874			0.597498	219.645
0.665534	227.673			0.622024	220.518
0.680582	228.374			0.646866	221.403
0.695539	229.105			0.671482	222.282
0.715088	230.063			0.696008	223.281
0.729818	230.861			0.720037	224.368
0.744503	231.651			0.744202	225.443
0.763734	232.721			0.772251	226.793
0.778191	233.593			0.794564	228.059
0.792512	234.503			0.821484	229.656
0.812242	235.867			0.843119	231.215
0.826245	236.978			0.870581	233.383
0.841339	238.196			0.892578	235.707
0.854932	239.464			0.91873	239.396
0.868344	240.851			0.940636	244.428
0.886801	243.022			0.961955	252.854
0.89944	244.911			0.977538	267.674
0.914534	247.779			0.99014	295.324
0.926081	250.475
0.941539	255.79
0.959406	266.353
0.972272	284.661
0.982955	318.356
0.989502	371.762
0.99373	458.548
