# Supplementary material for: Ultralow-temperature-driven water-based sorption refrigeration enabled by low-cost zeolite-like porous aluminophosphate
Source: Nat Commun. 2022 Jan 11;13:193. doi: 10.1038/s41467-021-27883-4 (PMC8752593; doi:10.1038/s41467-021-27883-4)
Supplement: Supplementary file 3 — Source Data [file 41467_2021_27883_MOESM3_ESM.zip › Source Data/Supplementary Information-Figure9.xls]

## Sheet: SI-Figure9a
MOF-801		MIP-200		MIL-160		CAU-10		Co-CUK-1		Z01(FAPO-5)		Z02(SAPO-34)		silica gel		EMM-8	--
P/P0	Water Uptake(gg-1)	P/P0	Water Uptake(gg-1)	P/P0	Water Uptake(gg-1)	P/P0	Water Uptake(gg-1)	P/P0	Water Uptake(gg-1)	P/P0	Water Uptake(gg-1)	P/P0	Water Uptake(gg-1)	P/P0	Water Uptake(gg-1)	P/P0	Water Uptake(gg-1)
0.001	0.00138	0.0121	0.0854	0.001	0.00138	0	0.00138	0.01059	0.00708	0.01	0	0.00403	0.0275	0.01262	0.03	0.04205	0.00732
0.00202	0.03444	0.02218	0.09366	0	0.00138	0.01008	0.00276	0.03178	0.0091	0.02143	0.00135	0.01411	0.03851	0.06311	0.055	0.06487	0.01035
0.00605	0.04546	0.07258	0.11019	0.0121	0.01102	0.02218	0.00413	0.05509	0.01012	0.03143	0.00135	0.02218	0.05778	0.12621	0.083	0.08569	0.01337
0.02016	0.05647	0.11694	0.13223	0.02419	0.01791	0.04435	0.00689	0.07203	0.01012	0.04	0.0027	0.04839	0.10457	0.20615	0.111	0.10617	0.01652
0.04435	0.073	0.14113	0.15427	0.03629	0.0303	0.05645	0.00826	0.09534	0.01416	0.05143	0.00405	0.06855	0.18444	0.2987	0.17	0.12683	0.02135
0.06653	0.11295	0.16331	0.18044	0.04839	0.04821	0.06855	0.00964	0.10805	0.01821	0.06429	0.00405	0.08065	0.2464	0.45857	0.236	0.14553	0.0312
0.07863	0.1832	0.17742	0.18871	0.06048	0.07989	0.08064	0.01102	0.11864	0.03439	0.07857	0.00541	0.09274	0.26016	0.58058	0.27	0.16422	0.25355
0.09073	0.20661	0.1875	0.27135	0.07057	0.12948	0.09073	0.0124	0.125	0.07789	0.08714	0.00541	0.10282	0.2629	0.711	0.28	0.18702	0.27108
0.10484	0.22039	0.1996	0.35675	0.08064	0.17355	0.10484	0.01377	0.13136	0.15072	0.09714	0.00541	0.11492	0.26564	0.80355	0.287	0.20647	0.27313
0.11089	0.22865	0.21169	0.36915	0.09274	0.21488	0.11492	0.01377	0.13348	0.19118	0.10429	0.00676	0.12702	0.26838	0.94239	0.303	0.23633	0.27666
0.12097	0.23554	0.22177	0.37603	0.10686	0.24518	0.12702	0.01377	0.13559	0.21445	0.11714	0.00811	0.1371	0.2725			0.25531	0.27811
0.13105	0.24105	0.23589	0.38016	0.11895	0.26171	0.13911	0.01515	0.13348	0.21445	0.12714	0.00946	0.15121	0.27523			0.27754	0.28162
0.14314	0.24518	0.24597	0.38292	0.12903	0.27961	0.15121	0.01653	0.14195	0.24176	0.13571	0.01081	0.16532	0.27659			0.3	0.28269
0.15323	0.24793	0.25806	0.38567	0.14113	0.28926	0.16129	0.01791	0.15254	0.2448	0.14571	0.01216	0.17742	0.27795			0.30456	0.28291
0.16532	0.25069	0.27016	0.38843	0.15323	0.30854	0.17339	0.06198	0.1589	0.24682	0.15429	0.01622	0.1875	0.28069			0.40293	0.29057
0.17742	0.25344	0.28226	0.39256	0.16331	0.32369	0.19758	0.29339	0.17161	0.25087	0.15857	0.01892	0.21169	0.28204			0.50261	0.29697
0.1875	0.2562	0.35282	0.4022	0.17742	0.33196	0.20968	0.29614	0.1822	0.25289	0.16143	0.02432	0.23387	0.28614			0.60268	0.30319
0.1996	0.26033	0.4254	0.41047	0.18952	0.33609	0.22177	0.29752	0.19492	0.25491	0.16429	0.02973	0.25806	0.28748			0.70563	0.30966
0.21371	0.26171	0.51613	0.42149	0.21169	0.3416	0.23186	0.2989	0.20975	0.25795	0.16429	0.03514	0.28226	0.2902			0.80217	0.31521
0.23387	0.26584	0.6129	0.427	0.23387	0.34435	0.25605	0.30303	0.21822	0.25997	0.16714	0.04324	0.3	0.29119			0.9	0.32332
0.25605	0.26859	0.70766	0.43388	0.28226	0.34986	0.27823	0.30578	0.22881	0.26199	0.17	0.05405	0.30645	0.29155			0.90189	0.32348
0.28024	0.27273	0.8004	0.44077	0.32863	0.35399	0.30242	0.30854	0.24152	0.26402	0.17143	0.06622	0.35282	0.29562			0.99265	0.34194
0.30242	0.27686	0.89314	0.44766	0.37702	0.35675	0.35081	0.31267	0.25424	0.26503	0.17429	0.09459	0.46976	0.30372
0.34879	0.28237	0.9	0.44817	0.42339	0.3595	0.46774	0.32369	0.26695	0.26705	0.17857	0.11486	0.58871	0.30906
0.41935	0.29063			0.46976	0.36226	0.58669	0.33471	0.28178	0.26806	0.18286	0.13784	0.70565	0.31304
0.46573	0.29477			0.51814	0.36364	0.70363	0.34848	0.3	0.26965	0.19143	0.15946	0.8004	0.31704
0.53831	0.30165			0.5625	0.36501	0.79839	0.35675	0.30509	0.27009	0.20286	0.17027	0.89516	0.32104
0.60887	0.30578			0.61089	0.36639	0.89314	0.36501	0.32839	0.27211	0.22	0.17703	0.9	0.32124
0.68145	0.30992			0.65927	0.36777	0.9	0.36561	0.37924	0.27919	0.24	0.18108
0.75202	0.31405			0.70766	0.36915			0.42797	0.2802	0.26	0.18378
0.82258	0.31956			0.77621	0.3719			0.46822	0.28425	0.28286	0.18514
0.89314	0.32645			0.84879	0.37466			0.52119	0.28627	0.3	0.18514
0.9	0.32712			0.9	0.37665			0.56568	0.28728	0.31857	0.18514
				0.91936	0.37741			0.61864	0.28931	0.33429	0.18514
				0.96573	0.38016			0.66102	0.29133	0.35	0.18649
								0.70975	0.29234	0.36571	0.18649
								0.75636	0.29335	0.40286	0.18784
								0.80297	0.29436	0.45571	0.18919
								0.84958	0.29639	0.49571	0.19054
								0.89831	0.29841	0.9	0.2042
								0.9	0.29845
								0.94068	0.29942

## Sheet: SI-Figure9b
AlPO-LTA		Z05(AlPO-5)		AlPO-Tric		Z02(SAPO-34)		EMM-8
P/P0	Water Uptake(gg-1)	P/P0	Water Uptake(gg-1)	P/P0	Water Uptake(gg-1)	P/P0	Water Uptake(gg-1)	P/P0	Water Uptake(gg-1)
0.01701	0.01061	0.01284	0.00173	0.00139	0.00068	0.00403	0.0275	0.04205	0.00732
0.03781	0.01415	0.05046	0.00173	0.01252	0.00143	0.01411	0.03851	0.06487	0.01035
0.05482	0.01769	0.10459	0.00347	0.02783	0.00296	0.02218	0.05778	0.08569	0.01337
0.06427	0.02005	0.14587	0.00433	0.05426	0.00369	0.04839	0.10457	0.10617	0.01652
0.07372	0.02241	0.17615	0.00693	0.06678	0.00444	0.06855	0.18444	0.12683	0.02135
0.08507	0.02476	0.20642	0.00866	0.0807	0.00519	0.08065	0.2464	0.14553	0.0312
0.10208	0.02948	0.22844	0.013	0.11687	0.00668	0.09274	0.26016	0.16422	0.25355
0.11153	0.05543	0.24679	0.02599	0.1753	0.2539	0.10282	0.2629	0.18702	0.27108
0.1172	0.12028	0.25321	0.05371	0.27409	0.2747	0.11492	0.26564	0.20647	0.27313
0.12287	0.21344	0.2578	0.0927	0.43965	0.28838	0.12702	0.26838	0.23633	0.27666
0.13611	0.31014	0.26422	0.12129	0.72904	0.31426	0.1371	0.2725	0.25531	0.27811
0.13611	0.36085	0.27523	0.16114			0.15121	0.27523	0.27754	0.28162
0.14178	0.36203	0.29174	0.17413			0.16532	0.27659	0.3	0.28269
0.14745	0.36321	0.31284	0.1802			0.17742	0.27795	0.30456	0.28291
0.1569	0.36439	0.34587	0.18453			0.1875	0.28069	0.40293	0.29057
0.16446	0.36557	0.38257	0.188			0.21169	0.28204	0.50261	0.29697
0.17391	0.36674	0.41101	0.18886			0.23387	0.28614	0.60268	0.30319
0.18147	0.36793	0.4422	0.19059			0.25806	0.28748	0.70563	0.30966
0.19471	0.3691	0.47982	0.19146			0.28226	0.2902	0.80217	0.31521
0.23441	0.37382	0.49725	0.19146			0.3	0.29119	0.9	0.32332
0.2741	0.37736	0.9	0.19146			0.30645	0.29155	0.90189	0.32348
0.31191	0.3809					0.35282	0.29562	0.99265	0.34194
0.35539	0.38326					0.46976	0.30372
0.3913	0.38679					0.58871	0.30906
0.43289	0.39033					0.70565	0.31304
0.4707	0.39269					0.8004	0.31704
0.51418	0.39505					0.89516	0.32104
0.55198	0.39741					0.9	0.32124
0.59168	0.39859
0.63327	0.40212
0.67486	0.4033
0.71078	0.40566
0.75236	0.4092
0.79017	0.41156
0.82987	0.41391
0.87146	0.41981
0.90926	0.42689

## Sheet: SI-Figure9c
Adsorption		dessorption
P/P0	Water Uptake(gg-1)	P/P0	Water Uptake(gg-1)
0.02387	0.04103	0.99076	0.38611
0.04488	0.04496	0.89812	0.37324
0.06387	0.04815	0.79812	0.36722
0.08482	0.0515	0.69857	0.36251
0.10669	0.05443	0.59972	0.35812
0.12597	0.05869	0.49897	0.35308
0.14321	0.06812	0.39954	0.34765
0.1605	0.2796	0.29924	0.33939
0.18286	0.30306	0.24935	0.33309
0.20853	0.30899	0.19962	0.3256
0.23691	0.31365	0.15965	0.31639
0.26388	0.31851	0.12996	0.30304
0.30416	0.32443	0.09952	0.12342
0.40561	0.33344	0.04928	0.05955
0.50354	0.34007	0.0199	0.0527
0.60162	0.34703
0.70326	0.35344
0.80894	0.36103
0.90322	0.3683
0.99076	0.38611
